# Supplementary material for: Quantitative proteomics reveals altered expression of extracellular matrix related proteins of human primary dermal fibroblasts in response to sulfated hyaluronan and collagen applied as artificial extracellular matrix
Source: J Mater Sci Mater Med. 2012 Sep 19;23(12):3053–65. doi: 10.1007/s10856-012-4760-x (PMC3506194; doi:10.1007/s10856-012-4760-x)
Supplement: Supplementary file 2 — Supplementary material 2 (XLSX 1558 kb) [file 10856_2012_4760_MOESM2_ESM.xlsx]

## Sheet: A heavy + A light
Regulated	Ratio H/L Normalized A heavy + A light	FC A heavy + A light	Unique Peptides A heavy + A light	Ratio H/L Variability [%] A heavy + A light	Sequence Coverage A heavy + A light [%]	Protein IDs	Protein Names	Gene Names	Uniprot
0	1.066	0.0922074	3	1.5842	25.4	IPI00000051	Prefoldin subunit 1	PFD1;PFDN1	O60925
0	0.95315	-0.0692248	19	46.215	33.9	IPI00000105;IPI00910019	Lung resistance-related protein;Major vault protein;cDNA FLJ54588, highly similar to Major vault protein;cDNA FLJ53371, highly similar to Major vault protein;cDNA FLJ53437, highly similar to Major vault protein	LRP;MVP	Q14764;B4DDR2;B4DXN0;B4DP93
NaN	NaN	NaN	0	NaN	0	IPI00657752;IPI00000190	Putative uncharacterized protein CD81;26 kDa cell surface protein TAPA-1;CD81 antigen;Target of the antiproliferative antibody 1;Tetraspanin-28	CD81;TAPA1;TSPAN28	A6NMH8;P60033
NaN	NaN	NaN	0	NaN	0	IPI00000335	HINT-3;Histidine triad nucleotide-binding protein 2, mitochondrial;HIT-17kDa;PKCI-1-related HIT protein;PKCI-1-related HIT protein variant;Protein kinase C inhibitor-2	HINT2	Q9BX68;Q53HJ8;Q8WYJ5
0	1.1377	0.18612	9	5.9777	35.7	IPI00000494;IPI00640037	60S ribosomal protein L5;cDNA, FLJ95579, Homo sapiens ribosomal protein L5 (RPL5), mRNA;Ribosomal protein L5;Ribosomal protein L5, isoform CRA_c;cDNA FLJ38496 fis, clone FELIV1000137, highly similar to 60S RIBOSOMAL PROTEIN L5;Ribosomal protein L5, isoform CRA_b;Ribosomal protein L5 variant;Ribosomal protein L5, isoform CRA_a;RPL5 protein	MSTP030;RPL5;hCG_2028912	P46777;A2RUM7;B3KTM6;Q59GX9;Q8WYP1;Q9BUV4
NaN	NaN	NaN	0	NaN	0	IPI00000581;IPI00939174;IPI00409750	cDNA FLJ56307, highly similar to Ubiquitin thioesterase protein OTUB1 (EC 3.4.-.-);Putative uncharacterized protein DKFZp564E242;Deubiquitinating enzyme OTUB1;OTU domain-containing ubiquitin aldehyde-binding protein 1;Otubain-1;Ubiquitin thioesterase OTUB1;Ubiquitin-specific-processing protease OTUB1;cDNA FLJ40710 fis, clone THYMU2027125, highly similar to Ubiquitin thioesterase protein OTUB1 (EC…	DKFZp564E242;HSPC263;OTB1;OTU1;OTUB1	B4DPD5;Q659F9;Q96FW1-1;Q96FW1;Q96FW1-2;B3KUV5;B4E053
0	1.0953	0.131326	5	26.644	25.1	IPI00000643;IPI00657974	BAG family molecular chaperone regulator 2;Bcl-2-associated athanogene 2;cDNA FLJ10153 fis, clone HEMBA1003417, highly similar to BAG family molecular chaperone regulator 2;cDNA FLJ13673 fis, clone PLACE1011858, highly similar to BAG family molecular chaperone regulator 2;cDNA FLJ50277, highly similar to BAG family molecular chaperone regulator 2	BAG2	O95816;B3KM36;B3KN59;B4DXE2
0	1.3761	0.460585	1	15.785	1.9	IPI00000684;IPI00607787;IPI00217816;IPI00477962;IPI00646967	AGX-1;AGX-2;Antigen X;Sperm-associated antigen 2;UDP-N-acetylgalactosamine pyrophosphorylase;UDP-N-acetylglucosamine pyrophosphorylase;UDP-N-acetylhexosamine pyrophosphorylase	SPAG2;UAP1	Q16222-1;Q16222;Q16222-3;Q16222-2
NaN	NaN	NaN	0	NaN	0	IPI00000760;IPI00647695;IPI00797462;IPI00645821;IPI00646524	DDAHII;Dimethylargininase-2;N(G),N(G)-dimethylarginine dimethylaminohydrolase 2;Protein G6a;S-phase protein;Dimethylarginine dimethylaminohydrolase 2	DDAH;DDAH2;G6A;NG30;DADB-110M10.5-010;DAMA-236L13.14-010;DAMC-117B11.9-010;DAQB-350E15.2-010;DASS-312M4.7-010;XXbac-BCX88C14.2-010;XXbac-BPG32J3.8-010;DADB-110M10.5-007;DAMA-236L13.14-007;DAMC-117B11.9-007;DAQB-350E15.2-007;DASS-312M4.7-007;XXbac-BCX88C14.2-007;XXbac-BPG32J3.8-007;DADB-110M10.5-008;DAMA-236L13.14-008;DAMC-117B11.9-008;DASS-312M4.7-008;XXbac-BCX88C14.2-008;XXbac-BPG32J3.8-008;DAQB…	O95865;A2ABS5;Q5SRR8;Q5SSV3;A3KGN5
NaN	NaN	NaN	0	NaN	0	IPI00894395;IPI00000787;IPI00170899;IPI00893456;IPI00796431;IPI00893267	Low molecular mass protein 2;Macropain chain 7;Multicatalytic endopeptidase complex chain 7;Proteasome chain 7;Proteasome subunit beta type-9;Proteasome subunit beta-1i;Really interesting new gene 12 protein;Proteasome subunit beta type	LMP2;PSMB6i;PSMB9;RING12;DADB-223G19.3-001;DAMA-91I23.6-001;DAQB-69D7.7-001;hCG_17510;XXbac-BCX32M13.7-001;DADB-223G19.3-005;DAMA-91I23.6-005;DAQB-69D7.7-005;XXbac-BCX32M13.7-005;XXbac-BPG246D15.7-005;DAAP-27A1.3-005;DAMC-226H3.3-005;DASS-67H14.4-005	B0V0T1;P28065-1;P28065;Q5JNW4;P28065-2;A2ACR1;B0V0T3
-1	0.44975	-1.1528	3	113.53	12.8	IPI00000792;IPI00647366;IPI00641565;IPI00642016;IPI00874075;IPI00645425	NADPH:quinone reductase;Quinone oxidoreductase;Zeta-crystallin;Putative uncharacterized protein CRYZ	CRYZ	Q08257;A6NN60;A6NP24;C9JH92
0	1.2116	0.276913	4	9.9691	17.6	IPI00000811;IPI00789119;IPI00796198	Macropain delta chain;Multicatalytic endopeptidase complex delta chain;Proteasome delta chain;Proteasome subunit beta type-6;Proteasome subunit Y;Proteasome subunit beta type	LMPY;PSMB6;Y;hCG_32695	P28072;Q6IAT9
0	1.0815	0.113034	11	21.037	62.7	IPI00000816;IPI00793344;IPI00792761;IPI00795516;IPI00940628;IPI00086909;IPI00903243	14-3-3 protein epsilon;cDNA, FLJ79100, highly similar to 14-3-3 protein epsilon (14-3-3E);14-3-3 protein epsilon isoform transcript variant 1;cDNA FLJ51851, highly similar to 14-3-3 protein epsilon (14-3-3E);cDNA, FLJ79084, highly similar to 14-3-3 protein epsilon (14-3-3E)	YWHAE	P62258;B7ZA86;Q4VJB6
NaN	NaN	NaN	0	NaN	0	IPI00000821	39S ribosomal protein L16, mitochondrial	MRPL16;PNAS-111	Q9NX20
NaN	NaN	NaN	1	NaN	2.2	IPI00913848;IPI00000856;IPI00383500	cDNA FLJ77570, highly similar to Homo sapiens pleckstrin homology domain containing, family C (with FERM domain) member 1 (PLEKHC1), mRNA;KINDLIN2 isoform 2;Fermitin family homolog 2;Kindlin-2;Mitogen-inducible gene 2 protein;Pleckstrin homology domain-containing family C member 1	FERMT2;KIND2;MIG2;PLEKHC1	A8K6S3;B5TJY2;Q96AC1-1;Q96AC1;Q96AC1-2
0	1.0735	0.102322	16	43.468	63.2	IPI00000861;IPI00386803;IPI00952738;IPI00883946;IPI00909678;IPI00909481;IPI00909939;IPI00015157;IPI00418240	LIM and SH3 domain protein 1;Metastatic lymph node gene 50 protein;cDNA FLJ76601, highly similar to Homo sapiens LIM and SH3 protein 1 (LASP1), mRNA;Putative uncharacterized protein LASP1;cDNA FLJ51834, highly similar to LIM and SH3 domain protein 1;cDNA FLJ58065, highly similar to LIM and SH3 domain protein 1;cDNA FLJ52195, highly similar to LIM and SH3 domain protein 1	LASP1;MLN50	Q14847-1;Q14847;A8K1D2;Q14847-2;C9JVR8;C9J9W2;B4DGQ0;B4DJI4;B4DIC4
0	1.013	0.0186342	14	40.452	64.3	IPI00000874;IPI00640741;IPI00641244	Natural killer cell-enhancing factor A;Peroxiredoxin-1;Proliferation-associated gene protein;Thioredoxin peroxidase 2;Thioredoxin-dependent peroxide reductase 2;cDNA, FLJ92164, highly similar to Homo sapiens peroxiredoxin 1 (PRDX1), mRNA	PAGA;PAGB;PRDX1;TDPX2	Q06830;B2R4P2;B5BU26
0	0.98967	-0.0149805	2	6.3625	3.2	IPI00000877;IPI00922838;IPI00922127;IPI00922745;IPI00010369	150 kDa oxygen-regulated protein;170 kDa glucose-regulated protein;Hypoxia up-regulated protein 1;cDNA, FLJ94899, Homo sapiens hypoxia up-regulated 1 (HYOU1), mRNA;Oxigen-regulated protein 150;cDNA FLJ45395 fis, clone BRHIP3027191, highly similar to 150 kDa oxygen-regulated protein (Orp150);cDNA FLJ59408, highly similar to 150 kDa oxygen-regulated protein (Orp150);cDNA FLJ54564, highly similar to…	GRP170;HYOU1;ORP150;DKFZp686N08236	Q9Y4L1;A8C1Z0;B3KXH0;B7Z602;B7Z766;Q05D91;Q68D25;Q6IN67;Q9BST8;B7Z2N4;B7Z909
NaN	NaN	NaN	0	NaN	0	IPI00001146	U6 snRNA-associated Sm-like protein LSm6;cDNA, FLJ92408, Homo sapiens LSM6 homolog, U6 small nuclear RNA associated (S.cerevisiae) (LSM6), mRNA;LSM6 homolog, U6 small nuclear RNA associated (S. cerevisiae), isoform CRA_a;Putative uncharacterized protein LSM6	LSM6;hCG_38979	P62312;Q4W5J5
NaN	NaN	NaN	0	NaN	0	IPI00873829;IPI00001539	3-ketoacyl-CoA thiolase, mitochondrial;Acetyl-CoA acyltransferase;Beta-ketothiolase;Mitochondrial 3-oxoacyl-CoA thiolase;T1;cDNA, FLJ95265, highly similar to Homo sapiens acetyl-Coenzyme A acyltransferase 2 (mitochondrial 3-oxoacyl-Coenzyme A thiolase) (ACAA2), nuclear gene encoding mitochondrial protein, mRNA;cDNA FLJ30111 fis, clone BNGH42000360, highly similar to 3-ketoacyl-CoA thiolase, mitoc…	ACAA2	A8MVT9;P42765;B2RB23;B3KNP8
NaN	NaN	NaN	0	NaN	0	IPI00924713;IPI00001562;IPI00329338;IPI00908699;IPI00640025;IPI00219338;IPI00790032;IPI00925312;IPI00927242;IPI00925798;IPI00791947;IPI00925180;IPI00927030;IPI00925535;IPI00793265;IPI00790381;IPI00924982;IPI00790957	cDNA, FLJ93994, highly similar to Homo sapiens phosphate cytidylyltransferase 1, choline, alpha isoform (PCYT1A), mRNA;Putative uncharacterized protein PCYT1A;CCT-beta;Choline-phosphate cytidylyltransferase B;CTP:phosphocholine cytidylyltransferase B;Phosphorylcholine transferase B;CCT-alpha;Choline-phosphate cytidylyltransferase A;CTP:phosphocholine cytidylyltransferase A;Phosphorylcholine trans…	PCYT1A;CCTB;PCYT1B;CTPCT;PCYT1	B2R8P1;C9JEJ2;Q9Y5K3-1;Q9Y5K3;P49585;A6NLU9;B4DK10;Q9Y5K3-3;Q9Y5K3-2;B4E322;C9J050;C9JMH8;C9J2E1;C9JNT9;C9JGP7;C9J5F5;C9JPY0;C9JVS0
NaN	NaN	NaN	1	NaN	9.3	IPI00001568;IPI00385952	Vacuolar proton pump subunit D;V-ATPase 28 kDa accessory protein;V-type proton ATPase subunit D;ATPase, H+ transporting, lysosomal 34kDa, V1 subunit D;Vacuolar ATP synthase subunit D homolog	ATP6M;ATP6V1D;VATD	Q9Y5K8;B2RE33;Q6PJ05;Q8N5Z9;Q9H3H0
0	0.99386	-0.00888545	3	13.207	4.6	IPI00001639;IPI00922792	Importin subunit beta-1;Importin-90;Karyopherin subunit beta-1;Nuclear factor p97;Pore targeting complex 97 kDa subunit;cDNA, FLJ95650, highly similar to Homo sapiens karyopherin (importin) beta 1 (KPNB1), mRNA;cDNA FLJ50715, highly similar to Importin beta-1 subunit;cDNA, FLJ79320, highly similar to Importin beta-1 subunit	KPNB1;NTF97	Q14974;B2RBR9;B7Z752;B7ZAV6;Q53XN2
NaN	NaN	NaN	0	NaN	0	IPI00001661;IPI00787306;IPI00747309;IPI00925791;IPI00926548;IPI00925317;IPI00927389;IPI00925570	RCC1-I;Regulator of chromosome condensation 1;Putative uncharacterized protein RCC1;Cell cycle regulatory protein;Chromosome condensation protein 1;Regulator of chromosome condensation;CHC1 protein;Regulator of chromosome condensation 1, isoform CRA_b	RCC1;CHC1;hCG_27809;RP4-669K10.2-001	Q16269;Q6NT97;C9JW69;P18754;Q5T081;C9JQZ4;C9J3R0;C9JMJ4;C9JRH2;C9JHB4
NaN	NaN	NaN	0	NaN	0	IPI00001712;IPI00654616;IPI00937961;IPI00645669;IPI00747120	Alpha T-catenin;Cadherin-associated protein;Catenin alpha-3;Catenin (Cadherin-associated protein), alpha 3, isoform CRA_a;cDNA FLJ78082, highly similar to Homo sapiens alphaT-catenin (CTNNA3) mRNA;cDNA, FLJ94516, highly similar to Homo sapiens catenin (cadherin-associated protein), alpha 3 (CTNNA3), mRNA;Catenin (Cadherin-associated protein), alpha 3;CTNNA3 protein;Putative uncharacterized protei…	CTNNA3;hCG_1810899;RP11-433J16.1-003	Q9UI47-1;Q9UI47;A8K141;Q9UI47-2;Q5SW23;Q8WW10;A6NKP0;C9J9J0;Q6XYS1
NaN	NaN	NaN	0	NaN	0	IPI00001734;IPI00941072;IPI00930609;IPI00219478;IPI00940110;IPI00953898	Phosphoserine aminotransferase;Phosphohydroxythreonine aminotransferase	PSA;PSAT1	B4DHQ3;Q9Y617-1;Q9Y617;Q9Y617-2
NaN	NaN	NaN	0	NaN	0	IPI00001757;IPI00216659;IPI00383083	Binder of OVCA1-1;Ribonucleoprotein RBM8A;RNA-binding motif protein 8A;RNA-binding protein 8A;RNA-binding protein Y14	HSPC114;MDS014;RBM8;RBM8A	Q9Y5S9-1;Q9Y5S9;Q9Y5S9-2
NaN	NaN	NaN	0	NaN	0	IPI00001883;IPI00873809;IPI00744897	SH3 and PX domain-containing protein 1;SH3 and PX domain-containing protein 3A;Sorting nexin-9;cDNA, FLJ95128, highly similar to Homo sapiens sorting nexin 9 (SNX9), mRNA;cDNA FLJ45417 fis, clone BRHIP3033811, highly similar to Sorting nexin-9;Sorting nexin 9 variant;WASP interactor protein	SH3PX1;SH3PXD3A;SNX9;WISP	Q9Y5X1;B2RAU5;B3KXH8;Q59ES5;O95061
NaN	NaN	NaN	0	NaN	0	IPI00001914;IPI00218686;IPI00942796;IPI00908678;IPI00917854	23 kDa FK506-binding protein;FK506-binding protein 7;Peptidyl-prolyl cis-trans isomerase FKBP7;Rotamase;cDNA FLJ75898, highly similar to Homo sapiens FK506 binding protein 7 (FKBP7), transcript variant 2, mRNA;Putative uncharacterized protein FKBP7	FKBP23;FKBP7;UNQ670/PRO1304	Q9Y680-1;Q9Y680;C9JM37;Q9Y680-2;Q4ZG70;Q6V3B2
0	0.86183	-0.214525	7	14	47.8	IPI00001960;IPI00903323;IPI00394749;IPI00165936;IPI00027193;IPI00294443;IPI00221328;IPI00514835;IPI00853014;IPI00384724	Chloride intracellular channel protein 4;Intracellular chloride ion channel protein p64H1;cDNA FLJ61180, highly similar to Chloride intracellular channel protein 4;cDNA, FLJ96000, Homo sapiens chloride intracellular channel 4 (CLIC4), mRNA;Chloride intracellular channel 4;Chloride intracellular channel 4, isoform CRA_b;CLIC4 protein;cDNA FLJ10762 fis, clone NT2RP4000008, moderately similar to CHL…	CLIC4;hCG_24047;RP11-108J9.1-001	Q9Y696;B4DWC4;Q6FIC5;Q9NVF8;B3KTR3
NaN	NaN	NaN	0	NaN	0	IPI00002134;IPI00909766	26S protease subunit S5 basic;26S proteasome non-ATPase regulatory subunit 5;26S proteasome subunit S5B;cDNA FLJ76282, highly similar to Homo sapiens proteasome (prosome, macropain) 26S subunit, non-ATPase, 5 (PSMD5), mRNA;cDNA FLJ52877, highly similar to 26S proteasome non-ATPase regulatory subunit 5	KIAA0072;PSMD5	Q16401;A8K4T6;B4DZM8
NaN	NaN	NaN	1	NaN	4	IPI00015954;IPI00002149;IPI00644667;IPI00513941	COPII-associated small GTPase;GTP-binding protein SAR1a;cDNA, FLJ92825, highly similar to Homo sapiens SAR1a gene homolog 1 (S. cerevisiae) (SARA1), mRNA;cDNA FLJ58922, highly similar to GTP-binding protein SAR1a;SAR1 gene homolog A (S. cerevisiae);SAR1 gene homolog A (S. cerevisiae), isoform CRA_a;Small GTP-binding protein;SARA1 protein;GTP binding protein;GTP-binding protein Sara;Masra2;GTP-bin…	SAR1;SAR1A;SARA;SARA1;hCG_1787550;RP11-367H5.4-001;SAR1B;SARA2;SARB;DKFZp434B2017;RP11-367H5.4-004;RP11-367H5.4-005	Q9NR31;B2R679;B4DQ19;Q5SQT9;Q6FID4;Q8NG23;Q9Y6B6;Q53F37;Q9H029;Q5SQT8;Q5SQU0
0	1.0701	0.0977456	22	50.37	43.4	IPI00221226;IPI00002459;IPI00442825	67 kDa calelectrin;Annexin A6;Annexin VI;Annexin-6;Calphobindin-II;Chromobindin-20;Lipocortin VI;p68;p70;Protein III;cDNA FLJ75116, highly similar to Homo sapiens annexin A6, transcript variant 1, mRNA;cDNA FLJ53638, highly similar to Annexin A6;cDNA FLJ53686, highly similar to Annexin A6;Annexin A6, isoform CRA_c;Putative uncharacterized protein ANXA6	ANX6;ANXA6;hCG_39152	P08133;A8K3Q7;B7Z582;B7Z8A7;A6NN80
NaN	NaN	NaN	1	NaN	5.5	IPI00002460;IPI00021771;IPI00953297	Annexin A7;Annexin VII;Annexin-7;Synexin;cDNA, FLJ92798, highly similar to Homo sapiens annexin A7 (ANXA7), transcript variant 2, mRNA;cDNA, FLJ93494, highly similar to Homo sapiens annexin A7 (ANXA7), transcript variant 1, mRNA;Annexin VII isoform 1 variant;cDNA FLJ54149, highly similar to Annexin A7;cDNA FLJ54191, highly similar to Annexin A7;cDNA FLJ55060, highly similar to Annexin A7	ANX7;ANXA7;OK/SW-cl.95;SNX	P20073-1;P20073;B2R657;B2R7L2;Q53HM8;P20073-2;B4DT77;B4DWU2;B4DHY4
NaN	NaN	NaN	1	NaN	1.8	IPI00002520;IPI00795816;IPI00789370;IPI00794572;IPI00909681;IPI00748411;IPI00908824;IPI00794549;IPI00794060;IPI00797816;IPI00002519;IPI00793862;IPI00220668;IPI00220669;IPI00909750;IPI00797146;IPI00795324;IPI00940666	Glycine hydroxymethyltransferase;Serine hydroxymethyltransferase, mitochondrial;Serine methylase;Serine hydroxymethyltransferase;cDNA FLJ58585, highly similar to Serine hydroxymethyltransferase, mitochondrial (EC 2.1.2.1);Serine hydroxymethyltransferase 2 (Mitochondrial), isoform CRA_h	SHMT2;DKFZp686P09201;hCG_41231	P34897;B4DJQ3;Q53ET4;Q5HYG8;Q8N1A5;B7Z9F1;B4DP88;B4E1G2;B4DW25;B4DWA7;Q5BJF5;B4DJ63;B4DLV4
NaN	NaN	NaN	1	NaN	5.2	IPI00002525	Cell immortalization-related protein 2;Neudesin;Neuron-derived neurotrophic factor;Secreted protein of unknown function	CIR2;NENF;SPUF	Q9UMX5
0	1.0613	0.0858325	2	8.0406	9.2	IPI00002535	13 kDa FK506-binding protein;FK506-binding protein 2;Immunophilin FKBP13;Peptidyl-prolyl cis-trans isomerase FKBP2;Rotamase;FK506 binding protein 2, 13kDa;FK506 binding protein 2, 13kDa, isoform CRA_a;FKBP2 protein	FKBP13;FKBP2;hCG_21364	P26885;Q53XJ5
0	1.2265	0.294547	2	0.2393	7.3	IPI00002745	Cathepsin P;Cathepsin X;Cathepsin Z	CTSZ	Q9UBR2;Q5U000
NaN	NaN	NaN	2	NaN	7	IPI00002802	Lysyl oxidase;Protein-lysine 6-oxidase;cDNA, FLJ79522, highly similar to Protein-lysine 6-oxidase (EC1.4.3.13);cDNA FLJ51899, highly similar to Protein-lysine 6-oxidase (EC 1.4.3.13);cDNA FLJ54375, highly similar to Protein-lysine 6-oxidase (EC 1.4.3.13);cDNA, FLJ79208, highly similar to Protein-lysine 6-oxidase (EC 1.4.3.13)	LOX;hCG_37363	P28300;B0AZT2;B4DN04;B4DQF8;B7ZAJ4;D0PNI2;Q71V04;Q96PQ9
NaN	NaN	NaN	0	NaN	0	IPI00002824;IPI00793531;IPI00792951;IPI00791139;IPI00794630	Cysteine and glycine-rich protein 2;Cysteine-rich protein 2;LIM domain only protein 5;Smooth muscle cell LIM protein	CSRP2;LMO5;SMLIM	Q16527
NaN	NaN	NaN	1	NaN	1.8	IPI00002966;IPI00031022;IPI00514983;IPI00939163;IPI00828021;IPI00295485;IPI00513743;IPI00218993;IPI00908988;IPI00910755	Heat shock 70 kDa protein 4;Heat shock 70-related protein APG-2;HSP70RY;cDNA, FLJ79511, highly similar to Heat shock 70 kDa protein 4;cDNA, FLJ79520, highly similar to Heat shock 70 kDa protein 4;cDNA, FLJ79524, highly similar to Heat shock 70 kDa protein 4;cDNA, FLJ79536, highly similar to Heat shock 70 kDa protein 4;cDNA FLJ50510, highly similar to Heat shock 70 kDa protein 4;cDNA FLJ52593, hig…	APG2;HSPA4;HS24/p52;HS24/P52	P34932;B0AZS1;B0AZT0;B0AZU6;B4DH02;B4DIZ3;B4DN48;B4DSE8;B4DT47;B4DUS3;B4E0H6;B4E354;O14992;Q59GF8;Q7KYN0
NaN	NaN	NaN	0	NaN	0	IPI00003031;IPI00551022;IPI00442223	Isochorismatase domain-containing protein 2, mitochondrial	ISOC2	Q96AB3-2;Q96AB3;Q96AB3-1;Q6ZN91
0	1.0886	0.122474	3	1.8745	14.8	IPI00003217;IPI00514549;IPI00908513	Macropain chain Z;Multicatalytic endopeptidase complex chain Z;Proteasome subunit beta type-7;Proteasome subunit Z;Proteasome subunit beta type	PSMB7;Z	Q99436;B2RAQ9;Q6IBT1;Q86U62
NaN	NaN	NaN	0	NaN	0	IPI00908403;IPI00003326;IPI00847722	cDNA FLJ58989, moderately similar to ADP-ribosylation factor-like protein 2;ADP-ribosylation factor-like protein 2;ADP-ribosylation factor-like 2;ADP-ribosylation factor-like 2 variant;HCG23373, isoform CRA_a	ARL2;hCG_23373	B4DGG0;P36404;Q53YD8
0	1.2006	0.263756	3	9.2112	22	IPI00003327	ADP-ribosylation factor-like protein 3	ARFL3;ARL3	P36405
-1	0.64238	-0.638501	4	64.519	27.1	IPI00003348;IPI00790302;IPI00790896;IPI00925530;IPI00797969;IPI00012451;IPI00924758;IPI00946384;IPI00946201;IPI00029143;IPI00386304	G protein subunit beta-2;Guanine nucleotide-binding protein G(I)/G(S)/G(T) subunit beta-2;Transducin beta chain 2;cDNA FLJ77321, highly similar to Homo sapiens guanine nucleotide binding protein (G protein), beta polypeptide 2 (GNB2), mRNA;GNB2 protein;Guanine nucleotide binding protein (G protein), beta polypeptide 2, isoform CRA_a;Putative uncharacterized protein GNB2;Guanine nucleotide-binding…	GNB2;hCG_20449;GNB4	P62879;Q6FHM2;C9JXA5;C9JIS1;C9JZN1;Q9HAV0;A8K3F6
0	1.2708	0.345737	31	34.348	48.2	IPI00003362	78 kDa glucose-regulated protein;Endoplasmic reticulum lumenal Ca(2+)-binding protein grp78;Heat shock 70 kDa protein 5;Immunoglobulin heavy chain-binding protein;cDNA FLJ60062, highly similar to 78 kDa glucose-regulated protein;HSPA5 protein	GRP78;HSPA5	P11021;B4DEF7;Q2KHP4
0	1.0678	0.0946415	2	41.575	16	IPI00003377;IPI00916448;IPI00744364;IPI00939530;IPI00917346;IPI00943308	Splicing factor 9G8;Splicing factor, arginine/serine-rich 7;Aging-associated protein 3;Arginine/serine-rich splicing factor 7 type B;Putative uncharacterized protein SFRS7;Splicing factor, arginine/serine-rich 7, 35kDa;Splicing factor, arginine/serine-rich 7, 35kDa, isoform CRA_d;cDNA FLJ59182, highly similar to Splicing factor, arginine/serine-rich 7;cDNA FLJ34106 fis, clone FCBBF3008073, highly…	SFRS7;9g8;AAG3;hCG_15878	Q16629-1;Q16629;Q564D3;C9JAB2;Q16629-3;A6NNE8;B4DEK2;Q16629-2;Q8NB80;B4DLU6;C9J2H4
NaN	NaN	NaN	1	NaN	17.6	IPI00003386	Protein ZYP;Regulator of cullins 1;RING finger protein 75;RING-box protein 1	RBX1;RNF75;ROC1	P62877
NaN	NaN	NaN	1	NaN	3	IPI00794221;IPI00295624;IPI00003406	Putative uncharacterized protein DBN1;Developmentally-regulated brain protein;Drebrin;cDNA FLJ36806 fis, clone ASTRO1000165, highly similar to Drebrin;Drebrin 1, isoform CRA_d;cDNA FLJ53620, highly similar to Drebrin	DBN1;D0S117E;hCG_2039393	A8MV58;Q16643-2;Q16643;Q16643-1;B3KSQ7;B7Z2Z0
NaN	NaN	NaN	1	NaN	11.5	IPI00003438	DnaJ homolog subfamily C member 8;Splicing protein spf31	DNAJC8;HSPC315;HSPC331;SPF31	O75937
NaN	NaN	NaN	1	NaN	7.8	IPI00003479;IPI00874012	ERT1;Extracellular signal-regulated kinase 2;MAP kinase isoform p42;Mitogen-activated protein kinase 1;Mitogen-activated protein kinase 2;cDNA FLJ58314, highly similar to Mitogen-activated protein kinase 1 (EC 2.7.11.24);Mitogen-activated protein kinase 1, isoform CRA_a;Extracellular signal-regulated kinase-2 splice variant	ERK2;MAPK1;PRKM1;PRKM2;hCG_32557	P28482;B4DHN0;Q1HBJ4;Q499G7;A8CZ64
0	0.89936	-0.153029	3	17.005	13.4	IPI00003482;IPI00789705	2,4-dienoyl-CoA reductase [NADPH];2,4-dienoyl-CoA reductase, mitochondrial;cDNA FLJ50204, highly similar to 2,4-dienoyl-CoA reductase, mitochondrial (EC 1.3.1.34);2,4-dienoyl-CoA reductase	DECR;DECR1	Q16698;B7Z6B8;Q7LDK6
NaN	NaN	NaN	2	NaN	9.4	IPI00003766	Ethylmalonic encephalopathy protein 1;Hepatoma subtracted clone one protein;Protein ETHE1, mitochondrial;cDNA, FLJ96390, highly similar to Homo sapiens protein expressed in thyroid (YF13H12), mRNA;Ethylmalonic encephalopathy 1, isoform CRA_a	ETHE1;HSCO;hCG_1995670	O95571;B2RCZ7
NaN	NaN	NaN	0	NaN	0	IPI00003783;IPI00219604;IPI00419792;IPI00795187;IPI00797850	Dual specificity mitogen-activated protein kinase kinase 2;ERK activator kinase 2;MAPK/ERK kinase 2;Putative uncharacterized protein DKFZp686L02273;Dual specificity mitogen-activated protein kinase kinase 1;ERK activator kinase 1;MAPK/ERK kinase 1;cDNA FLJ76051, highly similar to Homo sapiens mitogen-activated protein kinase kinase 1 (MAP2K1), mRNA;Mitogen-activated protein kinase kinase 1;Mitoge…	MAP2K2;MEK2;MKK2;PRKMK2;DKFZp686L02273;MAP2K1;MEK1;PRKMK1;hCG_24510	P36507;Q7Z370;Q02750;A4QPA9;B4DFY5
NaN	NaN	NaN	1	NaN	5.6	IPI00644697;IPI00003799	Heme-binding protein 2;Placental protein 23;Protein SOUL;HEBP2 protein	C6orf34;HEBP2;SOUL	Q9Y5Z4-1;Q9Y5Z4;Q05DB4;Q9Y5Z4-2
0	0.92763	-0.108379	7	26.76	54	IPI00796541;IPI00003815;IPI00794402;IPI00793767;IPI00797560;IPI00797924;IPI00791180	Rho GDP-dissociation inhibitor 1;Rho-GDI alpha;cDNA FLJ50748, highly similar to Rho GDP-dissociation inhibitor 1;Putative uncharacterized protein ARHGDIA;cDNA FLJ53102, moderately similar to Rho GDP-dissociation inhibitor 1	ARHGDIA;GDIA1	P52565;B2R5X1;Q6IBM5;A8MXW0;B4DUV9
-1	0.65637	-0.607419	2	61.595	10.6	IPI00003856;IPI00719806;IPI00719366;IPI00853433	Vacuolar proton pump subunit E 1;V-ATPase 31 kDa subunit;V-type proton ATPase subunit E 1;ATPase, H+ transporting, lysosomal 31kDa, V1 subunit E isoform 1;ATPase, H+ transporting, lysosomal 31kDa, V1 subunit E1, isoform CRA_b;cDNA, FLJ92725, Homo sapiens ATPase, H+ transporting, lysosomal 31kDa, V1 subunit Eisoform 1 (ATP6V1E1), mRNA;cDNA FLJ51833, highly similar to Homo sapiens ATPase, H+ transp…	ATP6E;ATP6E2;ATP6V1E1;hCG_21530	P36543;Q53Y06;A8MUE4;A8MUN4
0	1.1033	0.141825	15	23.46	40.2	IPI00003865;IPI00037070;IPI00939595;IPI00910870;IPI00844513;IPI00877807;IPI00902596;IPI00880019	Heat shock 70 kDa protein 8;Heat shock cognate 71 kDa protein;cDNA FLJ77848;cDNA FLJ38781 fis, clone LIVER2000216, highly similar to HEAT SHOCK COGNATE 71 kDa PROTEIN;cDNA FLJ55485, highly similar to Heat shock cognate 71 kDa protein;Heat shock 70kDa protein 8 isoform 1 variant;Putative uncharacterized protein;HSPA8 protein;cDNA FLJ20564 fis, clone KAT12033;Uncharacterized bone marrow protein BM0…	HSC70;HSP73;HSPA10;HSPA8	P11142-1;P11142;A8K7Q2;B3KTV0;B4E1Q1;Q53GZ6;Q96BE0;Q96H53;Q96IS6;Q9NWW3;Q9NZ87;P11142-2;Q53HF2
NaN	NaN	NaN	0	NaN	0	IPI00003870	Endopeptidase Clp;Putative ATP-dependent Clp protease proteolytic subunit, mitochondrial;ClpP caseinolytic peptidase ATP-dependent, proteolytic subunit	CLPP	Q16740;A4UCS4
0	0.97287	-0.0396811	3	55.211	16.9	IPI00003881	Heterogeneous nuclear ribonucleoprotein F;Heterogeneous nuclear ribonucleoprotein F, N-terminally processed;Nucleolin-like protein mcs94-1;cDNA FLJ57121, highly similar to Heterogeneous nuclear ribonucleoprotein F	HNRNPF;HNRPF;OK/SW-cl.23	P52597;B4DKS8;Q8NI96
0	1.0495	0.0697022	7	22.753	21.5	IPI00003918;IPI00795303;IPI00908662;IPI00878133;IPI00908376;IPI00793341;IPI00794736;IPI00794087;IPI00792159;IPI00953651	60S ribosomal protein L1;60S ribosomal protein L4;cDNA FLJ56689, highly similar to 60S ribosomal protein L4;Ribosomal protein L4 variant;cDNA FLJ50996, highly similar to 60S ribosomal protein L4;cDNA FLJ50994, moderately similar to 60S ribosomal protein L4	RPL1;RPL4	P36578;B4DFI6;Q53G74;Q59GY2;B4DMJ6;B4DMJ2
NaN	NaN	NaN	1	NaN	3.1	IPI00003925;IPI00946404;IPI00549885;IPI00798351;IPI00947129;IPI00947319;IPI00555722	Pyruvate dehydrogenase E1 component subunit beta, mitochondrial;cDNA FLJ52988, highly similar to Pyruvate dehydrogenase E1 component subunit beta, mitochondrial (EC 1.2.4.1);Putative uncharacterized protein PDHB	PDHB;PHE1B	P11177-1;P11177;B2R7L0;B4DDD7;P11177-2;C9J634
NaN	NaN	NaN	1	NaN	3.2	IPI00003933;IPI00745553	Glyoxalase II;Hydroxyacylglutathione hydrolase, mitochondrial;cDNA FLJ60347, highly similar to Homo sapiens hydroxyacylglutathione hydrolase (HAGH), transcript variant 1, mRNA	GLO2;HAGH;HAGH1	Q16775-1;Q16775;B4DT01;Q16775-2
0	1.2091	0.273934	2	8.1054	43.7	IPI00152785;IPI00220403;IPI00515061;IPI00003935;IPI00166293;IPI00465363;IPI00454695;IPI00746251	Histone H2B type 1-O;Histone H2B.2;Histone H2B.n;Histone H2B type 1-B;Histone H2B.1;Histone H2B.f;Histone H2B type 1-J;Histone H2B.r;Histone H2B type 2-E;Histone H2B.q;Histone H2B-GL105;H2B type 12;Histone H2B type 3-B;Histone H2B type 1-A;Histone H2B, testis;Testis-specific histone H2B	H2BFH;H2BFN;HIST1H2BO;H2BFF;HIST1H2BB;H2BFR;HIST1H2BJ;H2BFQ;HIST2H2BE;HIST3H2BB;HIST1H2BA;TSH2B	P23527;P33778;P06899;Q16778;Q8N257;A4FU05;Q96A08;B2R544
0	1.0162	0.0231844	4	15.81	27	IPI00003949;IPI00874051;IPI00796342;IPI00376844;IPI00796917	Bendless-like ubiquitin-conjugating enzyme;Ubc13;Ubiquitin carrier protein N;Ubiquitin-conjugating enzyme E2 N;Ubiquitin-protein ligase N;Putative ubiquitin-conjugating enzyme E2 N-like	BLU;UBE2N;UBE2NL	P61088;A8MUJ2;Q5JXB2
0	1.0741	0.103128	1	144.12	14	IPI00004397;IPI00444204;IPI00927371;IPI00926453;IPI00925885;IPI00927929;IPI00925636	cDNA FLJ55177, highly similar to Ras-related protein Ral-B;Putative uncharacterized protein RALB;cDNA FLJ45773 fis, clone NETRP2003448, highly similar to Ras-related protein RAL-B;V-ral simian leukemia viral oncogene homolog B (Ras related; GTP binding protein), isoform CRA_b;Ras-related protein Ral-B;cDNA FLJ54954, highly similar to Ras-related protein Ral-B;cDNA, FLJ92808, Homo sapiens v-ral si…	RALB;hCG_17321	B4E040;C9JQB3;Q6ZS74;P11234;B4E364;Q53T32;C9J6B1
NaN	NaN	NaN	1	NaN	2.3	IPI00004406;IPI00910040;IPI00926240;IPI00925858;IPI00926459;IPI00924850	Uridine phosphorylase 1;UPP1 protein;cDNA FLJ60728, highly similar to Uridine phosphorylase 1 (EC 2.4.2.3);Putative uncharacterized protein UPP1	UP;UPP1	Q16831-1;Q16831;Q86Y75;B4DND0;C9JIP2;C9J486;C9JIV7;C9K0J2
NaN	NaN	NaN	0	NaN	0	IPI00004416;IPI00647029	Charged multivesicular body protein 2a;Chromatin-modifying protein 2a;Putative breast adenocarcinoma marker BC-2;Vacuolar protein sorting-associated protein 2-1	BC2;CHMP2;CHMP2A	O43633
0	0.89992	-0.152131	2	8.4482	26.2	IPI00796379;IPI00004656;IPI00930068;IPI00941461	cDNA FLJ57067, highly similar to Beta-2-microglobulin;Beta-2-microglobulin;Beta-2-microglobulin form pI 5.3;Beta 2-microglobulin protein	B2M;CDABP0092;HDCMA22P;beta 2-microglobulin	B4E0X1;P61769;A6XND9;A6XMH4;A6XMH5;Q9UM88
0	1.0331	0.0469799	4	14.85	10.7	IPI00556451;IPI00004902	Electron transfer flavoprotein subunit beta;cDNA FLJ77343, highly similar to Homo sapiens electron-transfer-flavoprotein, beta polypeptide(ETFB), mRNA	ETFB;FP585	P38117-2;P38117;P38117-1;A8K766
NaN	NaN	NaN	1	NaN	7.3	IPI00005038;IPI00795860;IPI00796361	14.5 kDa translational inhibitor protein;Ribonuclease UK114;UK114 antigen homolog;Heat-responsive protein 12;Heat-responsive protein 12, isoform CRA_a;UK114 protein	HRSP12;PSP;hCG_18221;UK114	P52758;Q6IBG0
NaN	NaN	NaN	1	NaN	4	IPI00005087	Tropomodulin-3;Ubiquitous tropomodulin;Putative uncharacterized protein DKFZp686E1899	TMOD3;DKFZp686E1899	Q9NYL9;Q5HYL6
NaN	NaN	NaN	0	NaN	0	IPI00005158;IPI00334291;IPI00642982	Lon protease homolog, mitochondrial;Lon protease-like protein;LONHs;Mitochondrial ATP-dependent protease Lon;Serine protease 15;Lon protease homolog;LONP1 protein	LONP1;PRSS15	P36776;B3KPH8;B3KU28;B3KXS5;B4DPX0;Q2VPA0;Q8N8K8;A4VCH6
0	0.87398	-0.194328	4	29.126	12.4	IPI00005159;IPI00470573;IPI00909247;IPI00176593	Actin-like protein 2;Actin-related protein 2;ACTR2 protein;cDNA FLJ51656, highly similar to Actin-like protein 2;cDNA FLJ51655, highly similar to Actin-like protein 2	ACTR2;ARP2	P61160;Q8IY98;B4DHK9;B4DWQ5
0	1.0036	0.00518438	7	4.6639	22.8	IPI00005160;IPI00737530;IPI00927418;IPI00925033;IPI00924615;IPI00927612;IPI00927861;IPI00927206;IPI00925248;IPI00909730;IPI00925800;IPI00924861	Actin-related protein 2/3 complex subunit 1B;Arp2/3 complex 41 kDa subunit;p41-ARC;Actin related protein 2/3 complex, subunit 1B, 41kDa;Actin related protein 2/3 complex, subunit 1B, 41kDa, isoform CRA_a;cDNA, FLJ95695, Homo sapiens actin related protein 2/3 complex, subunit 1B, 41kDa(ARPC1B), mRNA	ARC41;ARPC1B;hCG_19475;tcag7.662	O15143;A4D275;C9J0Z8
0	1.1329	0.180021	6	12.015	30	IPI00005161;IPI00000477;IPI00927156;IPI00925920;IPI00926315;IPI00925705	Actin-related protein 2/3 complex subunit 2;Arp2/3 complex 34 kDa subunit;Actin related protein 2/3 complex, subunit 2, 34kDa, isoform CRA_a;cDNA FLJ76076, highly similar to Homo sapiens actin related protein 2/3 complex, subunit 2, 34kDa (ARPC2), transcript variant 2, mRNA;Putative uncharacterized protein ARPC2;PNAS-139	ARC34;ARPC2;PRO2446;hCG_16304	O15144;Q53R19;Q9BXV5
0	0.9969	-0.0044793	5	23.525	30.9	IPI00871870;IPI00005162;IPI00911088;IPI00796102;IPI00794982;IPI00797967	Actin-related protein 2/3 complex subunit 3;Arp2/3 complex 21 kDa subunit;cDNA, FLJ92050, highly similar to Homo sapiens actin related protein 2/3 complex, subunit 3, 21kDa (ARPC3), mRNA;Actin related protein 2/3 complex;cDNA FLJ51245, highly similar to Actin-related protein 2/3 complex subunit 3;Putative uncharacterized protein ARPC3	ARC21;ARPC3	A8MYY8;O15145;B2R4D5;Q2LE71;B4DM63;C9JZD1
0	0.95197	-0.071012	3	25.71	14.6	IPI00005198;IPI00641665;IPI00643578	Interleukin enhancer-binding factor 2;Nuclear factor of activated T-cells 45 kDa;cDNA FLJ51660, highly similar to Interleukin enhancer-binding factor 2;Interleukin enhancer binding factor 2 variant	ILF2;NF45;PRO3063	Q12905;B4DY09;Q53FG3
NaN	NaN	NaN	0	NaN	0	IPI00005202	Membrane-associated progesterone receptor component 2;Progesterone membrane-binding protein;Steroid receptor protein DG6	DG6;PGRMC2;PMBP	O15173
NaN	NaN	NaN	1	NaN	6.4	IPI00005511	PHD finger-like domain-containing protein 5A;Splicing factor 3B-associated 14 kDa protein	PHF5A	Q7RTV0
0	1.1367	0.184852	3	38.333	7.5	IPI00005537	39S ribosomal protein L12, mitochondrial;5c5-2;cDNA FLJ60124, highly similar to Mitochondrial dicarboxylate carrier;Mitochondrial ribosomal protein L7/L12	MRPL12;RPML12;MRPL7/L12	P52815;B4DLN1;Q96Q74
0	0.8593	-0.218766	2	2.3632	25	IPI00005585	Glutaminase-interacting protein 3;Tax interaction protein 1;Tax1-binding protein 3	TAX1BP3;TIP1	O14907
NaN	NaN	NaN	0	NaN	0	IPI00005613;IPI00619914;IPI00457142;IPI00943738;IPI00619942;IPI00871981;IPI00872091;IPI00102851;IPI00946935	Splicing factor U2AF 35 kDa subunit;U2 auxiliary factor 35 kDa subunit;U2 snRNP auxiliary factor small subunit;U2 small nuclear RNA auxillary factor 1 isoform a;U2 small nuclear RNA auxiliary factor 1;Putative uncharacterized protein DKFZp313J1712;U2(RNU2) small nuclear RNA auxiliary factor 1, isoform CRA_b;FP793;U2(RNU2) small nuclear RNA auxiliary factor 1, isoform CRA_a	U2AF1;U2AF35;U2AFBP;DKFZp313J1712;hCG_401287	Q01081;B5BU08;Q7Z780;Q69YM7;Q701P4;Q71RF1
NaN	NaN	NaN	0	NaN	0	IPI00644708;IPI00005615;IPI00647436;IPI00940524;IPI00646522	cDNA FLJ75459;cDNA FLJ76290, highly similar to Homo sapiens TIA1 cytotoxic granule-associated RNA bindingprotein-like 1 (TIAL1), transcript variant 1, mRNA;Nucleolysin TIAR;TIA-1-related protein;Aging-associated gene 7 protein;TIAL1 protein;Putative uncharacterized protein TIAL1;cDNA FLJ57984, highly similar to Nucleolysin TIAR;T-cluster binding protein;TIA1 cytotoxic granule-associated RNA bindi…	TIAL1;hCG_40603	A8K4L9;A8K5C4;Q01085;Q2TSD2;Q49AS9;A6NJN8;B4DHS3;O15187;Q59G49;A6NKZ9
0	1.1757	0.23352	2	27.08	15.5	IPI00005657;IPI00639894	Prefoldin subunit 6;Protein Ke2;cDNA, FLJ92435, Homo sapiens HLA class II region expressed gene KE2 (HKE2), mRNA;Prefoldin subunit 6, isoform CRA_b	HKE2;PFD6;PFDN6;DADB-159G18.5-004;DAMC-227D19.11-004;DAQB-193B15.2-001;hCG_17527;XXbac-BCX165D10.2-004;XXbac-BPG185D15.3-004;DADB-159G18.5-007;DAMC-227D19.11-007;DAQB-193B15.2-007;XXbac-BCX165D10.2-006;XXbac-BPG185D15.3-007	O15212;Q5STK2;A2AB88
0	0.91599	-0.126596	2	2.791	17.5	IPI00218187;IPI00005705;IPI00930380;IPI00894274;IPI00894160	Protein phosphatase 1C catalytic subunit;Serine/threonine-protein phosphatase PP1-gamma catalytic subunit;cDNA FLJ60729, highly similar to Serine/threonine-protein phosphatase PP1-gammacatalytic subunit (EC 3.1.3.16);Serine/threonine-protein phosphatase	PPP1CC	P36873-2;P36873;P36873-1;B4DNE3;Q9UPN1
0	0.98453	-0.0224929	3	10.611	35.6	IPI00005719;IPI00937805;IPI00917079;IPI00922662;IPI00334174;IPI00185217;IPI00877662;IPI00394882;IPI00383449;IPI00909683;IPI00024282;IPI00016373;IPI00556414;IPI00941177;IPI00790414;IPI00903040;IPI00789827	Ras-related protein Rab-1A;YPT1-related protein;cDNA, FLJ96558, Homo sapiens RAB1A, member RAS oncogene family (RAB1A), mRNA;RAB1A protein;RAB1A, member RAS oncogene family;RAB1A, member RAS oncogene family, isoform CRA_b;cDNA FLJ57768, highly similar to Ras-related protein Rab-1A;GTP binding protein Rab1a	RAB1;RAB1A;hCG_22592	P62820-1;P62820;Q5U0I6;B7Z8M7;P62820-2;Q96RD8;P62820-3
NaN	NaN	NaN	0	NaN	0	IPI00005792;IPI00414963	Nuclear poly(A)-binding protein 1;Poly(A)-binding protein II;Polyadenylate-binding nuclear protein 1;Polyadenylate-binding protein 2;cDNA FLJ57714, highly similar to Poly(A)-binding protein 2	PAB2;PABP2;PABPN1	Q86U42-1;Q86U42;Q86U42-2;B4DEH8
NaN	NaN	NaN	0	NaN	0	IPI00005809	Cavin-2;Phosphatidylserine-binding protein;PS-p68;Serum deprivation-response protein;cDNA FLJ78516	SDPR	O95810;A8K2W3
NaN	NaN	NaN	0	NaN	0	IPI00005966	13 kDa differentiation-associated protein;Complex I-B17.2;NADH dehydrogenase [ubiquinone] 1 alpha subcomplex subunit 12;NADH-ubiquinone oxidoreductase subunit B17.2;13kDa differentiation-associated protein variant	DAP13;NDUFA12	Q9UI09;Q53HG1
0	0.86326	-0.212133	4	35.24	29.4	IPI00005969;IPI00873484;IPI00908400	CapZ alpha-1;F-actin-capping protein subunit alpha-1;cDNA FLJ75422, highly similar to Homo sapiens capping protein (actin filament) muscle Z-line, alpha 1, mRNA	CAPZA1	P52907;A8K0T9;A8MV55
NaN	NaN	NaN	0	NaN	3.6	IPI00005978;IPI00796848;IPI00385786;IPI00902967;IPI00477842;IPI00856075;IPI00894320;IPI00739666	Protein PR264;Splicing component, 35 kDa;Splicing factor SC35;Splicing factor, arginine/serine-rich 2;cDNA FLJ40890 fis, clone UTERU2001024, highly similar to SPLICING FACTOR, ARGININE/SERINE-RICH 2;Splicing factor, arginine/serine-rich 2, isoform CRA_d;Splicing factor, arginine/serine-rich 2 variant;cDNA FLJ52570, highly similar to Splicing factor, arginine/serine-rich 2;Splicing factor, arginin…	SFRS2;hCG_27842	Q01130;B3KUY1;B3KWD5;Q53FN0;B4DN89;B3KVY2;Q8NAK9;B3KX15
NaN	NaN	NaN	1	NaN	8.8	IPI00759481;IPI00005996;IPI00845492;IPI00902434;IPI00759667;IPI00939666	HMGA2e;HMGA2e;High mobility group AT-hook protein 2;High mobility group protein HMGI-C;High-mobility group protein isoform C;HMGA2f;HMGA2c;HMGA2d;HMGA2d;HMGA2c	HMGA2;HMGIC	Q1M183;P52926;Q8IZX8;Q1M182;Q1M187;Q1M186;Q1M185;Q1M188
0	0.82028	-0.285812	3	3.4493	24.8	IPI00921911;IPI00006034	cDNA FLJ56946, highly similar to Cysteine-rich protein 2;Cysteine-rich protein 2;Protein ESP1;Cysteine-rich protein 2 variant	CRIP2;CRP2	B7Z6C0;P52943;Q53FN1
NaN	NaN	NaN	1	NaN	7.8	IPI00006052	Prefoldin subunit 2;cDNA, FLJ96845, Homo sapiens prefoldin 2 (PFDN2), mRNA	HSPC231;PFD2;PFDN2;hCG_1995291;RP11-544M22.10-001	Q9UHV9;B1AQP2
NaN	NaN	NaN	1	NaN	8.1	IPI00006092;IPI00294903	Phosphomannomutase 2;cDNA, FLJ92901, highly similar to Homo sapiens phosphomannomutase 2 (PMM2), mRNA;cDNA FLJ59907, highly similar to Phosphomannomutase 2 (EC 5.4.2.8);cDNA FLJ50559, highly similar to Phosphomannomutase 2 (EC 5.4.2.8);cDNA FLJ52163, highly similar to Phosphomannomutase 2 (EC 5.4.2.8);cDNA FLJ50693, highly similar to Phosphomannomutase 2 (EC 5.4.2.8);Phosphomannomutase 2, isoform…	PMM2;hCG_15401;PMM1;PMMH22;hCG_41539	O15305;B2R6D4;B7Z3M6;B7Z419;B7Z6A1;B7Z6R0;B7Z922;Q59F02;Q92871;A8K003
NaN	NaN	NaN	0	NaN	0	IPI00006176;IPI00916785;IPI00939822	Hepatocyte growth factor-regulated tyrosine kinase substrate;Hrs;Protein pp110;cDNA FLJ57484, highly similar to Hepatocyte growth factor-regulated tyrosine kinase substrate;cDNA FLJ61530, highly similar to Hepatocyte growth factor-regulated tyrosine kinase substrate	HGS;HRS	O14964-1;O14964;O14964-2;B4DFP5;B4E1E2
NaN	NaN	NaN	0	NaN	0	IPI00791086;IPI00006181;IPI00903191	Putative uncharacterized protein EIF3D;eIF3 p66;eIF-3-zeta;Eukaryotic translation initiation factor 3 subunit 7;Eukaryotic translation initiation factor 3 subunit D;cDNA FLJ53917, highly similar to Eukaryotic translation initiation factor 3 subunit 7;cDNA FLJ51552, highly similar to Eukaryotic translation initiation factor 3 subunit 7;cDNA FLJ58383, highly similar to Eukaryotic translation initia…	EIF3D;EIF3S7;RP5-1119A7.12-005	A8MWD3;O15371;B4DTF8;B4DVY1;B4E1K8;B0QYA5
NaN	NaN	NaN	1	NaN	5.4	IPI00793201;IPI00006252;IPI00910647	cDNA FLJ61202, highly similar to Multisynthetase complex auxiliary component p43;Aminoacyl tRNA synthase complex-interacting multifunctional protein 1;Endothelial monocyte-activating polypeptide 2;Endothelial monocyte-activating polypeptide II;Multisynthase complex auxiliary component p43;Small inducible cytokine subfamily E member 1;cDNA FLJ52127, highly similar to Multisynthetase complex auxili…	AIMP1;EMAP2;SCYE1	B4E1S7;Q12904;B4DNK3
NaN	NaN	NaN	0	NaN	0	IPI00021570;IPI00640567;IPI00006362	Endothelial differentiation-related factor 1;Multiprotein-bridging factor 1	EDF1	O60869-1;O60869;O60869-2
NaN	NaN	NaN	0	NaN	0	IPI00022824;IPI00006558	Bax-interacting factor 1;Endophilin-B1;SH3 domain-containing GRB2-like protein B1;cDNA FLJ50346, highly similar to SH3 domain GRB2-like protein B1 (EC 2.3.1.-)	CGI-61;KIAA0491;SH3GLB1	Q9Y371-2;Q9Y371;Q9Y371-1;B4E182
0	1.0608	0.0851527	3	11.517	20.1	IPI00006579;IPI00645361	Cytochrome c oxidase polypeptide IV;Cytochrome c oxidase subunit 4 isoform 1, mitochondrial;Cytochrome c oxidase subunit IV isoform 1;COX4I1 protein	COX4;COX4I1	P13073;Q6P666;Q86WV2
0	0.86779	-0.204582	3	26.005	20	IPI00006865	ER-Golgi SNARE of 24 kDa;SEC22 vesicle-trafficking protein homolog B;SEC22 vesicle-trafficking protein-like 1;Vesicle-trafficking protein SEC22b	SEC22B;SEC22L1	O75396
NaN	NaN	NaN	0	NaN	0	IPI00006907	Probable fructose-2,6-bisphosphatase TIGAR;TP53-induced glycolysis and apoptosis regulator	C12orf5;TIGAR	Q9NQ88
NaN	NaN	NaN	1	NaN	5.7	IPI00006980;IPI00792100	UPF0568 protein C14orf166;cDNA, FLJ92278;Chromosome 14 open reading frame 166, isoform CRA_a;CLE7;Lcrp369;CLE	C14orf166;CGI-99;hCG_22667	Q9Y224;Q549M8;Q5RLJ0
NaN	NaN	NaN	0	NaN	0	IPI00007001;IPI00333848;IPI00377233	39S ribosomal protein L11, mitochondrial;Mitochondrial ribosomal protein L11 isoform a variant;Mitochondrial ribosomal protein L11, isoform CRA_c;Putative uncharacterized protein MRPL11;Mitochondrial ribosomal protein L11;Mitochondrial ribosomal protein L11, isoform CRA_f	CGI-113;MRPL11;hCG_2017204	Q9Y3B7;Q53G19;A6NLT0;Q32P46
NaN	NaN	NaN	1	NaN	11.8	IPI00007047	Calgranulin-A;Calprotectin L1L subunit;Cystic fibrosis antigen;Leukocyte L1 complex light chain;Migration inhibitory factor-related protein 8;Protein S100-A8;S100 calcium-binding protein A8;Urinary stone protein band A	CAGA;CFAG;MRP8;S100A8	P05109
0	0.89727	-0.156386	3	12.824	26.3	IPI00007052	FIS1 homolog;Mitochondrial fission 1 protein;Tetratricopeptide repeat protein 11	CGI-135;FIS1;TTC11	Q9Y3D6
NaN	NaN	NaN	1	NaN	1.6	IPI00007058;IPI00908316;IPI00867659	Coronin-1B;Coronin-2;Putative uncharacterized protein DKFZp762I166;cDNA FLJ60046, highly similar to Coronin-1B;Coronin, actin binding protein, 1B variant	CORO1B;DKFZp762I166	Q9BR76;Q9NSK3;B4DIU2;Q59F81
NaN	NaN	NaN	1	NaN	14.3	IPI00872817;IPI00007067;IPI00874202;IPI00479010;IPI00909760	Putative uncharacterized protein GLIPR2;Glioma pathogenesis-related protein 2;Golgi-associated plant pathogenesis-related protein 1;GLI pathogenesis-related 2	GLIPR2;C9orf19;GAPR1;RP11-421H8.5-004	A8MWQ4;Q9H4G4;A8MZ81;A6NKU3;Q5VZR0
NaN	NaN	NaN	0	NaN	0	IPI00007074	Tyrosyl--tRNA ligase;Tyrosyl-tRNA synthetase, cytoplasmic	YARS	P54577
NaN	NaN	NaN	0	NaN	0	IPI00007102;IPI00032575;IPI00745272;IPI00922891;IPI00909336;IPI00792035	cDNA FLJ76436;Uncharacterized protein C17orf25.;Glyoxalase domain-containing protein 4;cDNA FLJ16128 fis, clone BRACE2038269, moderately similar to Bombyx mori cytosolic juvenile hormone binding protein 36 kDa subunit (cJHBP) mRNA;cDNA FLJ55095;cDNA FLJ59092	C17orf25;CGI-150;GLOD4;My027	A8K8F0;Q9Y3E8;Q9HC38-1;Q9HC38;Q9HC38-2;B3KV49;B7Z403;B4DX01;Q9HC38-3
0	1.0663	0.0926134	2	10.193	9.1	IPI00007321;IPI00939508;IPI00398727;IPI00909991;IPI00797535	cDNA FLJ60607, highly similar to Acyl-protein thioesterase 1 (EC 3.1.2.-);Acyl-protein thioesterase 1;Lysophospholipase 1;Lysophospholipase I;cDNA FLJ78542, highly similar to Homo sapiens lysophospholipase I (LYPLA1), mRNA;cDNA, FLJ94339, Homo sapiens lysophospholipase I (LYPLA1), mRNA;LYPLA1 protein;Lysophospholipase I, isoform CRA_a;cDNA FLJ52008, highly similar to Acyl-protein thioesterase 1 (…	APT1;LPL1;LYPLA1;hCG_1983522	B4DJV9;O75608-1;O75608;Q6IAQ1;O75608-2;B4DP64
NaN	NaN	NaN	0	NaN	0	IPI00007346;IPI00643915;IPI00645020	Peptidyl-prolyl cis-trans isomerase H;Rotamase H;Small nuclear ribonucleoprotein particle-specific cyclophilin H;U-snRNP-associated cyclophilin SnuCyp-20;Peptidyl-prolyl cis-trans isomerase	CYP20;CYPH;PPIH;hCG_21746	O43447;Q6FH36;Q6FH57;C9JQD4;A6NNE7
NaN	NaN	NaN	1	NaN	10.8	IPI00007423;IPI00759824;IPI00647001;IPI00930163;IPI00887411	Acidic leucine-rich nuclear phosphoprotein 32 family member B;Acidic protein rich in leucines;Putative HLA-DR-associated protein I-2;Silver-stainable protein SSP29;Acidic (Leucine-rich) nuclear phosphoprotein 32 family, member B variant;Acidic (Leucine-rich) nuclear phosphoprotein 32 family, member B	ANP32B;APRIL;PHAPI2;RP11-535C21.1-003	Q92688-1;Q92688;Q53F35;Q92688-2;Q5T6W8
0	1.1327	0.179766	8	22.242	49.8	IPI00007611;IPI00789135;IPI00853134;IPI00893479	ATP synthase subunit O, mitochondrial;Oligomycin sensitivity conferral protein;ATP synthase	ATP5O;ATPO	P48047;Q53HH2;C9JK34
NaN	NaN	NaN	1	NaN	3.6	IPI00007675;IPI00909015	Cytoplasmic dynein 1 light intermediate chain 1;Dynein light chain A;Dynein light intermediate chain 1, cytosolic;cDNA FLJ10219 fis, clone HEMBA1007018, highly similar to Cytoplasmic dynein 1 light intermediate chain 1;Putative uncharacterized protein DKFZp686A1525;cDNA FLJ58500, highly similar to Cytoplasmic dynein 1 light intermediate chain 1	DNCLI1;DYNC1LI1;DKFZp686A1525	Q9Y6G9;A2RRG7;B3KM42;Q6MZE7;B4DDM4
NaN	NaN	NaN	0	NaN	0	IPI00007682;IPI00946476;IPI00946636	Vacuolar ATPase isoform VA68;Vacuolar proton pump subunit alpha;V-ATPase 69 kDa subunit;V-type proton ATPase catalytic subunit A;cDNA FLJ51804, highly similar to Vacuolar ATP synthase catalytic subunit A, ubiquitous isoform (EC 3.6.3.14);cDNA FLJ53889, highly similar to Vacuolar ATP synthase catalytic subunit A, ubiquitous isoform (EC 3.6.3.14)	ATP6A1;ATP6V1A;ATP6V1A1;VPP2	P38606;B7Z1R5;B7Z2V6
NaN	NaN	NaN	0	NaN	0	IPI00384857;IPI00007764;IPI00917313;IPI00447316	Androgen-regulated protein 2;Hematological and neurological expressed 1 protein;Putative uncharacterized protein HN1	ARM2;HN1	Q9UK76-2;Q9UK76;Q9UK76-1;B2R6K3;B8ZZT7;Q9UK76-3
0	1.1227	0.166972	5	195.66	9.4	IPI00007765;IPI00922694	75 kDa glucose-regulated protein;Heat shock 70 kDa protein 9;Mortalin;Peptide-binding protein 74;Stress-70 protein, mitochondrial;cDNA FLJ51811, highly similar to Stress-70 protein, mitochondrial;cDNA FLJ51907, highly similar to Stress-70 protein, mitochondrial;Heat shock 70 kDa protein 9B;HSPA9 protein;Catecholamine-regulated protein 40;cDNA FLJ51903, highly similar to Stress-70 protein, mitocho…	GRP75;HSPA9;HSPA9B	P38646;B7Z1V7;B7Z4V2;Q2F839;Q8N1C8;A1XP52;B7Z4T3
NaN	NaN	NaN	1	NaN	10.4	IPI00007797;IPI00737213;IPI00788781	Epidermal-type fatty acid-binding protein;Fatty acid-binding protein 5;Fatty acid-binding protein, epidermal;Psoriasis-associated fatty acid-binding protein homolog;Putative uncharacterized protein FABP5	FABP5	Q01469;A8MTQ5
-1	0.64482	-0.633032	2	51.136	7.6	IPI00007812;IPI00848320;IPI00304911;IPI00926751;IPI00925534;IPI00925827;IPI00792597	Endomembrane proton pump 58 kDa subunit;HO57;Vacuolar proton pump subunit B 2;V-type proton ATPase subunit B, brain isoform;cDNA FLJ51779, highly similar to Vacuolar ATP synthase subunit B, brain isoform (EC 3.6.3.14);cDNA FLJ53854, highly similar to Vacuolar ATP synthase subunit B, brain isoform (EC 3.6.3.14);ATPase, H+ transporting, lysosomal 56/58kD, V1 subunit B, isoform 2 variant	ATP6B2;ATP6V1B2;VPP3	P21281;B2R5Z3;B4DFM5;B4DQI9;Q59HF3
NaN	NaN	NaN	0	NaN	0	IPI00007935;IPI00553102;IPI00555593	Enigma homolog;Enigma-like PDZ and LIM domains protein;PDZ and LIM domain protein 5;cDNA FLJ54018, highly similar to PDZ and LIM domain protein 5;Putative uncharacterized protein LIM;PRO2489;cDNA FLJ61541, highly similar to Homo sapiens PDZ and LIM domain 5 (PDLIM5), transcript variant 2, mRNA	ENH;L9;PDLIM5;LIM	Q96HC4;B7Z481;Q4W5K9;Q9P1D1;B7Z8X5;Q59FC9
0	0.97637	-0.0345001	7	49.997	31.8	IPI00008223;IPI00642549;IPI00479614;IPI00643078	UV excision repair protein RAD23 homolog B;XP-C repair-complementing complex 58 kDa protein;cDNA FLJ50817, highly similar to UV excision repair protein RAD23 homolog B;cDNA, FLJ79088, highly similar to UV excision repair protein RAD23 homolog B;UV excision repair protein RAD23 homolog B variant;RAD23-like protein B;cDNA FLJ56531, highly similar to UV excision repair protein RAD23 homolog B;RAD23 …	RAD23B;RP11-131A5.1-002	P54727;B7Z4W4;B7ZA74;Q53F10;Q7Z5K8;B4DEA3;Q5W0S5
NaN	NaN	NaN	1	NaN	3.2	IPI00008418;IPI00219865;IPI00148255;IPI00789460;IPI00794003;IPI00924568;IPI00924790;IPI00793399	Diablo homolog, mitochondrial;Direct IAP-binding protein with low pI;Second mitochondria-derived activator of caspase;Diablo isoform 1 variant;cDNA FLJ10537 fis, clone NT2RP2001119, highly similar to Diablo homolog, mitochondrial;Diablo homolog (Drosophila);HCG1782202, isoform CRA_d;SMAC3	DIABLO;SMAC;hCG_1782202	Q9NR28-1;Q9NR28;Q53HB7;Q9NR28-2;Q502X2;Q6W3F3
0	0.94044	-0.0885922	9	16.132	45.6	IPI00008433;IPI00555941	40S ribosomal protein S5;40S ribosomal protein S5, N-terminally processed;Ribosomal protein S5 variant	RPS5	P46782;Q53G25
0	1.1807	0.239642	5	13.962	34.5	IPI00008438;IPI00749512;IPI00478810;IPI00398673;IPI00025842;IPI00414852;IPI00816715;IPI00791589	40S ribosomal protein S10;Ribosomal protein S10 variant;Ribosomal protein S10	RPS10;RP11-375E1__A.4-005	P46783;Q59GE4;Q5TZB9
0	1.1179	0.160791	3	7.7021	13.4	IPI00008454;IPI00927297;IPI00797108	APOBEC1-binding protein 2;DnaJ homolog subfamily B member 11;DnaJ protein homolog 9;ER-associated DNAJ;ER-associated dnaJ protein 3;ER-associated Hsp40 co-chaperone;HEDJ;Human DnaJ protein 9;PWP1-interacting protein 4;cDNA FLJ42295 fis, clone TLIVE2008213, highly similar to DnaJ homolog subfamily B member 11;cDNA FLJ56253, highly similar to DnaJ homolog subfamily B member 11	DNAJB11;EDJ;ERJ3;HDJ9;PSEC0121;UNQ537/PRO1080	Q9UBS4;B3KW63
NaN	NaN	NaN	0	NaN	0	IPI00008485;IPI00643595	Citrate hydro-lyase;Cytoplasmic aconitate hydratase;Ferritin repressor protein;Iron regulatory protein 1;Iron-responsive element-binding protein 1;Aconitase 1 variant;Aconitase 1, soluble	ACO1;IREB1;IRP1;RP11-334P12.1-003	P21399;Q5VZA7;Q9HBB2;Q59FI0;Q5VZA6
0	1.0591	0.0828388	3	135.88	8.2	IPI00008524;IPI00410017;IPI00796945;IPI00909378;IPI00794246;IPI00301154;IPI00790842;IPI00556259;IPI00306870;IPI00644016;IPI00796139;IPI00061206;IPI00432527;IPI00217142	Polyadenylate-binding protein 1;cDNA FLJ57246, highly similar to Poly(A)-binding protein 1;cDNA FLJ37875 fis, clone BRSSN2018771, highly similar to Poly(A)-binding protein 1;cDNA FLJ59219, highly similar to Poly(A)-binding protein 1;Polyadenylate-binding protein 3;Testis-specific poly(A)-binding protein;PABP3;Poly(A) binding protein, cytoplasmic 3;cDNA, FLJ93858, highly similar to Homo sapiens po…	PAB1;PABP1;PABPC1;PABPC2;PABP3;PABPC3;PABPL3;hCG_1774619;RP11-165I9.5-001	P11940-1;P11940;B4DZW4;P11940-2;B3KT93;B4DQX0;Q9H361;Q2VIP3;Q3ZCS4;Q5VX58
0	0.93293	-0.100159	3	42.639	74.6	IPI00008527	60S acidic ribosomal protein P1;RPLP1 protein;Acidic ribosomal phosphoprotein P1	RPLP1;RRP1	P05386;Q6FG99;Q6ICQ4;Q7Z612
0	1.0726	0.101112	6	20.913	77.4	IPI00008529	60S acidic ribosomal protein P2;Renal carcinoma antigen NY-REN-44;cDNA, FLJ92222, Homo sapiens ribosomal protein, large P2 (RPLP2), mRNA;Ribosomal protein, large, P2, isoform CRA_a;RPLP2 protein	D11S2243E;RPLP2;RPP2;hCG_1778304	P05387;Q6FG96
0	0.9067	-0.141303	8	34.483	36.3	IPI00008530;IPI00556485;IPI00871646;IPI00791448;IPI00794884;IPI00868999;IPI00793002;IPI00791188;IPI00797741;IPI00790287;IPI00798371;IPI00940411	60S acidic ribosomal protein P0;60S ribosomal protein L10E;cDNA FLJ75549, highly similar to Homo sapiens ribosomal protein, large, P0 (RPLP0), transcript variant 1, mRNA;Ribosomal protein P0 variant;RPLP0 protein;60S acidic ribosomal protein P0-like;cDNA FLJ51469, highly similar to 60S acidic ribosomal protein P0	RPLP0	P05388;A8K4Z4;Q53HK9;Q53HW2;Q3B7A4;Q6NSF2;Q8NHW5;B4E3D5;Q3MHV2
0	0.94925	-0.07514	2	18.944	10.1	IPI00008552	Glutaredoxin-3;PKC-interacting cousin of thioredoxin;PKC-theta-interacting protein;Thioredoxin-like protein 2	GLRX3;HUSSY-22;PICOT;TXNL2	O76003
NaN	NaN	NaN	1	NaN	4.5	IPI00008569;IPI00927850;IPI00909691;IPI00924927	Synaptobrevin homolog YKT6;cDNA, FLJ93006, Homo sapiens SNARE protein Ykt6 (YKT6), mRNA;SNARE protein Ykt6;SNARE protein Ykt6, isoform CRA_a;YKT6 v-SNARE protein;cDNA FLJ50174, highly similar to Homo sapiens SNARE protein Ykt6 (YKT6), mRNA	YKT6;hCG_18297;tcag7.798	O15498;A4D2J0;B5BU81;Q9UES0;C9J742;B4DR94;C9IZV3
NaN	NaN	NaN	0	NaN	0	IPI00008575;IPI00479209;IPI00385834;IPI00082310	GAP-associated tyrosine phosphoprotein p62;KH domain-containing, RNA-binding, signal transduction-associated protein 1;p21 Ras GTPase-activating protein-associated p62;p68;Src-associated in mitosis 68 kDa protein;cDNA, FLJ93365, highly similar to Homo sapiens KH domain containing, RNA binding, signal transduction associated 1 (KHDRBS1), mRNA;cDNA FLJ54590, highly similar to KH domain-containing, …	KHDRBS1;SAM68;hCG_41606	Q07666-1;Q07666;B2R7B5;B4DDX2;B4E043;Q07666-2;Q07666-3
NaN	NaN	NaN	1	NaN	5.9	IPI00008613;IPI00218475;IPI00943264	Interferon-induced 35 kDa protein;Putative uncharacterized protein IFI35	IFI35;IFP35	P80217-1;P80217;C9JGX1;P80217-2
NaN	NaN	NaN	0	NaN	0	IPI00008708;IPI00642046	CATX-11;Cellular senescence-inhibited gene protein;Protein PBK1;Ribosomal L1 domain-containing protein 1;RSL1D1 protein;cDNA FLJ52304, highly similar to Ribosomal L1 domain-containing protein 1	CATX11;CSIG;L12;PBK1;RSL1D1	O76021;A0PJ87;B4DJ58;Q32Q62;A0PJ61
NaN	NaN	NaN	0	NaN	0	IPI00008822;IPI00221036;IPI00018429	Homeobox protein PHOX1;Paired mesoderm homeobox protein 1;Paired-related homeobox protein 1	PMX1;PRRX1	P54821-1;P54821;P54821-2
0	0.98002	-0.0291169	2	18.886	1.7	IPI00008868	MAP1 light chain LC1;Microtubule-associated protein 1B;Microtubule-associated protein 1B, isoform CRA_a;MAP1B protein;Putative uncharacterized protein DKFZp686F1345	MAP1B;hCG_37848;DKFZp686F1345	P46821;A2BDK6;A5D6X1;A5D8X6;Q05BW8;Q32NB7;Q4VBY4;Q5H9P1;Q6PJD3;Q86X89
0	1.3146	0.394624	4	24.924	9	IPI00008918;IPI00796705;IPI00796222;IPI00883896;IPI00940308;IPI00220466	Epithelial protein lost in neoplasm;LIM domain and actin-binding protein 1;cDNA FLJ38853 fis, clone MESAN2010321, highly similar to LIM domain and actin-binding protein 1;cDNA FLJ55990, highly similar to LIM domain and actin-binding protein 1;Epithelial protein lost in neoplasm beta variant	EPLIN;LIMA1;PP624;SREBP3	Q9UHB6-1;Q9UHB6;B2RB09;Q9UHB6-2;B3KTW2;B4DN52;Q53GG0;Q59FE8;Q9UHB6-3
0	1.0117	0.0167816	3	34.728	38.3	IPI00008964;IPI00896425;IPI00374519;IPI00022134	Ras-related protein Rab-1B;Small GTP-binding protein;RAB1B protein;Putative Ras-related protein Rab-1C	RAB1B;rab1b;RAB1C	Q9H0U4;Q92927;Q6FIG4;Q92928
0	0.73761	-0.43907	2	23.553	4.5	IPI00008982;IPI00218547	Aldehyde dehydrogenase family 18 member A1;Delta-1-pyrroline-5-carboxylate synthase;Gamma-glutamyl kinase;Gamma-glutamyl phosphate reductase;Glutamate 5-kinase;Glutamate-5-semialdehyde dehydrogenase;Glutamyl-gamma-semialdehyde dehydrogenase	ALDH18A1;GSAS;P5CS;PYCS	P54886-1;P54886;P54886-2
NaN	NaN	NaN	1	NaN	5.6	IPI00009010;IPI00106374	TRM112-like protein;tRNA methyltransferase 112 homolog	AD-001;HSPC152;HSPC170;TRMT112	Q9UI30
NaN	NaN	NaN	0	NaN	0	IPI00216172;IPI00739827;IPI00009030;IPI00922445	Lysosomal-associated membrane protein 2, isoform CRA_b;Lysosomal-associated membrane protein 2C;CD107 antigen-like family member B;Lysosome-associated membrane glycoprotein 2;cDNA FLJ58780, highly similar to Homo sapiens lysosomal-associated membrane protein 2 (LAMP2), transcript variant LAMP2B, mRNA;cDNA FLJ52540, highly similar to Lysosome-associated membrane glycoprotein 2	hCG_39412;LAMP2	Q6Q3G8;P13473-2;P13473;B4E2S7;P13473-1;B7Z2R9
0	1.0962	0.132511	3	246.78	10.3	IPI00009032;IPI00916802;IPI00916922;IPI00917205;IPI00917386	La autoantigen;La ribonucleoprotein;Lupus La protein;Sjoegren syndrome type B antigen;Autoantigen La;La 4.1 protein;Ribonucleoprotein (La);Putative uncharacterized protein SSB;Sjogren syndrome antigen B (Autoantigen La);Sjogren syndrome antigen B (Autoantigen La), isoform CRA_c;SS-B/La protein	SSB;hCG_2005701	P05455;B5BUB5;Q14730;Q15367;Q53XJ4;Q9UMH5;Q9UMH6
NaN	NaN	NaN	0	NaN	0	IPI00009057;IPI00179890	GAP SH3 domain-binding protein 2;Ras GTPase-activating protein-binding protein 2;cDNA FLJ76053, highly similar to Homo sapiens Ras-GTPase activating protein SH3 domain-binding protein 2 (G3BP2), transcript variant 3, mRNA	G3BP2;KIAA0660	Q9UN86-1;Q9UN86;Q9UN86-2;A8K6V7
NaN	NaN	NaN	1	NaN	6.1	IPI00074587;IPI00412643;IPI00009071;IPI00646643;IPI00386662;IPI00645384;IPI00477946;IPI00291624;IPI00942141	40 kDa SR-repressor protein;FUS-interacting serine-arginine-rich protein 1;Splicing factor SRp38;Splicing factor, arginine/serine-rich 13A;TLS-associated protein with Ser-Arg repeats;TLS-associated serine-arginine protein;cDNA FLJ30749 fis, clone FEBRA2000402, highly similar to FUS-interacting serine-arginine-rich protein 1;cDNA FLJ43846 fis, clone TESTI4006393, highly similar to FUS-interacting …	FUSIP1;FUSIP2;SFRS13A;TASR;RP11-4M23.6-005;RP11-4M23.6-014	O75494-1;O75494;B3KNY6;Q53GD7;O75494-2;O75494-3;B4DJP9;Q5JRI3;O75494-4;Q5JRI1;Q6IQ42
NaN	NaN	NaN	1	NaN	2.6	IPI00009104;IPI00909925	48 kDa TATA box-binding protein-interacting protein;51 kDa erythrocyte cytosolic protein;INO80 complex subunit J;Repressing pontin 52;RuvB-like 2;TIP49b;TIP60-associated protein 54-beta;cDNA FLJ14856 fis, clone PLACE1001054, highly similar to RuvB-like 2 (EC 3.6.1.-);RuvB-like 2 (E. coli), isoform CRA_d;cDNA FLJ32936 fis, clone TESTI2007533, highly similar to RuvB-like 2 (EC 3.6.1.-);RuvB-like 2 …	CGI-46;INO80J;RUVBL2;TIP48;TIP49B;hCG_16214	Q9Y230;B3KNL2;B3KQ59
0	1.0589	0.0825664	3	83.084	9.5	IPI00009123;IPI00922708;IPI00902923	DNA-binding protein NEFA;Gastric cancer antigen Zg4;Nucleobindin-2;Nucleobindin 2;Nucb2 splice variant	NEFA;NUCB2;Nucb2	P80303-1;P80303;P80303-2;A7LNF3;A7LNF4;A7LNF5;Q2L696
0	0.90596	-0.142481	3	42.372	28.7	IPI00009236;IPI00876941;IPI00853146;IPI00790433;IPI00789601	Caveolin-1;Caveolin	CAV;CAV1;hCG_39088;tcag7.24	Q03135-1;Q03135;A9XTE5;Q2TNI1;Q59E85;Q7Z4F3
NaN	NaN	NaN	0	NaN	0	IPI00009253;IPI00942239;IPI00748037;IPI00908301;IPI00748905	Alpha-soluble NSF attachment protein;N-ethylmaleimide-sensitive factor attachment protein alpha;cDNA FLJ52546, highly similar to Beta-soluble NSF attachment protein;Beta-soluble NSF attachment protein;N-ethylmaleimide-sensitive factor attachment protein beta;cDNA FLJ54102, highly similar to Beta-soluble NSF attachment protein;cDNA FLJ52551, highly similar to Beta-soluble NSF attachment protein;NA…	NAPA;SNAPA;NAPB;SNAPB;hCG_22369	P54920;B4DIV0;Q9H115;B4DGP9;B4DK44;Q4G0M0
NaN	NaN	NaN	0	NaN	0	IPI00009305;IPI00922562;IPI00550894;IPI00896510;IPI00896466;IPI00903190	Glucosamine-6-phosphate deaminase 1;Glucosamine-6-phosphate isomerase 1;Oscillin;cDNA FLJ76269, highly similar to Homo sapiens glucosamine-6-phosphate deaminase 1 (GNPDA1), mRNA;cDNA FLJ55085, highly similar to Glucosamine-6-phosphate isomerase (EC 3.5.99.6);Glucosamine-6-phosphate deaminase 2;Glucosamine-6-phosphate isomerase 2;Glucosamine-6-phosphate isomerase SB52;cDNA FLJ60594, highly similar…	GNPDA1;GNPI;HLN;KIAA0060;GNP2;GNPDA2	P46926;A8K3S1;B7Z3X4;Q8TDQ7-1;Q8TDQ7;B4DJF3;Q2VYF1;Q8TDQ7-2;Q8TDQ7-3;B3KMV2
NaN	NaN	NaN	0	NaN	5.8	IPI00009328	ATP-dependent RNA helicase DDX48;ATP-dependent RNA helicase eIF4A-3;DEAD box protein 48;Eukaryotic initiation factor 4A-III;Eukaryotic initiation factor 4A-like NUK-34;Eukaryotic translation initiation factor 4A isoform 3;Nuclear matrix protein 265	DDX48;EIF4A3;KIAA0111	P38919
0	0.9492	-0.075216	2	7.7105	2.2	IPI00009342	p195;Ras GTPase-activating-like protein IQGAP1;IQ motif containing GTPase activating protein 1;cDNA FLJ55816, highly similar to Ras GTPase-activating-like protein IQGAP1;cDNA FLJ55443, highly similar to Ras GTPase-activating-like protein IQGAP1;IQGAP1 protein	IQGAP1;KIAA0051	P46940;A4QPB0;B4DNP4;B4E2M0;Q05DN7;Q5FWG8;Q6P1N4;Q96PA3
NaN	NaN	NaN	0	NaN	0	IPI00009368;IPI00871988;IPI00942178;IPI00793874	Sideroflexin-1;Tricarboxylate carrier protein	SFXN1	Q9H9B4
NaN	NaN	NaN	0	NaN	0	IPI00910937;IPI00009384;IPI00387000	cDNA FLJ54803, highly similar to Cyclin-dependent kinase inhibitor 1;CDK-interacting protein 1;Cyclin-dependent kinase inhibitor 1;Melanoma differentiation-associated protein 6;p21;Cyclin-dependent kinase variant;CDKN1A protein;Cyclin-dependent kinase inhibitor 1A;Cyclin-dependent kinase inhibitor 1A (P21, Cip1);Cyclin-dependent kinase inhibitor 1A (P21, Cip1), isoform CRA_a;Cyclin-dependent kina…	CAP20;CDKN1;CDKN1A;CIP1;MDA6;PIC1;SDI1;WAF1;hCG_15367	B4DQP9;P38936;Q59ED0;Q6FI05;Q96LE1
0	0.83927	-0.252793	5	127.16	14.6	IPI00009456;IPI00552302;IPI00647259;IPI00552444	5-nucleotidase;Ecto-5-nucleotidase;cDNA, FLJ95508, highly similar to Homo sapiens 5-nucleotidase, ecto (CD73) (NT5E), mRNA;cDNA FLJ90602 fis, clone PLACE1001464, highly similar to 5-nucleotidase;5-nucleotidase, ecto (CD73), isoform CRA_a;5-nucleotidase, ecto (CD73);cDNA FLJ90527 fis, clone NT2RP4001467, highly similar to 5-nucleotidase (EC 3.1.3.5);5-nucleotidase, ecto (CD73), isoform CRA_c;NT5E …	NT5;NT5E;NTE;hCG_401111;RP11-321N4.1-003;RP11-321N4.1-002	P21589;B2RBH2;B3KQK1;Q53Z63;Q6NZX3;B3KQI8;Q5JRQ2;Q96B60
0	0.80429	-0.314212	2	60.744	16.7	IPI00009480;IPI00916489;IPI00377080;IPI00915801;IPI00916030	COP9 homolog;COP9 signalosome complex subunit 8;JAB1-containing signalosome subunit 8;cDNA, FLJ93976, highly similar to Homo sapiens COP9 homolog (COP9), mRNA;COP9 constitutive photomorphogenic homolog subunit 8 (Arabidopsis), isoform CRA_a;Putative uncharacterized protein COP9;cDNA FLJ60469, highly similar to COP9 signalosome complex subunit 8;cDNA FLJ75974, highly similar to Homo sapiens COP9 c…	COPS8;CSN8;COP9;hCG_1776875	Q99627;B2R8N1;Q53QS9;B4DFF9;A8K1H6;C9JW44;B8ZZP3
NaN	NaN	NaN	1	NaN	4.7	IPI00009634;IPI00790715	Sulfide:quinone oxidoreductase, mitochondrial;cDNA, FLJ93596, highly similar to Homo sapiens sulfide quinone reductase-like (yeast) (SQRDL), mRNA;Sulfide dehydrogenase like;PRO1975	CGI-44;SQRDL	Q9Y6N5;B2R7T6;Q53HW7;Q9UHS8
0	1.0313	0.0444641	1	67.282	5.6	IPI00009771;IPI00879819	Lamin-B2	LMN2;LMNB2	Q03252
NaN	NaN	NaN	1	NaN	1.5	IPI00009790;IPI00643196;IPI00642664;IPI00552290;IPI00639981;IPI00645848;IPI00552617;IPI00646468	6-phosphofructokinase type C;6-phosphofructokinase, platelet type;Phosphofructo-1-kinase isozyme C;Phosphofructokinase 1;Phosphohexokinase;cDNA FLJ35278 fis, clone PROST2006579, highly similar to 6-phosphofructokinase type C (EC 2.7.1.11);Phosphofructokinase-P;PFKP protein;Phosphofructokinase, platelet;Similar to phosphofructokinase, platelet	PFKF;PFKP;PFK-P;RP11-298E9.2-004	Q01813;Q5VSR8;B3KS15;O14943;Q49A78;Q5VSR7;Q8WTZ9
NaN	NaN	NaN	1	NaN	2.3	IPI00009841;IPI00872855;IPI00879259;IPI00879242;IPI00065554;IPI00953325;IPI00293254;IPI00878484	cDNA FLJ31747 fis, clone NT2RI2007377, highly similar to RNA-BINDING PROTEIN EWS;Ewing sarcoma breakpoint region 1, isoform CRA_h;Ewing sarcoma breakpoint region 1 protein;EWS oncogene;RNA-binding protein EWS;Ewing sarcoma breakpoint region 1;Ewing sarcoma breakpoint region 1, isoform CRA_b;EWSR1 protein;Ewing sarcoma breakpoint region 1, isoform CRA_g;cDNA FLJ32119 fis, clone PEBLM1000034, highl…	EWSR1;hCG_2010995;EWS;AC002059.7-002;AC002059.7-007;AC002059.7-008	Q96MX4;Q01844-1;Q01844;Q96FE8;B0QYK0;B0QYK1;Q96MN4;C9JGE3;Q01844-2;C9JSG3
0	1.1286	0.174534	2	12.844	17.3	IPI00009901;IPI00943759;IPI00943707;IPI00943826	Nuclear transport factor 2;Placental protein 15	NTF2;NUTF2	P61970
0	1.1566	0.20989	14	37.778	30.5	IPI00009904;IPI00852792	Endoplasmic reticulum resident protein 70;Endoplasmic reticulum resident protein 72;Protein disulfide-isomerase A4;cDNA FLJ78033, highly similar to Homo sapiens protein disulfide isomerase family A, member 4, mRNA	ERP70;ERP72;PDIA4	P13667;A8K4K6;Q549T6
NaN	NaN	NaN	1	NaN	11	IPI00009922	SRA stem-loop-interacting RNA-binding protein, mitochondrial	C14orf156;DC23;DC50;PD04872;SLIRP	Q9GZT3
0	1.1239	0.168514	4	28.466	26.6	IPI00009943;IPI00550900;IPI00910288;IPI00908553;IPI00643765;IPI00384863;IPI00014402;IPI00410496;IPI00886965;IPI00888198	Tumor protein, translationally-controlled 1;Fortilin;Histamine-releasing factor;p23;Translationally-controlled tumor protein;cDNA FLJ57742;cDNA FLJ57738, highly similar to Translationally-controlled tumor protein;TPT1 protein;Tumor protein, translationally-controlled 1, isoform CRA_a;HDCMB21P	RP11-290D2.1-004;TPT1;hCG_32792;RP11-290D2.1-002	Q5W0H4;P13693;B4DLD6;B4DKJ4;Q86YH5;Q8TBK7;Q9UP43
NaN	NaN	NaN	1	NaN	6.3	IPI00009949;IPI00643536;IPI00910492;IPI00643918;IPI00827831	Proteasome inhibitor PI31 subunit;cDNA FLJ60895, highly similar to Proteasome inhibitor PI31 subunit;cDNA FLJ57228, highly similar to Proteasome inhibitor PI31 subunit;Proteasome (Prosome, macropain) inhibitor subunit 1 (PI31);cDNA FLJ57963, moderately similar to Proteasome inhibitor PI31 subunit	PSMF1;RP4-545L17.1-003;RP4-545L17.1-008;RP4-545L17.1-004	Q92530;B4DUJ0;B4DXW9;Q5QPM7;B4DFK1;Q5QPM9;Q5QPM4
NaN	NaN	NaN	0	NaN	0	IPI00009960;IPI00554469;IPI00470829;IPI00926611;IPI00940432;IPI00925553;IPI00910079;IPI00916765	Cell proliferation-inducing gene 4/52 protein;Mitochondrial inner membrane protein;Mitofilin;p87/89;cDNA, FLJ92546, highly similar to Homo sapiens inner membrane protein, mitochondrial (mitofilin) (IMMT), mRNA;cDNA FLJ51884, highly similar to Mitochondrial inner membrane protein;cDNA FLJ54290, highly similar to Mitochondrial inner membrane protein;cDNA FLJ59388, highly similar to Mitochondrial in…	HMP;IMMT;PIG4;PIG52	Q16891-1;Q16891;B2R5N6;Q16891-2;B4DKR1;B4DS66;Q16891-3;B4DQY2;B9A067;C9J406;C9JJ24;B4DT20;B8ZZQ7
NaN	NaN	NaN	0	NaN	0	IPI00010090	Gamma-ECS regulatory subunit;Gamma-glutamylcysteine synthetase regulatory subunit;GCS light chain;Glutamate--cysteine ligase modifier subunit;Glutamate--cysteine ligase regulatory subunit;Glutamate-cysteine ligase modifier subunit	GCLM;GLCLR	P48507;Q5YKL1
0	0.95546	-0.0657326	4	6.5516	26.9	IPI00010105;IPI00375391;IPI00640731;IPI00893107;IPI00893507;IPI00892804	B(2)GCN homolog;B4 integrin interactor;CAB;Eukaryotic translation initiation factor 6;p27(BBP)	EIF3A;EIF6;ITGB4BP;OK/SW-cl.27;RP4-614O4.1-005;RP4-614O4.1-008	P56537;B7ZBG9;B7ZBH1
0	0.96878	-0.045759	3	9.0013	25.7	IPI00010153;IPI00795408;IPI00791920;IPI00794091;IPI00795751;IPI00749373	60S ribosomal protein L17;60S ribosomal protein L23;Similar to ribosomal protein L23;Putative uncharacterized protein RPL23	RPL23	P62829;Q9BTQ7;B9ZVP7;C9JD32
NaN	NaN	NaN	0	NaN	10.5	IPI00010154;IPI00910113;IPI00878124	Guanosine diphosphate dissociation inhibitor 1;Oligophrenin-2;Protein XAP-4;Rab GDP dissociation inhibitor alpha;cDNA FLJ58843, highly similar to Rab GDP dissociation inhibitor alpha;cDNA FLJ53519, highly similar to Rab GDP dissociation inhibitor alpha;cDNA FLJ52902, highly similar to Rab GDP dissociation inhibitor alpha	GDI1;GDIL;OPHN2;RABGDIA;XAP4	P31150;B4DH24;B4E070;B4DHX4
0	1.1426	0.19232	5	11.73	69	IPI00010182;IPI00922055;IPI00921830;IPI00218836;IPI00815745	Acyl-CoA-binding protein;Diazepam-binding inhibitor;Endozepine;Diazepam binding inhibitor, splice form 1D(1);Diazepam binding inhibitor, splice form 1G;Diazepam binding inhibitor, splice form 1A(1)-G;Diazepam binding inhibitor, splice form 1D(2);Diazepam binding inhibitor (GABA receptor modulator, acyl-Coenzyme A binding protein), isoform CRA_a;Diazepam binding inhibitor, splice form 1A(1)-B(1);D…	DBI;hCG_17322	P07108-1;P07108;B8ZWD8;B8ZWD6;B8ZWD7;B8ZWD9;P07108-2;B8ZWD2;B8ZWD1;Q4VWZ6
NaN	NaN	NaN	0	NaN	0	IPI00010201;IPI00937278;IPI00909562	cDNA FLJ56327, highly similar to 26S proteasome non-ATPase regulatory subunit 8;Proteasome (Prosome, macropain) 26S subunit, non-ATPase, 8;26S proteasome non-ATPase regulatory subunit 8;26S proteasome regulatory subunit RPN12;26S proteasome regulatory subunit S14;p31;cDNA FLJ52462, moderately similar to Mus musculus proteasome (prosome, macropain) 26S subunit, non-ATPase, 8 (Psmd8), mRNA	hCG_42853;PSMD8	B4DX18;Q5U0B3;P48556;B4E2Y4
0	1.1758	0.233643	4	15.4	33.5	IPI00010204;IPI00843996	Pre-mRNA-splicing factor SRP20;Splicing factor, arginine/serine-rich 3;cDNA, FLJ92926, Homo sapiens splicing factor, arginine/serine-rich 3 (SFRS3), mRNA;Splicing factor arginine/serine-rich 3;Splicing factor, arginine/serine-rich 3, isoform CRA_d;cDNA FLJ52832, highly similar to Splicing factor, arginine/serine-rich 3;Splicing factor, arginine/serine-rich 3, isoform CRA_a	SFRS3;SRP20;hCG_14802	P84103;B2R6F3;B4E241
0	0.80657	-0.310128	2	18.61	58.8	IPI00010207;IPI00477342;IPI00645510	Ubiquitin-fold modifier 1	BM-002;C13orf20;UFM1;RP11-131P10.1-003;RP11-131P10.1-005	P61960;Q5VXS0;C9JJC2;Q5VXS2
0	1.0034	0.00489684	2	39.476	10	IPI00219675;IPI00010271;IPI00394837;IPI00010270;IPI00023138;IPI00877663;IPI00879948;IPI00878066	Cell migration-inducing gene 5 protein;p21-Rac1;Ras-like protein TC25;Ras-related C3 botulinum toxin substrate 1;cDNA FLJ77333, highly similar to Homo sapiens ras-related C3 botulinum toxin substrate 1 (rho family, small GTP binding protein Rac1) (RAC1), transcript variant Rac1b, mRNA;Ras-related C3 botulinum toxin substrate 1 (Rho family, small GTP binding protein Rac1);Ras-related C3 botulinum …	MIG5;RAC1;TC25;hCG_14926;tcag7.839;RAC2;RAC3	P63000-2;P63000;A4D2P0;P63000-1;A4D2P1;A4D2P2;P15153;P60763
NaN	NaN	NaN	0	NaN	0	IPI00010348;IPI00922554	Acid DNase;Deoxyribonuclease II alpha;Deoxyribonuclease-2-alpha;Lysosomal DNase II;R31240_2;cDNA PSEC0141 fis, clone PLACE1005913, highly similar to Deoxyribonuclease-2-alpha (EC 3.1.22.1);Deoxyribonuclease II;cDNA FLJ51996, highly similar to Deoxyribonuclease-2-alpha (EC 3.1.22.1)	DNASE2;DNASE2A;DNL2	O00115;B3KQS9;C0LQF2;B7Z4K6
0	1.2157	0.281787	5	34.503	18.1	IPI00010402;IPI00746352;IPI00514669	Putative uncharacterized protein;SH3 domain-binding glutamic acid-rich-like protein 3;SH3 domain-binding protein 1;SH3 domain binding glutamic acid-rich protein like 3	P1725;SH3BGRL3;RP11-569G9.2-002	Q86Z22;Q9H299;Q5T123
0	1.1091	0.149389	8	14.971	40.4	IPI00010414	C-terminal LIM domain protein 1;Elfin;LIM domain protein CLP-36;PDZ and LIM domain protein 1	CLIM1;CLP36;PDLIM1	O00151
NaN	NaN	NaN	1	NaN	2.9	IPI00010415;IPI00395748;IPI00219451;IPI00219452;IPI00746126;IPI00395469;IPI00883762	Acyl-CoA thioesterase 7;Brain acyl-CoA hydrolase;CTE-IIa;Cytosolic acyl coenzyme A thioester hydrolase;Long chain acyl-CoA thioester hydrolase;cDNA FLJ32606 fis, clone STOMA1000186, highly similar to Homo sapiens acyl-CoA thioesterase 7 (ACOT7), transcript variant hBACHa, mRNA;cDNA FLJ52849, highly similar to Homo sapiens acyl-CoA thioesterase 7 (ACOT7), transcript variant hBACHc, mRNA;cDNA FLJ60…	ACOT7;BACH	O00154-1;O00154;O00154-4;B3KQ12;O00154-5;B7Z957;O00154-6;B4DUX0;O00154-3;C9JFC4;O00154-2
NaN	NaN	NaN	1	NaN	1.2	IPI00743335;IPI00829992;IPI00010418;IPI00791026	Myosin I beta;Myosin-Ic;cDNA FLJ53573, highly similar to Myosin Ic;MYO1C protein;cDNA FLJ52405, highly similar to Myosin Ic	MYO1C	O00159-1;O00159;O00159-3;B7Z3E5;O00159-2;A1L180;B7Z9C0
NaN	NaN	NaN	1	NaN	1.9	IPI00010706;IPI00915302	Glutathione synthase;Glutathione synthetase;cDNA FLJ51785, highly similar to Glutathione synthetase (EC 6.3.2.3);cDNA FLJ50601, highly similar to Glutathione synthetase (EC 6.3.2.3)	GSS	P48637;B7Z1C5;B7Z514;Q8TDA8;B6F210
0	0.84731	-0.239038	3	14.933	13.9	IPI00010720;IPI00940257;IPI00909956	CCT-epsilon;T-complex protein 1 subunit epsilon;cDNA FLJ78433, highly similar to Homo sapiens chaperonin containing TCP1, subunit 5 (epsilon) (CCT5), mRNA;cDNA FLJ50442, highly similar to T-complex protein 1 subunit epsilon;cDNA FLJ51711, highly similar to T-complex protein 1 subunit epsilon;cDNA FLJ58784, highly similar to T-complex protein 1 subunit epsilon;cDNA FLJ54333, highly similar to T-co…	CCT5;CCTE;KIAA0098	P48643;A8K2X8;B4DDU6;B4DE30;B4DX08;B4DXI1;B4DZT5;B7ZAR1;Q9BU08;B4DYC8;B4DYD8;Q96GI1;Q9HB74;B4DZY9
0	1.1502	0.201885	4	14.339	10.6	IPI00010740;IPI00216613	100 kDa DNA-pairing protein;DNA-binding p52/p100 complex, 100 kDa subunit;Polypyrimidine tract-binding protein-associated-splicing factor;Splicing factor, proline- and glutamine-rich;SFPQ protein;Splicing factor proline/glutamine-rich (Polypyrimidine tract binding protein associated)	PSF;SFPQ	P23246-1;P23246;Q6PIX2;Q86VG2;Q9BSV4;P23246-2
0	1.1056	0.14483	20	41.282	77	IPI00010779;IPI00216975;IPI00910322	TM30p1;Tropomyosin alpha-4 chain;Tropomyosin-4;cDNA FLJ54184, highly similar to Tropomyosin alpha-4 chain;cDNA FLJ52936, weakly similar to Tropomyosin alpha-4 chain	TPM4	P67936-1;P67936;B4DVY2;P67936-2;B4DTB1
0	1.1638	0.218843	29	52.861	60	IPI00010796;IPI00878551;IPI00879437;IPI00911004	Cellular thyroid hormone-binding protein;p55;Prolyl 4-hydroxylase subunit beta;Protein disulfide-isomerase;cDNA FLJ56766, highly similar to Protein disulfide-isomerase (EC5.3.4.1);cDNA FLJ59361, highly similar to Protein disulfide-isomerase (EC 5.3.4.1);cDNA FLJ38619 fis, clone HEART2007696, highly similar to Protein disulfide-isomerase (EC 5.3.4.1);cDNA FLJ45462 fis, clone BRSTN2011961, highly s…	ERBA2L;P4HB;PDI;PDIA1;PO4DB;hCG_95895	P07237;B2RDQ2;B4DJS0;B4DNL5;B3KTQ9;B4DLN6;B4DUA5;Q96C96
0	0.75817	-0.399407	2	67.265	2.6	IPI00010800;IPI00844287	Nestin;NES protein	Nbla00170;NES	P48681;Q2YDX4;A5PKT9;Q05BW3
0	0.94862	-0.0760978	5	80.199	26.4	IPI00010810;IPI00895865;IPI00792673	Electron transfer flavoprotein subunit alpha, mitochondrial;cDNA FLJ76486, highly similar to Homo sapiens electron-transfer-flavoprotein, alpha polypeptide (glutaric aciduria II) (ETFA), nuclear gene encoding mitochondrial protein, mRNA;Electron transfer flavoprotein alpha-subunit;Electron-transfer-flavoprotein, alpha polypeptide;Electron-transfer-flavoprotein, alpha polypeptide (Glutaric aciduri…	ETFA;hCG_39414	P13804;Q53XN3;B4DT43
0	0.87951	-0.185228	2	2.6154	12.9	IPI00010845;IPI00908766	Complex I-23kD;NADH dehydrogenase [ubiquinone] iron-sulfur protein 8, mitochondrial;NADH-ubiquinone oxidoreductase 23 kDa subunit;TYKY subunit;NDUFS8 protein;NADH dehydrogenase (Ubiquinone) Fe-S protein 8, 23kDa (NADH-coenzyme Q reductase) variant;cDNA FLJ57061, highly similar to NADH-ubiquinone oxidoreductase 23 kDa subunit, mitochondrial (EC 1.6.5.3)	NDUFS8	O00217;Q08E91;Q53G17;B4DYI3
0	1.0726	0.101112	2	14.125	9	IPI00010860;IPI00953045;IPI00216220;IPI00790097;IPI00791380;IPI00789338;IPI00790782	26S proteasome non-ATPase regulatory subunit 9;26S proteasome regulatory subunit p27;Putative uncharacterized protein PSMD9	PSMD9	O00233-1;O00233;C9JR25;O00233-2
NaN	NaN	NaN	0	NaN	0	IPI00640088;IPI00010865;IPI00514910;IPI00843824;IPI00647922	Casein kinase 2 beta polypeptide;Casein kinase 2, beta polypeptide;Casein kinase 2, beta polypeptide, isoform CRA_d;Casein kinase II subunit beta;Phosvitin;Protein G5a;Casein kinase 2, beta polypeptide, isoform CRA_b;cDNA, FLJ92126, Homo sapiens casein kinase 2, beta polypeptide (CSNK2B), mRNA	CSNK2B;DADB-127H9.2-004;DAMA-236L13.2-004;DAMC-157M7.2-004;DAQB-195H10.8-004;DASS-336N12.7-004;hCG_43725;XXbac-BCX88C14.4-004;CK2N;G5A;DADB-127H9.2-001;DAMA-236L13.2-001;DAMC-157M7.2-001;DASS-336N12.7-001;DADB-127H9.2-002;DAMA-236L13.2-002;DAMC-157M7.2-002;DAQB-195H10.8-002;DASS-336N12.7-002;XXbac-BCX88C14.4-002;XXbac-BPG32J3.6-002	Q5SRQ6;P67870;B0UXA9;Q5SRQ3
0	0.98369	-0.0237244	13	18.638	56.8	IPI00010896;IPI00877596	Chloride channel ABP;Chloride intracellular channel protein 1;Nuclear chloride ion channel 27;Regulatory nuclear chloride ion channel protein;Chloride intracellular channel 1 variant;cDNA, FLJ94671, Homo sapiens chloride intracellular channel 1 (CLIC1), mRNA;Chloride intracellular channel 1	CLIC1;NCC27;DADB-110M10.1-001;DAMA-236L13.3-001;DAMC-117B11.2-001;DAQB-350E15.4-001;DASS-312M4.8-001;XXbac-BCX88C14.3-001	O00299;Q53FB0;Q5SRT3
0	1.12	0.163499	3	42.671	12.2	IPI00011107;IPI00953980	ICD-M;IDP;Isocitrate dehydrogenase [NADP], mitochondrial;NADP(+)-specific ICDH;Oxalosuccinate decarboxylase;cDNA FLJ50469, highly similar to Isocitrate dehydrogenase;cDNA, FLJ79287, highly similar to Isocitrate dehydrogenase;cDNA FLJ50654, highly similar to Isocitrate dehydrogenase;Isocitrate dehydrogenase 2 (NADP+), mitochondrial variant;Isocitrate dehydrogenase	IDH2	P48735;B4DFL2;B4DSZ6;Q53GL5;Q13584
NaN	NaN	NaN	1	NaN	2	IPI00011126;IPI00848107;IPI00895901;IPI00888701	26S protease regulatory subunit 4;26S proteasome AAA-ATPase subunit RPT2;Proteasome 26S subunit ATPase 1;cDNA FLJ58247, highly similar to 26S protease regulatory subunit 4;Proteasome 26S ATPase subunit 1 variant;cDNA, FLJ93843, Homo sapiens proteasome (prosome, macropain) 26S subunit, ATPase, 1(PSMC1), mRNA;Proteasome (Prosome, macropain) 26S subunit, ATPase, 1;Proteasome (Prosome, macropain) 26S…	PSMC1;hCG_2029049	P62191;B4DR63;Q53HB3;Q53XL8;Q6NW36
NaN	NaN	NaN	0	NaN	0	IPI00011200;IPI00642548	D-3-phosphoglycerate dehydrogenase;cDNA FLJ35987 fis, clone TESTI2014269, highly similar to D-3-phosphoglycerate dehydrogenase (EC 1.1.1.95);Phosphoglycerate dehydrogenase;PHGDH protein;3-phosphoglycerate dehydrogenase	PGDH3;PHGDH;RP4-683H9.1-002	O43175;B3KSC3;Q5SZU1;Q8N5M8;Q96RV5;Q96RV6;Q96RV7;Q96RV8;Q96RV9;Q9UMY2;Q9UMY3
0	0.93685	-0.09411	10	24.968	27.4	IPI00011229;IPI00853455;IPI00852597;IPI00879328;IPI00892793;IPI00658053	Cathepsin D;Cathepsin D heavy chain;Cathepsin D light chain;Putative uncharacterized protein CTSD	CPSD;CTSD	P07339;C9JIH9;C9JH19;C9JC30
NaN	NaN	NaN	0	NaN	0	IPI00011250;IPI00514154	Ubiquitin carboxyl-terminal hydrolase isozyme L3;Ubiquitin thioesterase L3;Ubiquitin carboxyl-terminal esterase L3 (Ubiquitin thiolesterase)	UCHL3;RP11-173B14.3-003	P15374;Q5TBK7
0	0.87286	-0.196178	11	25.466	51.9	IPI00011253;IPI00939811;IPI00855830;IPI00879848	40S ribosomal protein S3;Ribosomal protein S3 variant;Ribosomal protein S3	OK/SW-cl.26;RPS3	P23396;Q53G83;Q9NQS8
NaN	NaN	NaN	0	NaN	0	IPI00011268;IPI00216044;IPI00642213;IPI00514496;IPI00641351;IPI00640938	Autoantigen p542;Heterogeneous nuclear ribonucleoprotein C-like 2;hnRNP associated with lethal yellow protein homolog;RNA-binding protein Raly;cDNA FLJ77422, highly similar to Homo sapiens RNA binding protein, autoantigenic (hnRNP-associated with lethal yellow homolog (mouse)), transcript variant 1, mRNA;RNA binding protein (Autoantigenic, hnRNP-associated with lethal yellow) long isoform variant…	HNRPCL2;P542;RALY;hCG_37136;RP1-64K7.1-007;RP1-64K7.1-005;RP1-64K7.1-004	Q9UKM9-1;Q9UKM9;Q53GL6;Q9UKM9-2;A8K4T9;Q5QPL9;Q5QPM0;B4DSJ1;Q5QPM1
0	0.95721	-0.0630926	5	18.084	22.9	IPI00011274;IPI00845282;IPI00045498	AU-rich element RNA-binding factor;Heterogeneous nuclear ribonucleoprotein D-like;JKT41-binding protein;Protein laAUF1;cDNA FLJ59198, highly similar to Homo sapiens heterogeneous nuclear ribonucleoprotein D-like (HNRPDL), transcript variant 2, mRNA;cDNA FLJ60148, highly similar to Homo sapiens heterogeneous nuclear ribonucleoprotein D-like (HNRPDL), transcript variant 2, mRNA	HNRPDL;JKTBP	O14979-1;O14979;B4DGN3;B4DTA2;O14979-2;O14979-3
NaN	NaN	NaN	0	NaN	0	IPI00011284;IPI00375513;IPI00878254	Catechol O-methyltransferase;Soluble catechol-O-methyltransferase;Membrane bound catechol-O-methyltransferase;COMT protein	COMT	P21964-1;P21964;B8XPJ7;B8XPJ8;P21964-2;Q9BWC7
NaN	NaN	NaN	0	NaN	0	IPI00011285;IPI00910547	Calcium-activated neutral proteinase 1;Calpain mu-type;Calpain-1 catalytic subunit;Calpain-1 large subunit;Cell proliferation-inducing gene 30 protein;Micromolar-calpain;cDNA, FLJ96627, highly similar to Homo sapiens calpain 1, (mu/I) large subunit (CAPN1), mRNA;Putative uncharacterized protein CAPN1;cDNA FLJ53224, highly similar to Calpain-1 catalytic subunit (EC 3.4.22.52)	CANPL1;CAPN1;PIG30	P07384;B2RDI5;A8MSM1;B4DWH5
0	0.9789	-0.0307666	3	6.8035	25	IPI00011302	1F5 antigen;20 kDa homologous restriction factor;CD59 glycoprotein;MAC-inhibitory protein;MEM43 antigen;Membrane attack complex inhibition factor;Membrane inhibitor of reactive lysis;Protectin;CD59 antigen, complement regulatory protein, isoform CRA_b;CD59 protein;cDNA, FLJ92039, Homo sapiens CD59 antigen p18-20 (antigen identified by monoclonalantibodies 16.3A5, EJ16, EJ30, EL32 and G344) (CD59)…	CD59;MIC11;MIN1;MIN2;MIN3;MSK21;hCG_2033390	P13987;Q6FHM9
NaN	NaN	NaN	0	NaN	0	IPI00011416	Delta(3,5)-Delta(2,4)-dienoyl-CoA isomerase, mitochondrial	ECH1	Q13011
NaN	NaN	NaN	1	NaN	3.9	IPI00011592;IPI00909090	Cytoplasmic dynein 1 light intermediate chain 2;Dynein light intermediate chain 2, cytosolic;LIC53/55;cDNA FLJ56694, highly similar to Cytoplasmic dynein 1 light intermediate chain 2;cDNA FLJ52924, highly similar to Cytoplasmic dynein 1 light intermediate chain 2	DNCLI2;DYNC1LI2;LIC2	O43237;B4DHD8;B4DZP4
0	0.74852	-0.417887	2	31.964	22.2	IPI00011770;IPI00879223	Complex I-MLRQ;NADH dehydrogenase [ubiquinone] 1 alpha subcomplex subunit 4;NADH-ubiquinone oxidoreductase MLRQ subunit	NDUFA4	O00483
NaN	NaN	NaN	1	NaN	7.7	IPI00011876;IPI00942294;IPI00903024;IPI00382958;IPI00915917;IPI00016626	cDNA FLJ59758, highly similar to S-methyl-5-thioadenosine phosphorylase (EC 2.4.2.28);MTAP protein;5-methylthioadenosine phosphorylase;S-methyl-5-thioadenosine phosphorylase	MTAP;MSAP	B4DUC8;Q6FHP1;Q6FHT1;Q13126;Q05DJ2
NaN	NaN	NaN	0	NaN	0	IPI00011913	Heterogeneous nuclear ribonucleoprotein A0	HNRNPA0;HNRPA0	Q13151
NaN	NaN	NaN	0	NaN	0	IPI00940113;IPI00011916;IPI00893993;IPI00893242	cDNA, FLJ93510, highly similar to Homo sapiens JTV1 gene (JTV1), mRNA;Aminoacyl tRNA synthase complex-interacting multifunctional protein 2;Multisynthase complex auxiliary component p38;Protein JTV-1;Putative uncharacterized protein AIMP2	AIMP2;JTV1;PRO0992	B2R7M3;Q13155;A8MU58
-1	0.19898	-2.3293	3	130.85	23.2	IPI00011937;IPI00647280;IPI00938009;IPI00639945;IPI00640466	Antioxidant enzyme AOE372;Peroxiredoxin IV;Peroxiredoxin-4;Thioredoxin peroxidase AO372;Thioredoxin-dependent peroxide reductase A0372;Putative uncharacterized protein PRDX4	PRDX4	Q13162;A6NJJ0;C9JLQ6
NaN	NaN	NaN	1	NaN	3.5	IPI00012007;IPI00935818	Adenosylhomocysteinase;S-adenosyl-L-homocysteine hydrolase;AHCY protein;cDNA FLJ52743, highly similar to Adenosylhomocysteinase (EC 3.3.1.1);cDNA, FLJ79079, highly similar to Adenosylhomocysteinase (EC 3.3.1.1)	AHCY;SAHH	P23526;B3KUN3;Q1RMG2
0	0.99165	-0.0120971	10	37.962	74.7	IPI00012011;IPI00909841	18 kDa phosphoprotein;Cofilin, non-muscle isoform;Cofilin-1;cDNA FLJ51435, moderately similar to Cofilin-1	CFL;CFL1	P23528;B4E112
0	0.97288	-0.0396662	3	9.5204	20.4	IPI00012066;IPI00790627;IPI00796337;IPI00216689;IPI00470509;IPI00791223;IPI00900327;IPI00788837;IPI00027970;IPI00410587;IPI00550365;IPI00167750;IPI00101278;IPI00410586;IPI00790019;IPI00796442;IPI00795754	cDNA FLJ77432, highly similar to Homo sapiens poly(rC) binding protein 2 (PCBP2), transcript variant 2, mRNA;Poly(RC) binding protein 2, isoform CRA_b;Poly(RC)-binding protein 2 isoform b variant;Poly(RC) binding protein 2;Poly(RC) binding protein 2, isoform CRA_d;Alpha-CP2;Heterogeneous nuclear ribonucleoprotein E2;Poly(rC)-binding protein 2;Poly(RC) binding protein 2, isoform CRA_a;PCBP2 protei…	hCG_2017557;PCBP2;PCBP3	A8K7X6;Q59HD4;Q6IPF4;Q15366;Q68Y55;Q32Q82;B4DLC0;B4DXP5;B4DRD7;P57721-1;P57721;P57721-4;A8MX33;Q5MJP6;P57721-5
NaN	NaN	NaN	1	NaN	3.6	IPI00012069;IPI00619966;IPI00910902;IPI00619898	Azoreductase;DT-diaphorase;Menadione reductase;NAD(P)H dehydrogenase [quinone] 1;NAD(P)H:quinone oxidoreductase 1;Phylloquinone reductase;Quinone reductase 1;NAD(P)H menadione oxidoreductase 1, dioxin-inducible variant;cDNA FLJ60804, highly similar to NAD(P)H dehydrogenase (quinone) 1 (EC 1.6.5.2);cDNA, FLJ79145, highly similar to Homo sapiens NAD(P)H dehydrogenase, quinone 1 (NQO1);NAD(P)H dehyd…	DIA4;NMOR1;NQO1;hCG_28204	P15559;Q53G81;B4DQP5;B7ZAD1;B4DLR8;B4DNM7;Q3B792
NaN	NaN	NaN	0	NaN	0	IPI00941649;IPI00644055;IPI00012074;IPI00856038;IPI00856037;IPI00910614	Heterogeneous nuclear ribonucleoprotein R;cDNA, FLJ93632, highly similar to Homo sapiens heterogeneous nuclear ribonucleoprotein R (HNRPR), mRNA;cDNA FLJ53358, highly similar to Heterogeneous nuclear ribonucleoprotein R;cDNA FLJ54544, highly similar to Heterogeneous nuclear ribonucleoprotein R;Heterogeneous nuclear ribonucleoprotein R, isoform CRA_a;Heterogeneous nuclear ribonucleoprotein-R2;Puta…	HNRNPR;HNRPR;hCG_38907;DKFZp686A13234;DKFZp686O0665	O43390-2;O43390;O43390-1;B2R7W4;B4DMB1;B4DT28;Q2L7G6;Q6MZS5;B4DMD1;Q0VGD6;Q7Z334
0	0.99908	-0.00132789	2	18.681	6.8	IPI00012079;IPI00942600;IPI00908588;IPI00798302;IPI00910983	Eukaryotic translation initiation factor 4B;cDNA FLJ54492, highly similar to Eukaryotic translation initiation factor 4B;cDNA FLJ59206, highly similar to Eukaryotic translation initiation factor 4B;cDNA FLJ59405, highly similar to Eukaryotic translation initiation factor 4B;EIF4B protein;cDNA FLJ59402, highly similar to Eukaryotic translation initiation factor 4B	EIF4B	P23588;B4DRM3;B4DEP6;B4DS13;Q7Z5Y0;B4DS01
NaN	NaN	NaN	0	NaN	0	IPI00908404;IPI00012102	cDNA FLJ51188, highly similar to N-acetylglucosamine-6-sulfatase (EC3.1.6.14);Glucosamine-6-sulfatase;N-acetylglucosamine-6-sulfatase;cDNA FLJ75883, highly similar to Homo sapiens glucosamine (N-acetyl)-6-sulfatase (Sanfilippo disease IIID) (GNS), mRNA;cDNA FLJ51090, highly similar to N-acetylglucosamine-6-sulfatase (EC 3.1.6.14);cDNA FLJ54262, highly similar to N-acetylglucosamine-6-sulfatase (E…	GNS;DKFZp686E12166	B4E284;P15586;A8K6V6;B4DTT0;B4DYH8;Q7Z3X3
NaN	NaN	NaN	0	NaN	0	IPI00012268;IPI00926258;IPI00926410;IPI00384420;IPI00925437;IPI00793022	26S proteasome non-ATPase regulatory subunit 2;26S proteasome regulatory subunit RPN1;26S proteasome regulatory subunit S2;26S proteasome subunit p97;Protein 55.11;Tumor necrosis factor type 1 receptor-associated protein 2;cDNA FLJ53357, highly similar to 26S proteasome non-ATPase regulatory subunit 2;cDNA FLJ54077, highly similar to 26S proteasome non-ATPase regulatory subunit 2;Proteasome (Pros…	PSMD2;TRAP2;DKFZp564A2282	Q13200;B4DM22;B4DX07;Q53XQ4;Q59EG8;Q9NSM5;B4DXY1;Q13041
NaN	NaN	NaN	0	NaN	0	IPI00012303;IPI00943000;IPI00954180;IPI00852768;IPI00030385;IPI00853528;IPI00892906;IPI00952665	Selenium binding protein 1;56 kDa selenium-binding protein;Selenium-binding protein 1;cDNA FLJ52715, highly similar to Selenium-binding protein 1;cDNA FLJ13813 fis, clone THYRO1000358, moderately similar to SELENIUM-BINDING LIVER PROTEIN;Selenium binding protein 1, isoform CRA_b	RP11-126K1.7-006;SELENBP1;SBP;RP11-126K1.7-019;hCG_18906;RP11-126K1.7-009	A6PVW9;Q13228-1;Q13228;B4DPI7;Q13228-2;A6PVX1;Q9H8A8;A6PVX2;C9JHC6;C9JI36
NaN	NaN	NaN	0	NaN	3.2	IPI00012340;IPI00793205	Pre-mRNA-splicing factor SRp30C;Splicing factor, arginine/serine-rich 9;cDNA FLJ76387, highly similar to Homo sapiens splicing factor, arginine/serine-rich 9 (SFRS9), mRNA;cDNA FLJ56571, highly similar to Splicing factor, arginine/serine-rich 9	SFRS9;SRP30C	Q13242;A8K3M9;B4DFT9
NaN	NaN	NaN	1	NaN	0.7	IPI00012347	Adhesion protein with leucine-rich repeats and immunoglobulin domains related to perlecan;Matrix-remodeling-associated protein 5	MXRA5	Q9NR99
NaN	NaN	NaN	1	NaN	6.7	IPI00012382	U1 small nuclear ribonucleoprotein A;cDNA, FLJ93681, highly similar to Homo sapiens small nuclear ribonucleoprotein polypeptide A (SNRPA), mRNA	SNRPA	P09012;B2R802
0	1.0417	0.0589399	2	0.92488	6.9	IPI00012442;IPI00442863	ATP-dependent DNA helicase VIII;GAP SH3 domain-binding protein 1;Ras GTPase-activating protein-binding protein 1;cDNA FLJ51772, highly similar to Ras-GTPase-activating protein-binding protein 1 (EC 3.6.1.-);GTPase activating protein (SH3 domain) binding protein 1;Ras-GTPase-activating protein SH3-domain-binding protein variant;cDNA FLJ50206, highly similar to Ras-GTPase-activating protein-binding…	G3BP;G3BP1;DKFZp313K0921;DKFZp686L1159;hCG_39146	Q13283;B7Z8K4;Q32P45;Q53HH4;Q5HYE9;Q5U0Q1;Q6FI03;Q6ZP53
0	0.87362	-0.194922	5	51.996	26.1	IPI00794659;IPI00012493;IPI00791265;IPI00791752;IPI00796373;IPI00794061;IPI00795078;IPI00795919	cDNA FLJ58953, highly similar to 40S ribosomal protein S20;40S ribosomal protein S20	RPS20	B4DW28;P60866;B2R4F4
0	1.0346	0.0490731	5	39.988	7.7	IPI00219825;IPI00744835;IPI00873020;IPI00873201;IPI00012503;IPI00556640	Prosaposin;A1 activator;Cerebroside sulfate activator;Co-beta-glucosidase;Component C;Dispersin;Glucosylceramidase activator;Proactivator polypeptide;Protein A;Protein C;Saposin-A;Saposin-B;Saposin-B-Val;Saposin-C;Saposin-D;Sphingolipid activator protein 1;Sphingolipid activator protein 2;Sulfatide/GM1 activator;cDNA FLJ54596, highly similar to Proactivator polypeptide;cDNA FLJ54136, highly simil…	PSAP;RP11-472K8.1-002;GLBA;SAP1;hCG_1787837;RP11-472K8.1-001	B1AVU8;P07602-3;P07602;B4DEK5;B4DRB7;O75905;Q59EN5;C9J7I6;P07602-2;C9JIZ6;Q53FJ5;P07602-1;Q53Y86;Q5BJH1
0	1.104	0.14274	1	0.84492	11	IPI00012512;IPI00887040;IPI00856004	Ras-like protein TC21;Ras-related protein R-Ras2;Teratocarcinoma oncogene;cDNA FLJ61162, highly similar to Ras-related protein R-Ras2;cDNA FLJ51083, highly similar to Ras-related protein R-Ras2	RRAS2;TC21	P62070;B7Z5Z2;B7Z6C4
NaN	NaN	NaN	0	NaN	0	IPI00012535	DnaJ homolog subfamily A member 1;DnaJ protein homolog 2;Heat shock 40 kDa protein 4;Heat shock protein J2;HSDJ;Human DnaJ protein 2;cDNA FLJ52352, highly similar to DnaJ homolog subfamily A member 1;cDNA FLJ76588, highly similar to Homo sapiens DnaJ (Hsp40) homolog, subfamily A, member 1 (DNAJA1), mRNA;DnaJ (Hsp40) homolog, subfamily A, member 1;DnaJ (Hsp40) homolog, subfamily A, member 1, isofo…	DNAJ2;DNAJA1;HDJ2;HSJ2;HSPF4;hCG_30269;RP11-54K16.1-001	P31689;B7Z5C0;Q5T7Q0;Q86TL9;Q9NXZ8
0	1.164	0.219091	3	29.388	9.5	IPI00012585	Beta-hexosaminidase subunit beta;Beta-hexosaminidase subunit beta chain A;Beta-hexosaminidase subunit beta chain B;Beta-N-acetylhexosaminidase subunit beta;Cervical cancer proto-oncogene 7 protein;N-acetyl-beta-glucosaminidase subunit beta;ENC-1AS	HCC7;HEXB	P07686;Q5URX0
0	0.93153	-0.102326	3	11.578	20.8	IPI00012750;IPI00903251;IPI00877856	40S ribosomal protein S25	RPS25	P62851
0	0.92924	-0.105877	5	13.123	23.4	IPI00012795;IPI00642205	eIF3 p36;eIF-3-beta;Eukaryotic translation initiation factor 3 subunit 2;Eukaryotic translation initiation factor 3 subunit I;TGF-beta receptor-interacting protein 1;Eukaryotic translation initiation factor 3, subunit 2 beta, 36kDa variant;cDNA FLJ77665, highly similar to Homo sapiens eukaryotic translation initiation factor 3, subunit 2 beta, 36kDa (EIF3S2), mRNA;cDNA FLJ78316, highly similar to…	EIF3I;EIF3S2;TRIP1;hCG_41608;RP4-675E8.1-001	Q13347;Q53HU7;Q5U0F4;Q9P1D9
NaN	NaN	NaN	1	NaN	5	IPI00012828;IPI00927496;IPI00303933;IPI00926442;IPI00011522;IPI00793428;IPI00796781;IPI00790196;IPI00924606;IPI00789589	3-ketoacyl-CoA thiolase, peroxisomal;Acetyl-CoA acyltransferase;Beta-ketothiolase;Peroxisomal 3-oxoacyl-CoA thiolase;cDNA FLJ55549, highly similar to 3-ketoacyl-CoA thiolase, peroxisomal (EC 2.3.1.16);3-oxoacyl-CoA thiolase;Putative uncharacterized protein ACAA1;ACAA1 protein;cDNA FLJ54941, highly similar to 3-ketoacyl-CoA thiolase, peroxisomal (EC 2.3.1.16);cDNA, FLJ79450, highly similar to 3-ke…	ACAA;ACAA1;PTHIO	P09110;B4DEN6;Q8NCW8;C9JDE9;Q96CA6;C9J6A6;B4DVF4;O43203
NaN	NaN	NaN	0	NaN	0	IPI00012837;IPI00029722;IPI00028561;IPI00909299	Conventional kinesin heavy chain;Kinesin-1 heavy chain;Ubiquitous kinesin heavy chain;cDNA FLJ76989, highly similar to Homo sapiens kinesin family member 5B (KIF5B), mRNA;KIF5B protein	KIF5B;KNS;KNS1	P33176;A8K048;Q2TA90;Q66K46;Q6P164
0	1.3436	0.426104	2	12.131	3.2	IPI00012989;IPI00644131	Lysosomal acid alpha-mannosidase;Lysosomal alpha-mannosidase;Lysosomal alpha-mannosidase A peptide;Lysosomal alpha-mannosidase B peptide;Lysosomal alpha-mannosidase C peptide;Lysosomal alpha-mannosidase D peptide;Lysosomal alpha-mannosidase E peptide;Mannosidase alpha class 2B member 1;Mannosidase alpha-B;cDNA FLJ76867, highly similar to Homo sapiens mannosidase, alpha, class 2B, member 1 (MAN2B1…	LAMAN;MAN2B1;MANB	O00754;A8K6A7;B4E0K9;Q59E90;Q93093
0	0.76088	-0.394259	3	200.7	13.5	IPI00013004;IPI00216320;IPI00418202;IPI00791490	Pyridoxal kinase;Pyridoxine kinase	C21orf124;C21orf97;PDXK;PKH;PNK;PRED79	O00764-1;O00764;O00764-2;O00764-3
NaN	NaN	NaN	0	NaN	0	IPI00013122	Hsp90 chaperone protein kinase-targeting subunit;Hsp90 co-chaperone Cdc37;p50Cdc37;CDC37 protein;MBD5 protein	CDC37;CDC37A;MBD5	Q16543;A1L0W4;Q6FG59
NaN	NaN	NaN	1	NaN	6	IPI00013184;IPI00440719;IPI00644194	N-alpha-acetyltransferase 10, NatA catalytic subunit;N-terminal acetyltransferase complex ARD1 subunit homolog A;ARD1 homolog A, N-acetyltransferase (S. cerevisiae), isoform CRA_b;Putative uncharacterized protein NAA10;cDNA FLJ60470, highly similar to N-terminal acetyltransferase complex ARD1 subunit homolog A (EC 2.3.1.88);ARD1 homolog A, N-acetyltransferase (S. cerevisiae), isoform CRA_a;cDNA, …	ARD1;ARD1A;NAA10;TE2;hCG_39228	P41227;A6NM98;B4DFG1;B7Z9N2;Q6P4J0
-1	0.56425	-0.825594	2	30.742	5.3	IPI00013219;IPI00922759;IPI00921075	59 kDa serine/threonine-protein kinase;ILK-1;ILK-2;Integrin-linked protein kinase;p59ILK;cDNA FLJ53825, highly similar to Integrin-linked protein kinase 1 (EC 2.7.11.1);cDNA FLJ50979, moderately similar to Integrin-linked protein kinase (EC 2.7.11.1)	ILK;ILK1;ILK2	Q13418;B7Z1I0;B7Z418
0	1.0473	0.0666748	13	35.545	62.5	IPI00013296;IPI00397609;IPI00790711;IPI00894147	40S ribosomal protein S18;Ke-3;Ribosomal protein S18;Ribosomal protein S18, isoform CRA_b	D6S218E;RPS18;DADB-159G18.1-001;DAMC-227D19.3-001;DAQB-314F24.10-001;hCG_1640167;XXbac-BCX165D10.12-001;XXbac-BPG185D15.7-001	P62269;Q5SUJ3
0	1.125	0.169925	3	25.958	20.4	IPI00013297;IPI00926884	28 kDa heat- and acid-stable phosphoprotein;PDGFA-associated protein 1;PDGF-associated protein	HASPP28;PDAP1	Q13442
0	1.0294	0.0418037	8	11.952	38.7	IPI00013415;IPI00478287;IPI00796554;IPI00798077;IPI00893703;IPI00942012	40S ribosomal protein S7;cDNA, FLJ92055, Homo sapiens ribosomal protein S7 (RPS7), mRNA;Putative uncharacterized protein RPS7;Ribosomal protein S7, isoform CRA_b	RPS7;hCG_1784266	P62081;Q57Z92;B5MCP9
NaN	NaN	NaN	0	NaN	0	IPI00013452;IPI00909383	Bifunctional aminoacyl-tRNA synthetase;Cell proliferation-inducing gene 32 protein;Glutamate--tRNA ligase;Glutamyl-tRNA synthetase;Proline--tRNA ligase;Prolyl-tRNA synthetase;cDNA FLJ58269, highly similar to Bifunctional aminoacyl-tRNA synthetase;EPRS protein	EPRS;GLNS;PARS;PIG32;QARS;QPRS	P07814;B4DP50;Q3KQZ8
0	0.9915	-0.0123153	2	18.058	56.6	IPI00013475;IPI00930715;IPI00031370;IPI00827736	Tubulin beta-2A chain;TUBB2A protein;cDNA, FLJ93005, highly similar to Homo sapiens tubulin, beta polypeptide (TUBB), mRNA;Tubulin beta-2B chain;TUBB2B protein;cDNA FLJ52378, highly similar to Tubulin beta-7 chain;cDNA FLJ53906, highly similar to Tubulin beta chain;Homo sapiens clone 23678;Putative uncharacterized protein DKFZp566F223	TUBB2;TUBB2A;TUBB2B;DKFZp566F223	Q13885;A5D906;A5D907;B2R6L0;Q9BVA1;A1L195;A8K068;B4E052;B7Z4N1;O43209;Q9UGA2
0	1.0423	0.0597706	6	7.2626	22.5	IPI00013485;IPI00165486;IPI00943304;IPI00940323;IPI00871956;IPI00479366;IPI00798353;IPI00386445;IPI00878297;IPI00877829;IPI00479281;IPI00442381	40S ribosomal protein S2;40S ribosomal protein S4;Protein LLRep3;Similar to 40S ribosomal protein S2;Ribosomal protein S2;RPS2 protein	RPS2;RPS4;LOC392781;tcag7.979;rps2;OK/KNS-cl.6	P15880;A4D0Y7;O60249;Q3KQT6;Q6IPX5;Q8J014;Q8N5L9;Q8NI62;Q9BSW5;A6NI39
0	0.9466	-0.0791732	16	22.774	37	IPI00759776;IPI00013508;IPI00909239;IPI00921118;IPI00019884;IPI00936352;IPI00032137;IPI00954154	ACTN1 protein;cDNA FLJ59209, highly similar to Alpha-actinin-1;Actinin alpha 1 isoform b;Alpha-actinin cytoskeletal isoform;Alpha-actinin-1;F-actin cross-linking protein;Non-muscle alpha-actinin-1;cDNA FLJ54432, highly similar to Alpha-actinin-1;Alpha-actinin 1;cDNA FLJ40884 fis, clone UTERU2000607, highly similar to Alpha-actinin-1;Actinin 1 smooth muscle variant;Actinin, alpha 1, isoform CRA_e;…	ACTN1;hCG_22243	A1L0V1;B4DHH3;Q1HE25;P12814;B7Z2W3;Q5ZEZ4;B3KUX9;B3V8S3;B4DFY0;B4DRP5;B7Z565;Q86TX4;B7TY16
NaN	NaN	NaN	1	NaN	5.6	IPI00013679;IPI00749113;IPI00793322;IPI00375015;IPI00794545	Deoxyuridine 5-triphosphate nucleotidohydrolase, mitochondrial;dUTP pyrophosphatase	DUT	P33316-1;P33316;P33316-3;P33316-2
0	1.0572	0.0802483	6	102.56	33	IPI00152453;IPI00013683;IPI00640115;IPI00644620	Melanocortin receptor 1;Melanocyte-stimulating hormone receptor;Melanocortin 1 receptor;cDNA, FLJ95457, highly similar to Homo sapiens tubulin, beta, 4 (TUBB4), mRNA;cDNA FLJ30104 fis, clone BNGH41000169, highly similar to Melanocyte-stimulating hormone receptor;cDNA FLJ14170 fis, clone NT2RP2002105, highly similar to Melanocyte-stimulating hormone receptor;Melanocortin 1 receptor (Alpha melanocy…	MC1R;MSHR;hCG_2039647;TUBB3;hCG_2042771;TUBB4;hCG_1983504	Q01726;A8I0M1;B2RBD5;B3KNP6;Q1JUL4;Q1JUL6;Q1JUL8;Q1JUL9;Q1JUM0;Q1JUM2;Q1JUM3;Q1JUM4;Q1JUM5;Q3ZCR3;Q53G92;Q6UR92;Q6UR93;Q6UR94;Q6UR95;Q6UR96;Q6UR97;Q6UR98;Q6UR99;Q6URA0;Q7KZS6;Q86YW1;Q13509;A8K854;Q9BV28
NaN	NaN	NaN	0	NaN	0	IPI00013723;IPI00903344	Peptidyl-prolyl cis-trans isomerase NIMA-interacting 1;Peptidyl-prolyl cis-trans isomerase Pin1;Rotamase Pin1;Prolyl isomerase;cDNA FLJ40239 fis, clone TESTI2023436, highly similar to Peptidyl-prolyl cis-trans isomerase NIMA-interacting 1 (EC 5.2.1.8)	PIN1	Q13526;Q8NFL2;B3KUM4
0	0.89874	-0.154024	19	44.532	43.5	IPI00013808;IPI00845465;IPI00908458;IPI00908776;IPI00942539;IPI00903019;IPI00018829;IPI00217047;IPI00217048;IPI00953672;IPI00217044	Alpha-actinin-4;F-actin cross-linking protein;Non-muscle alpha-actinin 4;ACTN4 protein;Actinin alpha4 isoform;cDNA FLJ58087, highly similar to Alpha-actinin-4	ACTN4	O43707;Q96BG6;A4K467;B4E337
NaN	NaN	NaN	1	NaN	4	IPI00013847;IPI00792890;IPI00792217	Complex III subunit 1;Core protein I;Cytochrome b-c1 complex subunit 1, mitochondrial;Ubiquinol-cytochrome-c reductase complex core protein 1;cDNA FLJ51625, highly similar to Ubiquinol-cytochrome-c reductase complex coreprotein I, mitochondrial (EC 1.10.2.2);cDNA FLJ52292, highly similar to Ubiquinol-cytochrome-c reductase complex coreprotein I, mitochondrial (EC 1.10.2.2)	UQCRC1	P31930;B2R7R8;B4DUL5;B4DZB9
NaN	NaN	NaN	0	NaN	0	IPI00013860;IPI00879284;IPI00915850	3-hydroxyisobutyrate dehydrogenase, mitochondrial;3-hydroxyisobutyrate dehydrogenase;3-hydroxyisobutyrate dehydrogenase;3-hydroxyisobutyrate dehydrogenase, isoform CRA_a;cDNA, FLJ96784, Homo sapiens 3-hydroxyisobutyrate dehydrogenase (HIBADH), mRNA;NS5ATP1	HIBADH;hCG_39034;NS5ATP1;tcag7.211	P31937;Q546Z2
NaN	NaN	NaN	1	NaN	3.8	IPI00013862;IPI00787559;IPI00938328;IPI00892966	dTMP kinase;Thymidylate kinase;Deoxythymidylate kinase (Thymidylate kinase) variant;Deoxythymidylate kinase (Thymidylate kinase);Deoxythymidylate kinase (Thymidylate kinase), isoform CRA_b;DTYMK protein;Putative uncharacterized protein tmp_locus_5;LOC727761 protein	CDC8;DTYMK;TMPK;TYMK;hCG_93868;tmp_locus_5;LOC727761	P23919;Q53F55;Q6FGU2;B7ZW70;C9JIK9;C9JL54
0	0.82312	-0.280825	5	138.21	17.6	IPI00013877;IPI00216492;IPI00216493;IPI00908651;IPI00216494;IPI00216495;IPI00216496	Heterogeneous nuclear ribonucleoprotein 2H9;Heterogeneous nuclear ribonucleoprotein H3;Heterogeneous nuclear ribonucleoprotein H3 isoform a variant;cDNA FLJ57726, highly similar to Heterogeneous nuclear ribonucleoprotein H3	HNRNPH3;HNRPH3	P31942-1;P31942;Q53F48;P31942-2;P31942-3;B4DHY1;P31942-4
0	1.0837	0.115965	2	11.576	21.4	IPI00479191;IPI00013881;IPI00908896	Heterogeneous nuclear ribonucleoprotein H;Heterogeneous nuclear ribonucleoprotein H, N-terminally processed;Putative uncharacterized protein DKFZp686A15170	HNRNPH1;HNRPH;HNRPH1;DKFZp686A15170	P31943;Q68DG4
0	1.0747	0.103934	2	2.4278	7.6	IPI00013894;IPI00479946;IPI00908463	Hsc70/Hsp90-organizing protein;Renal carcinoma antigen NY-REN-11;Stress-induced-phosphoprotein 1;Transformation-sensitive protein IEF SSP 3521;cDNA FLJ76863, highly similar to Homo sapiens stress-induced-phosphoprotein 1 (Hsp70/Hsp90-organizing protein) (STIP1), mRNA;STIP1 protein;cDNA FLJ54451, highly similar to Stress-induced-phosphoprotein 1	STIP1	P31948;A8K690;Q3ZCU9;B4DM70
0	1.1249	0.169797	6	24.722	56.2	IPI00013895	Calgizzarin;Metastatic lymph node gene 70 protein;Protein S100-A11;Protein S100-C;S100 calcium-binding protein A11;cDNA, FLJ92471, highly similar to Homo sapiens S100 calcium binding protein A11 (calgizzarin) (S100A11), mRNA	MLN70;S100A11;S100C	P31949;B2R5H0
0	1.082	0.1137	7	12.22	70.5	IPI00013917;IPI00157456	40S ribosomal protein S12	RPS12	P25398
NaN	NaN	NaN	0	NaN	0	IPI00013933;IPI00217182	250/210 kDa paraneoplastic pemphigus antigen;Desmoplakin;cDNA FLJ53584, highly similar to Desmoplakin;cDNA FLJ51487, highly similar to Desmoplakin;cDNA FLJ61543, highly similar to Desmoplakin;DSP variant protein	DSP;DSP variant protein	P15924-1;P15924;P15924-2;B4DKX6;B4DWT7;B4E2A0;Q4LE79
NaN	NaN	NaN	0	NaN	0	IPI00013949;IPI00908410	Alpha-SGT;Small glutamine-rich tetratricopeptide repeat-containing protein alpha;Vpu-binding protein;cDNA FLJ56566, highly similar to Small glutamine-rich tetratricopeptiderepeat-containing protein A	SGT;SGT1;SGTA	O43765;B4DEA6
NaN	NaN	NaN	0	NaN	0	IPI00014149	Tetratricopeptide repeat protein 35;cDNA FLJ76169;KIAA0103 variant	KIAA0103;TTC35	Q15006;A8K4K9;Q53HG5
0	1.1109	0.151729	11	18.475	39.4	IPI00871851;IPI00014177;IPI00894340;IPI00893645;IPI00893658;IPI00894199;IPI00893096;IPI00894055;IPI00892810;IPI00894322;IPI00894283;IPI00893902;IPI00892518;IPI00892932;IPI00893477;IPI00893240;IPI00893788;IPI00894088;IPI00893329	Neural precursor cell expressed developmentally down-regulated protein 5;Septin-2;Putative uncharacterized protein SEPT2	DIFF6;KIAA0158;NEDD5;SEPT2	Q15019-2;Q15019;Q15019-1;B5MCX3;C9J2Q4;C9JNU4
-1	0.62896	-0.66896	5	35.422	35.7	IPI00014197;IPI00798278;IPI00795684;IPI00793920;IPI00479935;IPI00794676;IPI00795163	Protein CDV3 homolog	CDV3;H41	Q9UKY7-1;Q9UKY7;Q9UKY7-2
NaN	NaN	NaN	1	NaN	9.6	IPI00014230;IPI00796075	Complement component 1 Q subcomponent-binding protein, mitochondrial;GC1q-R protein;Glycoprotein gC1qBP;Hyaluronan-binding protein 1;Mitochondrial matrix protein p32;p33;cDNA FLJ75700, highly similar to Homo sapiens complement component 1, q subcomponent binding protein (C1QBP), nuclear gene encoding mitochondrial protein, mRNA	C1QBP;GC1QBP;HABP1;SF2P32	Q07021;A8K651
NaN	NaN	NaN	1	NaN	6.8	IPI00014253	Ribosome biogenesis regulatory protein homolog	KIAA0112;RRR;RRS1	Q15050
0	0.92794	-0.107897	7	17.42	40.7	IPI00014263;IPI00375127	Eukaryotic translation initiation factor 4H;Williams-Beuren syndrome chromosomal region 1 protein;Putative uncharacterized protein WBSCR1	EIF4H;KIAA0038;WBSCR1;WSCR1	Q15056-1;Q15056;Q75MU2
NaN	NaN	NaN	0	NaN	0	IPI00014361;IPI00909958;IPI00791788	GDP-4-keto-6-deoxy-D-mannose-3,5-epimerase-4-reductase;GDP-L-fucose synthase;Protein FX;Red cell NADP(H)-binding protein;Short-chain dehydrogenase/reductase family 4E member 1;cDNA FLJ57685, highly similar to GDP-L-fucose synthetase (EC 1.1.1.271);cDNA FLJ39433 fis, clone PROST2004142, highly similar to GDP-L-fucose synthetase (EC 1.1.1.271)	SDR4E1;TSTA3	Q13630;B4DZW9;B3KU96
NaN	NaN	NaN	0	NaN	0	IPI00014399	Four and a half LIM domains protein 3;Skeletal muscle LIM-protein 2;FHL3 protein;LIM-only protein FHL3	FHL3;SLIM2	Q13643;Q96C98;Q9P100
NaN	NaN	NaN	0	NaN	0	IPI00014417	Interleukin-10 receptor subunit 1;Interleukin-10 receptor subunit alpha;cDNA FLJ51116, highly similar to Interleukin-10 receptor alpha chain;cDNA FLJ51121, highly similar to Interleukin-10 receptor alpha chain;cDNA FLJ51122, highly similar to Interleukin-10 receptor alpha chain;cDNA, FLJ79045, highly similar to Interleukin-10 receptor alpha chain;cDNA, FLJ79241, highly similar to Interleukin-10 r…	IL10R;IL10RA	Q13651;B4DVW4;B4DWD6;B4DWE1;B7ZA31;B7ZAM7;Q59F35
NaN	NaN	NaN	1	NaN	7	IPI00014439;IPI00902534	Dihydropteridine reductase;HDHPR;Quinoid dihydropteridine reductase;cDNA FLJ55000, highly similar to Dihydropteridine reductase (EC 1.5.1.34);Quinoid dihydropteridine reductase, isoform CRA_c;cDNA FLJ42391 fis, clone 3NB692002806, highly similar to Dihydropteridine reductase (EC 1.5.1.34);Quinoid dihydropteridine reductase, isoform CRA_e	DHPR;QDPR;hCG_39606	P09417;B7Z415;B3KW71
0	0.75818	-0.399388	5	27.884	19.5	IPI00014572;IPI00296777;IPI00910886;IPI00910380;IPI00909737	Basement-membrane protein 40;Osteonectin;Secreted protein acidic and rich in cysteine;SPARC;cDNA, FLJ96669, highly similar to Homo sapiens secreted protein, acidic, cysteine-rich (osteonectin)(SPARC), mRNA;cDNA FLJ55667, highly similar to Secreted protein acidic and rich in cysteine;Cysteine-rich protein	ON;SPARC	P09486;B2RDL6;B4DRV4;Q6QE20
NaN	NaN	NaN	0	NaN	0	IPI00014577;IPI00921855;IPI00844361;IPI00922175;IPI00479988;IPI00922800;IPI00478787;IPI00382462	Ras-related protein Rab-18;cDNA FLJ53088, highly similar to Ras-related protein Rab-18;RAB18 long isoform 1;cDNA FLJ51678, highly similar to Ras-related protein Rab-18;RAB18, member RAS oncogene family variant;RAB18, member RAS oncogene family;cDNA FLJ50154, moderately similar to Ras-related protein Rab-18	RAB18;RP11-148B2.1-003	Q9NP72;B7Z5V3;Q56UN9;B7Z4P9;Q59EW3;Q5W0J0;B7Z333
NaN	NaN	NaN	1	NaN	4.4	IPI00014589;IPI00216472	Clathrin light chain B	CLTB	P09497-1;P09497;P09497-2
NaN	NaN	NaN	1	NaN	3.8	IPI00014624	Adapter-related protein complex 3 sigma-1 subunit;AP-3 complex subunit sigma-1;AP-3 complex subunit sigma-3A;Clathrin-associated/assembly/adapter protein, small 3;Sigma-3A-adaptin;Sigma-adaptin 3a;cDNA, FLJ92106, highly similar to Homo sapiens adaptor-related protein complex 3, sigma 1 subunit(AP3S1), mRNA	AP3S1;CLAPS3	Q92572;B2R4I8
0	1.1464	0.197111	3	12.183	20.3	IPI00014808	PAF acetylhydrolase 29 kDa subunit;PAF-AH subunit gamma;Platelet-activating factor acetylhydrolase IB subunit gamma	PAFAH1B3;PAFAHG	Q15102
NaN	NaN	NaN	1	NaN	0.3	IPI00873991;IPI00014845;IPI00478021;IPI00552749	Axonemal beta dynein heavy chain 8;Ciliary dynein heavy chain 8;Dynein heavy chain 8, axonemal	DNAH8	Q96JB1-1;Q96JB1;Q96JB1-2
0	1.0079	0.0113525	5	20.046	43	IPI00643342;IPI00014850;IPI00552198	cDNA FLJ38560 fis, clone HCHON2003642, highly similar to Astrocytic phosphoprotein PEA-15;Phosphoprotein enriched in astrocytes 15;Phosphoprotein enriched in astrocytes 15, isoform CRA_b;PEA15 protein;15 kDa phosphoprotein enriched in astrocytes;Astrocytic phosphoprotein PEA-15;Phosphoprotein enriched in diabetes;cDNA, FLJ92023, Homo sapiens phosphoprotein enriched in astrocytes 15 (PEA15),mRNA;P…	hCG_39732;PEA15;RP11-536C5.8-002;RP11-536C5.8-001;RP11-536C5.8-003	B1AKZ3;Q6FHL9;Q15121;B1AKZ4;B1AKZ5
0	0.78142	-0.35583	3	73.771	1	IPI00014898;IPI00186711;IPI00398002;IPI00398778;IPI00398777;IPI00398779;IPI00398775;IPI00420096;IPI00398776;IPI00887421;IPI00010951	Hemidesmosomal protein 1;Plectin-1;HCG1994702;Plectin isoform 1b;Similar to plectin 1, intermediate filament binding protein, 500kD	PLEC1;hCG_1994702	Q15149-1;Q15149;Q15149-2;Q15149-3;Q15149-6;Q15149-5;Q8WXV5;Q15149-4;Q15149-9;Q15149-8;Q15149-7;Q96IE3
0	1.1261	0.171335	4	2.8378	22.4	IPI00014938;IPI00795769;IPI00798360;IPI00844412;IPI00797742;IPI00796857	Cytokine-induced protein of 29 kDa;Nuclear protein Hcc-1;Proliferation-associated cytokine-inducible protein CIP29;SAP domain-containing ribonucleoprotein;CIP29 protein	HCC1;HSPC316;SARNP;CIP29	P82979;Q567R9
0	1.0036	0.00518438	4	10.014	19.4	IPI00015018;IPI00643288;IPI00878867	Inorganic pyrophosphatase;Pyrophosphate phospho-hydrolase;Pyrophosphatase (Inorganic) 1	IOPPP;PP;PPA1;RP11-367H5.1-004	Q15181;Q5SQT6
0	1.1604	0.214622	3	8.8332	18.2	IPI00789101;IPI00789698;IPI00015029;IPI00908647;IPI00790462;IPI00910575;IPI00910005	cDNA FLJ40895 fis, clone UTERU2002294, highly similar to Prostaglandin E synthase 3 (EC 5.3.99.3);Prostaglandin E synthase 3 (Cytosolic), isoform CRA_c;Cytosolic prostaglandin E2 synthase;Hsp90 co-chaperone;Progesterone receptor complex p23;Prostaglandin E synthase 3;Telomerase-binding protein p23;cDNA FLJ59942, highly similar to Prostaglandin E synthase 3 (EC 5.3.99.3);cDNA FLJ50819, highly simi…	hCG_2016483;PTGES3;P23;TEBP	B3KUY2;Q15185;B4DP11;B4DP21
NaN	NaN	NaN	1	NaN	15	IPI00015077;IPI00798174;IPI00457347;IPI00031489	A121;Eukaryotic translation initiation factor 1;Protein translation factor SUI1 homolog;Sui1iso1;cDNA, FLJ92128, Homo sapiens putative translation initiation factor (SUI1), mRNA;Eukaryotic translation initiation factor 1, isoform CRA_a;Putative translation initiation factor;SUI1 protein;Eukaryotic translation initiation factor 1b;Protein translation factor SUI1 homolog GC20;Translation factor sui…	EIF1;SUI1;hCG_1771529;EIF1B;GC20;hCG_16417	P41567;Q6IAV3;O60739;Q53F41;Q6FG85
0	1.0269	0.0382957	4	10.198	26.1	IPI00015148;IPI00942831;IPI00908754;IPI00019345;IPI00412525;IPI00877120;IPI00940725;IPI00796349;IPI00816182	GTP-binding protein smg p21B;Ras-related protein Rap-1b;cDNA FLJ50711, moderately similar to Ras-related protein Rap-1b;cDNA, FLJ79346, highly similar to Ras-related protein Rap-1b;cDNA, FLJ79442, highly similar to Ras-related protein Rap-1b;cDNA FLJ50714, moderately similar to Ras-related protein Rap-1b;C21KG;G-22K;GTP-binding protein smg p21A;Ras-related protein Krev-1;Ras-related protein Rap-1…	OK/SW-cl.11;RAP1B;KREV1;RAP1A;hCG_1818872;RP4-773A18.1-001	P61224;B4DW74;B7ZAY2;B7ZB78;B4DW94;P62834;A8KAH9;A6NIZ1;B4DQI8;Q5U0C3
0	1.0461	0.0650208	12	14.137	39.4	IPI00910593;IPI00015262;IPI00398735;IPI00910272	cDNA FLJ52765, highly similar to Calponin-2;Calponin H2, smooth muscle;Calponin-2;Neutral calponin;cDNA FLJ52469, highly similar to Calponin-2;Calponin 2 isoform a variant;CNN2 protein;Calponin 2;Calponin 2, isoform CRA_a;cDNA FLJ44427 fis, clone UTERU2007724, highly similar to Homo sapiens calponin 2 (CNN2), transcript variant 2, mRNA;Putative uncharacterized protein CNN2;cDNA FLJ52495, highly s…	CNN2;hCG_21577	B4DUT8;Q99439;A5D8U8;B4DDF4;Q53GK7;Q6FHC3;Q6FHE4;A6NFI4;B4DHU5;B4DN57
NaN	NaN	NaN	0	NaN	0	IPI00015285;IPI00795358	CTP:phosphoethanolamine cytidylyltransferase;Ethanolamine-phosphate cytidylyltransferase;Phosphorylethanolamine transferase;cDNA FLJ36009 fis, clone TESTI2015675, highly similar to Ethanolamine-phosphate cytidylyltransferase (EC 2.7.7.14);cDNA FLJ55495, highly similar to Ethanolamine-phosphate cytidylyltransferase (EC 2.7.7.14);cDNA FLJ51364, highly similar to Ethanolamine-phosphate cytidylyltran…	PCYT2	Q99447;B3KSC8;B7Z4W6;B7Z7A5;B7ZAS0;Q6IBM3
NaN	NaN	NaN	1	NaN	5.2	IPI00926903;IPI00015833;IPI00926408;IPI00927150;IPI00921826;IPI00927721	Putative uncharacterized protein CHCHD3;Coiled-coil-helix-coiled-coil-helix domain-containing protein 3, mitochondrial;Coiled-coil-helix-coiled-coil-helix domain containing 3;Coiled-coil-helix-coiled-coil-helix domain containing 3, isoform CRA_d;cDNA FLJ53726, highly similar to Coiled-coil-helix-coiled-coil-helixdomain-containing protein 3	CHCHD3;hCG_2014841;tcag7.1158	C9JRZ6;Q9NX63;A4D1N4;C9J4B7;B7Z1X9
0	1.0885	0.122341	6	11.69	30.8	IPI00015842	Reticulocalbin-1;cDNA FLJ55835, highly similar to Reticulocalbin-1;Proliferation-inducing gene 20 protein	RCN;RCN1	Q15293;B7Z1M1;Q5J7V8
NaN	NaN	NaN	0	NaN	0	IPI00015897;IPI00885057	CHORD domain-containing protein 1;Cysteine and histidine-rich domain-containing protein 1;Uncharacterized bone marrow protein BM028	CHORDC1;CHP1	Q9UHD1-1;Q9UHD1;Q9UHD1-2;Q9NZ93
NaN	NaN	NaN	0	NaN	0	IPI00015911;IPI00926319;IPI00909143	Dihydrolipoamide dehydrogenase;Dihydrolipoyl dehydrogenase, mitochondrial;Glycine cleavage system L protein;Dihydrolipoyl dehydrogenase;cDNA FLJ50515, highly similar to Dihydrolipoyl dehydrogenase, mitochondrial (EC 1.8.1.4);cDNA FLJ56112, highly similar to Dihydrolipoyl dehydrogenase, mitochondrial (EC 1.8.1.4)	DLD;GCSL;LAD;PHE3	P09622;B2R5X0;B4DFL1;B4DHG0;B4DMK9;B4DT69
NaN	NaN	NaN	0	NaN	0	IPI00015972	Cytochrome c oxidase polypeptide VIc;Cytochrome c oxidase subunit 6C	COX6C	P09669
NaN	NaN	NaN	0	NaN	0	IPI00016077;IPI00925757;IPI00926531;IPI00925073;IPI00926675	Glioblastoma-amplified sequence;Protein NipSnap homolog 2;Glioblastoma amplified sequence, isoform CRA_a;Putative uncharacterized protein GBAS	GBAS;NIPSNAP2;hCG_18231	O75323;C9IYJ3;C9JTG8;C9K068;C9J7B1
0	1.2274	0.295605	6	36.168	48	IPI00016179	Protein S100-A13;S100 calcium-binding protein A13	S100A13	Q99584
0	0.85227	-0.230618	4	21.108	29.2	IPI00016339;IPI00789439	L1880;RAB5L;Ras-related protein Rab-5C	RAB5C;RABL	P51148
0	0.85743	-0.221909	6	31.128	37.2	IPI00016342;IPI00945735;IPI00945574;IPI00947210;IPI00946911;IPI00945337;IPI00946776;IPI00792578;IPI00945392;IPI00791850;IPI00795370	Ras-related protein Rab-7a;cDNA FLJ55895, highly similar to Ras-related protein Rab-7;Putative uncharacterized protein RAB7A	RAB7;RAB7A	P51149;B4DPH9;C9J592;C9J8S3;C9JUH2;C9IZZ0;C9J4V0
NaN	NaN	NaN	1	NaN	6.2	IPI00016346;IPI00902466;IPI00796241	Proline synthase co-transcribed bacterial homolog protein;cDNA FLJ78340, highly similar to Homo sapiens proline synthetase co-transcribed homolog (PROSC), mRNA;cDNA FLJ11861 fis, clone HEMBA1006885, highly similar to Proline synthetase co-transcribed bacterial homolog protein	PROSC	O94903;A8K520;B3KMP6
NaN	NaN	NaN	0	NaN	0	IPI00016372;IPI00014603	Ras-related protein Rab-9A;Rab-9-like protein;Ras-related protein Rab-9B	RAB9;RAB9A;RAB9B;RAB9L	P51151;Q9NP90
NaN	NaN	NaN	0	NaN	0	IPI00871891;IPI00016447	Putative uncharacterized protein COMMD8;COMM domain-containing protein 8	COMMD8;MDS022	A8MQB6;Q9NX08
0	1.0704	0.09815	2	11.953	17	IPI00016513	Ras-related protein Rab-10;Putative uncharacterized protein RAB10;GTP-binding protein RAB10	RAB10	P61026;Q53SX4;Q53T70;Q9UL28
NaN	NaN	NaN	0	NaN	0	IPI00016568;IPI00738805	Adenylate kinase 3-like;Adenylate kinase isoenzyme 4, mitochondrial;ATP-AMP transphosphorylase	AK3;AK3L1;AK3L2;AK4	P27144;B2R927
0	1.1331	0.180275	2	8.1813	23.3	IPI00925251;IPI00745343;IPI00016572;IPI00924895;IPI00925525;IPI00878380	Putative uncharacterized protein SNRPG;Small nuclear ribonucleoprotein G-like protein;Sm protein G;Small nuclear ribonucleoprotein G;SNRPG protein	SNRPG;PBSCG	C9J303;A8MWD9;P62308;Q49AN9;C9JVQ0
NaN	NaN	NaN	1	NaN	5	IPI00016605;IPI00514522	UPF0587 protein C1orf123;Chromosome 1 open reading frame 123	C1orf123;RP5-1024G6.3-007	Q9NWV4;B1ARP7
NaN	NaN	NaN	0	NaN	0	IPI00016608;IPI00797864;IPI00909375	Membrane protein p24A;Transmembrane emp24 domain-containing protein 2;cDNA, FLJ93436, Homo sapiens coated vesicle membrane protein (RNP24), mRNA;RNP24 protein;Transmembrane emp24 domain trafficking protein 2, isoform CRA_a;cDNA FLJ52153, highly similar to Transmembrane emp24 domain-containing protein 2;cDNA FLJ52154, moderately similar to Transmembrane emp24 domain-containing protein 2	RNP24;TMED2;hCG_1743563	Q15363;Q6FHT8;B4DP27;B4E020
0	0.9201	-0.120137	5	150.08	30.3	IPI00016610;IPI00027973;IPI00385206;IPI00952792;IPI00386254;IPI00946887;IPI00946082;IPI00945164;IPI00945892;IPI00946687;IPI00946372;IPI00947004	Alpha-CP1;Heterogeneous nuclear ribonucleoprotein E1;Nucleic acid-binding protein SUB2.3;Poly(rC)-binding protein 1;cDNA, FLJ94964, highly similar to Homo sapiens poly(rC) binding protein 1 (PCBP1), mRNA;Poly(RC) binding protein 1;Putative uncharacterized protein PCBP1	PCBP1;hCG_1776997	Q15365;Q53SS8
0	1.0054	0.00776959	2	12.922	9.3	IPI00016613;IPI00744507;IPI00784195;IPI00741317;IPI00472911	cDNA, FLJ92904, highly similar to Homo sapiens casein kinase 2, alpha 1 polypeptide (CSNK2A1), mRNA;Casein kinase II alpha 1 subunit isoform a;CSNK2A1 protein;Casein kinase II subunit alpha;Casein kinase II alpha subunit;HCG21984;Casein kinase 2 alpha isoform;Casein kinase 2, alpha 1 polypeptide, isoform CRA_b;cDNA FLJ57289, highly similar to Casein kinase II subunit alpha (EC 2.7.11.1)	CSNK2A1;CK2A1;hCG_21984;hCG_39868	B2R6D7;B5BUH5;Q5U5J2;P68400;Q8NEV1;Q2I0Y7;B4DYS6
NaN	NaN	NaN	1	NaN	8.1	IPI00016670	p27Kip1-releasing factor from RhoA;RhoA activator C11orf59;cDNA FLJ51311	C11orf59;PP7157	Q6IAA8;B4DUK2
0	0.77231	-0.372748	3	20.183	16.1	IPI00909484;IPI00016786;IPI00910473;IPI00007189;IPI00642590;IPI00012511;IPI00027952;IPI00249526;IPI00790187;IPI00555566;IPI00877816;IPI00880127	cDNA FLJ54776, highly similar to Cell division control protein 42 homolog;Cell division control protein 42 homolog;G25K GTP-binding protein;cDNA FLJ55107, highly similar to Cell division control protein 42 homolog;cDNA, FLJ79348, highly similar to Cell division control protein 42 homolog;Putative uncharacterized protein	CDC42	B4E1U9;P60953-2;P60953;B4DMH5;B7ZAY4;P60953-1;Q9UJM1
0	1.0796	0.110497	5	14.964	10.8	IPI00016801;IPI00027146;IPI00746092	Glutamate dehydrogenase 1, mitochondrial;cDNA FLJ37463 fis, clone BRAWH2011400, highly similar to Glutamate dehydrogenase 1, mitochondrial (EC 1.4.1.3);cDNA FLJ16138 fis, clone BRALZ2017531, highly similar to Glutamate dehydrogenase 1, mitochondrial (EC 1.4.1.3);Glutamate dehydrogenase 1, isoform CRA_a;cDNA FLJ55203, highly similar to Glutamate dehydrogenase 1, mitochondrial (EC 1.4.1.3);cDNA FLJ…	GLUD;GLUD1;hCG_1993805;GLUD2;GLUDP1	P00367;B3KT18;B3KV55;B4DGN5;B4DMF5;B4DMG8;B4E0N9;Q14400;Q53GW3;Q9UQV0;P49448;Q9BSD0
0	0.99291	-0.0102651	7	23.246	31.6	IPI00472442;IPI00871889;IPI00016832;IPI00910408;IPI00910833	30 kDa prosomal protein;Macropain subunit C2;Multicatalytic endopeptidase complex subunit C2;Proteasome component C2;Proteasome nu chain;Proteasome subunit alpha type-1;Proteasome subunit alpha type	HC2;NU;PROS30;PSC2;PSMA1	P25786-2;P25786;A8MVJ4;Q53YE8;P25786-1
NaN	NaN	NaN	0	NaN	0	IPI00016915	IGFBP-rP1;Insulin-like growth factor-binding protein 7;MAC25 protein;PGI2-stimulating factor;Prostacyclin-stimulating factor;Tumor-derived adhesion factor;cDNA FLJ56737, highly similar to Insulin-like growth factor-binding protein 7;cDNA, FLJ78981, highly similar to Insulin-like growth factor-binding protein 7	IGFBP7;MAC25;PSF	Q16270;B4E1N2;B7Z9W7
NaN	NaN	NaN	1	NaN	4.3	IPI00017184;IPI00657915;IPI00853165;IPI00852957;IPI00853038;IPI00853100	EH domain-containing protein 1;PAST homolog 1;Testilin;cDNA FLJ40523 fis, clone TESTI2046872, highly similar to EH-domain-containing protein 1;cDNA, FLJ92624, highly similar to Homo sapiens EH-domain containing 1 (EHD1), mRNA;EH-domain containing 1, isoform CRA_b;cDNA FLJ53363, highly similar to EH-domain-containing protein 1;cDNA FLJ53643, highly similar to EH-domain-containing protein 1;cDNA FL…	CDABP0131;EHD1;PAST;PAST1;hCG_23386	Q9H4M9;B2R5U3;B4DMV9;B4DR44;B4DTR4;B4DZH9;C9JC03;C9J2Z4
0	1.0307	0.0436245	8	34.643	40.7	IPI00847168;IPI00017256;IPI00377066;IPI00478433	RSU1 protein;Ras suppressor protein 1;cDNA FLJ77304, highly similar to Homo sapiens Ras suppressor protein 1 (RSU1), transcript variant 2, mRNA;Ras suppressor protein 1, isoform CRA_b;Putative uncharacterized protein RSU1;Ras suppressor protein 1 variant 5	RSU1;RSP1;hCG_2017814;RP11-197M22.1-003	Q32Q10;Q15404;A8KA46;A6NDA7
0	1.1273	0.172872	3	17.476	7.8	IPI00789551;IPI00017297;IPI00470923	Putative uncharacterized protein MATR3;Matrin-3;cDNA FLJ10526 fis, clone NT2RP2000931, highly similar to Matrin-3;cDNA FLJ55637, highly similar to Matrin-3;cDNA FLJ53172, highly similar to Matrin-3;cDNA, FLJ79319, highly similar to Matrin-3;Putative uncharacterized protein DKFZp686K0542;Putative uncharacterized protein DKFZp686K23100;Clone CDABP0107 mRNA sequence	MATR3;KIAA0723;DKFZp686K0542;DKFZp686K23100	A8MXP9;P43243;B3KM87;B4DF66;B4DRS1;B7ZAV5;Q5CZA7;Q68D11;Q9H4N1
0	1.1231	0.167486	8	6.1101	34.2	IPI00017334;IPI00793658;IPI00791634;IPI00793442;IPI00909721;IPI00940514;IPI00386679	Prohibitin;cDNA FLJ78511, highly similar to Homo sapiens prohibitin (PHB), mRNA;cDNA, FLJ93035, Homo sapiens prohibitin (PHB), mRNA;Prohibitin, isoform CRA_a;Prohibitin variant;PHB protein;Putative uncharacterized protein PHB	PHB;hCG_29613	P35232;A8K401;Q53FV0;Q6FHP5;Q6PUJ7;C9JW96;C9JZ20;A8MUL1
NaN	NaN	NaN	1	NaN	11.6	IPI00017344;IPI00908835	Ras-related protein Rab-5B;RAB5B protein;cDNA FLJ60627, highly similar to Ras-related protein Rab-5B;RAB5B, member RAS oncogene family, isoform CRA_b	RAB5B;hCG_25009	P61020;Q6FI54;B4DKD7
NaN	NaN	NaN	1	NaN	13.7	IPI00017367;IPI00903145;IPI00869155;IPI00384282	Radixin isoform b;Radixin isoform e;Radixin isoform f;Radixin, isoform CRA_a;Radixin isoform d;Radixin;cDNA, FLJ93349, Homo sapiens radixin (RDX), mRNA;Radixin, isoform CRA_b;cDNA FLJ58499, highly similar to Radixin;cDNA, FLJ78960, highly similar to Radixin;RDX protein;Putative uncharacterized protein DKFZp434I0812	hCG_39182;RDX;DKFZp434I0812	A7YIJ8;A7YIK3;P35241;B0YJ88;B7Z2S7;B7Z9U6;Q05CU6;Q6PKD3;Q9NST9
0	0.8793	-0.185573	3	11.709	6.9	IPI00017375;IPI00908375;IPI00017376;IPI00642931	Protein transport protein Sec23A;SEC23-related protein A;cDNA FLJ45429 fis, clone BRHIP3039057, highly similar to Protein transport protein Sec23A;cDNA FLJ55960, highly similar to Protein transport protein Sec23A;cDNA FLJ53608, highly similar to Protein transport protein Sec23A;cDNA FLJ52821, highly similar to Protein transport protein Sec23A	SEC23A	Q15436;B3KXI2;B4DF60;B4DSQ5;B4E0Q9
0	1.0607	0.0850167	3	10.047	42.2	IPI00017448;IPI00387084;IPI00396086;IPI00387085;IPI00937239	40S ribosomal protein S21;Ribosomal protein S21;Ribosomal protein S21, isoform CRA_d;RPS21 protein;Ribosomal protein S21, isoform CRA_e	RPS21;hCG_41768;RP5-908M14.8-003	P63220;Q6FGH5;Q8WVC2;Q9BYK1
NaN	NaN	NaN	1	NaN	3.1	IPI00017510	Cytochrome c oxidase polypeptide II;Cytochrome c oxidase subunit 2	COII;COXII;MTCO2;MT-CO2;COX2;CO2	P00403;A0S0W7;A0S2P1;A0S3T1;A0SA07;A1Z455;A1Z4V2;A4ZKZ0;A6YW54;A6YWD1;A6YXV0;A6Z3M5;A6Z6E8;A6ZEU4;A6ZF47;A6ZFK3;A6ZHA9;A7LDC6;A7LF11;A7LFA2;B0Z6W4;B1W855;B2CB37;B2WRY8;B2XHF9;B2XHT9;B2XIR3;B2XL43;B2XP28;B2XPS3;B2YKU2;B3DE06;B3GUF3;B5M7M0;C5H6K5;C5H6K6;C5H6K7;C5H6L3;C5H6M3;C5H6M4;C5H6M5;C5H6M7;C5H6M8;C8XWJ6;C8Y3G4;C8Y3Q5;C8YBL1;C9D661;Q06TE6;Q09U41;Q0Z7D8;Q0Z7F1;Q0Z7J0;Q0Z7K3;Q0Z7S0;Q14XI3;Q14XT3;…
0	0.97608	-0.0349287	4	21.409	26.5	IPI00017596;IPI00910350	APC-binding protein EB1;End-binding protein 1;Microtubule-associated protein RP/EB family member 1;MAPRE1 protein;cDNA FLJ52068, highly similar to Microtubule-associated protein RP/EB family member 1	MAPRE1	Q15691;A2VCR0;B4DM33
NaN	NaN	NaN	0	NaN	2	IPI00017617;IPI00798375	DEAD box protein 5;Probable ATP-dependent RNA helicase DDX5;RNA helicase p68;cDNA FLJ53366, highly similar to Probable ATP-dependent RNA helicase DDX5 (EC 3.6.1.-);ATP-dependent RNA helicase DDX5;Putative uncharacterized protein;Putative uncharacterized protein DKFZp686J01190;cDNA FLJ59339, highly similar to Probable ATP-dependent RNA helicase DDX5 (EC 3.6.1.-);cDNA FLJ59357, highly similar to Pr…	DDX5;G17P1;HELR;HLR1;DKFZp686J01190	P17844;B4DN41;B5BUE6;Q59E92;Q7Z2V5;B4DLW8;B4DNG2
NaN	NaN	NaN	0	NaN	0	IPI00017672	Inosine phosphorylase;Purine nucleoside phosphorylase;cDNA FLJ25678 fis, clone TST04067, highly similar to PURINE NUCLEOSIDE PHOSPHORYLASE (EC 2.4.2.1);PRO1837	NP;PNP	P00491;Q8N7G1;Q9P1G4
0	1.1024	0.140648	5	7.9862	28.2	IPI00017704	Coactosin-like protein	CLP;COTL1	Q14019
NaN	NaN	NaN	1	NaN	8.8	IPI00017726;IPI00336094;IPI00639797	17-beta-hydroxysteroid dehydrogenase 10;3-hydroxy-2-methylbutyryl-CoA dehydrogenase;3-hydroxyacyl-CoA dehydrogenase type II;3-hydroxyacyl-CoA dehydrogenase type-2;Endoplasmic reticulum-associated amyloid beta-peptide-binding protein;Mitochondrial ribonuclease P protein 2;Short-chain type dehydrogenase/reductase XH98G2;Type II HADH;HADH2 protein;Hydroxyacyl-Coenzyme A dehydrogenase, type II, isofo…	ERAB;HADH2;HSD17B10;MRPP2;SCHAD;XH98G2;hCG_19788;RP3-339A18.2-001;RP3-339A18.2-004	Q99714-1;Q99714;Q6IBS9;Q99714-2;Q5H928
0	1.0025	0.00360224	3	6.6059	14.2	IPI00017763;IPI00941463;IPI00798071;IPI00789437;IPI00788840;IPI00790016	Nucleosome assembly protein 1-like 4;Nucleosome assembly protein 1-like 4b;Putative uncharacterized protein NAP1L4;cDNA, FLJ92975, highly similar to Homo sapiens nucleosome assembly protein 1-like 4 (NAP1L4), mRNA;cDNA FLJ59403, highly similar to Nucleosome assembly protein 1-like 4;cDNA, FLJ79141, highly similar to Nucleosome assembly protein 1-like 4;cDNA, FLJ79223, highly similar to Nucleosome…	NAP1L4;NAP1L4b;NAP2	A8CGI3;A8MZ22;B2R6J4;B4DS05;B7ZAC7;B7ZAK9;B7ZB83;Q99733;A8MXH2;C9JZI7;C9J6D1
NaN	NaN	NaN	1	NaN	0.8	IPI00034309;IPI00017764;IPI00909268;IPI00478910	Inversin;Inversion of embryo turning homolog;Nephrocystin-2;Inversin, isoform a;INVS protein;cDNA FLJ61581, highly similar to Inversin	INV;INVS;NPHP2	Q9Y283-1;Q9Y283;Q2NKL0;Q9Y283-2;A2A2Y2;Q2M1I4;B4E3S8;Q9Y283-3
NaN	NaN	NaN	0	NaN	0	IPI00790739;IPI00017855;IPI00382844;IPI00909879	Aconitase 2, mitochondrial;Aconitate hydratase, mitochondrial;Citrate hydro-lyase;cDNA, FLJ95737, highly similar to Homo sapiens aconitase 2, mitochondrial (ACO2), nuclear geneencoding mitochondrial protein, mRNA;cDNA FLJ60429, highly similar to Aconitate hydratase, mitochondrial (EC 4.2.1.3);cDNA FLJ54329, highly similar to Aconitate hydratase, mitochondrial(EC 4.2.1.3);cDNA FLJ52327, highly sim…	ACO2;RP3-347H13.8-002;ACON	A2A274;Q99798;B2RBW5;B4DEC3;B4DJW1;B4DLY4;B4DZ08;Q71UF1;O75944;B4DW08
0	1.131	0.177599	3	6.6503	22	IPI00017963;IPI00040897;IPI00930678;IPI00742239	Small nuclear ribonucleoprotein Sm D2;snRNP core protein D2	SNRPD1;SNRPD2	P62316
0	0.90989	-0.136236	2	14.871	10.9	IPI00879750;IPI00017964;IPI00878876;IPI00879063	Small nuclear ribonucleoprotein Sm D3;snRNP core protein D3;cDNA FLJ51872, highly similar to Small nuclear ribonucleoprotein Sm D3	SNRPD3	C9JQC3;P62318;B5BU13;B4DJP7
0	1.0331	0.0469799	3	7.301	7.5	IPI00018140;IPI00402182;IPI00402183;IPI00930205;IPI00402184;IPI00402185	Glycine- and tyrosine-rich RNA-binding protein;Heterogeneous nuclear ribonucleoprotein Q;NS1-associated protein 1;Synaptotagmin-binding, cytoplasmic RNA-interacting protein;cDNA, FLJ94136, highly similar to Homo sapiens synaptotagmin binding, cytoplasmic RNA interacting protein (SYNCRIP), mRNA;Synaptotagmin binding, cytoplasmic RNA interacting protein variant;SYNCRIP protein;Synaptotagmin binding…	HNRPQ;NSAP1;SYNCRIP;RP1-3J17.2-003;hCG_401112	O60506-1;O60506;B2R8Z8;O60506-2;O60506-3;Q59GL1;O60506-4;Q05CK9;Q5TCG1;O60506-5;B7Z213;B7Z645
0	1.0114	0.0163537	12	12.718	63.3	IPI00018146;IPI00796727;IPI00651755	14-3-3 protein tau;14-3-3 protein T-cell;14-3-3 protein theta;Protein HS1;cDNA FLJ52118, highly similar to 14-3-3 protein theta;cDNA FLJ51144, highly similar to 14-3-3 protein theta;cDNA, FLJ79057, highly similar to 14-3-3 protein theta;Putative uncharacterized protein YWHAQ	YWHAQ	P27348;B4DMT8;B4DY04;Q53S41;Q53RR5
NaN	NaN	NaN	0	NaN	0	IPI00018188;IPI00073436;IPI00922268;IPI00386318	Adaptin ear-binding coat-associated protein 2;NECAP endocytosis-associated protein 2;Putative uncharacterized protein;cDNA FLJ53612, highly similar to Adaptin ear-binding coat-associated protein 2;cDNA FLJ52763, highly similar to Adaptin ear-binding coat-associated protein 2	NECAP2	Q9NVZ3-1;Q9NVZ3;Q53FE5;Q9NVZ3-2;B4DY19;Q9NVZ3-3;B4DUR7
NaN	NaN	NaN	0	NaN	0	IPI00018206;IPI00910267	Aspartate aminotransferase, mitochondrial;Fatty acid-binding protein;Glutamate oxaloacetate transaminase 2;Plasma membrane-associated fatty acid-binding protein;Transaminase A;cDNA FLJ78439, highly similar to Homo sapiens glutamic-oxaloacetic transaminase 2;cDNA FLJ40994 fis, clone UTERU2015640, highly similar to Aspartate aminotransferase, mitochondrial (EC 2.6.1.1);cDNA FLJ55692, highly similar…	GOT2	P00505;A8K482;B3KUZ8;B4DJA6
NaN	NaN	NaN	0	NaN	0	IPI00018235	PEF protein with a long N-terminal hydrophobic domain;Peflin;Penta-EF hand domain-containing protein 1	ABP32;PEF1;UNQ1845/PRO3573	Q9UBV8
0	0.77203	-0.373271	1	26.343	1.6	IPI00903226;IPI00220665;IPI00018246;IPI00220663;IPI00220667	cDNA FLJ46359 fis, clone TESTI4049786, highly similar to Hexokinase-1 (EC 2.7.1.1);Brain form hexokinase;Hexokinase type I;Hexokinase-1;cDNA FLJ78173, highly similar to Homo sapiens hexokinase 1 (HK1) mRNA;Hexokinase 1;Hexokinase 1 isoform HKI variant;cDNA FLJ56506, highly similar to Hexokinase-1 (EC 2.7.1.1);Hexokinase;cDNA FLJ33948 fis, clone CTONG2018379, highly similar to Hexokinase-1 (EC 2.7…	HK1;RP11-404C6.1-003;HK1-ta;HK1-tb;RP11-404C6.1-016;RP11-404C6.1-004	B3KXY9;P19367-3;P19367;A8K7J7;B1AR61;P78542;Q59FD4;P19367-1;B4DG62;Q71V75;P19367-2;B1AR63;P19367-4;B1AR62;B3KRA9
NaN	NaN	NaN	1	NaN	8.4	IPI00018272;IPI00793232;IPI00792667;IPI00940387	Pyridoxamine-phosphate oxidase;Pyridoxine-5-phosphate oxidase;cDNA FLJ59601, highly similar to Pyridoxine-5-phosphate oxidase (EC 1.4.3.5);Pyridoxine 5-phosphate oxidase variant;cDNA FLJ59109, highly similar to Pyridoxine-5-phosphate oxidase (EC 1.4.3.5);cDNA FLJ59599, highly similar to Pyridoxine-5-phosphate oxidase (EC 1.4.3.5)	PNPO	Q9NVS9;B4E1D7;Q53FP0;B4E0V0;B4E152
0	0.98766	-0.0179136	5	11.197	33.3	IPI00640817;IPI00018342;IPI00515036	Adenylate kinase 1 variant;Adenylate kinase 1;Adenylate kinase isoenzyme 1;ATP-AMP transphosphorylase 1;Myokinase;Adenylate kinase 1, isoform CRA_b;AK1 protein;cDNA, FLJ94359, Homo sapiens adenylate kinase 1 (AK1), mRNA	AK1;RP11-203J24.1-009;hCG_2039407;RP11-203J24.1-008;RP11-203J24.1-011	Q53EY8;Q5T9B7;P00568;Q6FGX9;Q5T9B8
0	1.0567	0.0795658	5	14.883	20.2	IPI00018352;IPI00657702	Neuron cytoplasmic protein 9.5;PGP 9.5;Ubiquitin carboxyl-terminal hydrolase isozyme L1;Ubiquitin thioesterase L1;cDNA, FLJ96414, highly similar to Homo sapiens ubiquitin carboxyl-terminal esterase L1 (ubiquitin thiolesterase) (UCHL1), mRNA;cDNA FLJ30017 fis, clone 3NB692000484, highly similar to Ubiquitin carboxyl-terminal hydrolase isozymeL1 (EC 3.4.19.12);Putative uncharacterized protein UCHL1…	UCHL1;hCG_33087	P09936;B2RD14;A6NKP9
NaN	NaN	NaN	0	NaN	0	IPI00018364;IPI00019346;IPI00009607;IPI00797809	Ras-related protein Rap-2b;Putative uncharacterized protein DKFZp547A0616;Ras-related protein Rap-2a;RbBP-30;Ras-related protein Rap-2c	RAP2B;DKFZp547A0616;RAP2A;RAP2C	P61225;Q5JQ44;P10114;Q9Y3L5
0	0.98759	-0.0180159	2	0.82524	7.1	IPI00018398	26S protease regulatory subunit 6A;26S proteasome AAA-ATPase subunit RPT5;Proteasome 26S subunit ATPase 3;Proteasome subunit P50;Tat-binding protein 1;cDNA FLJ75299, highly similar to Xenopus laevis proteasome (prosome, macropain) 26S subunit, ATPase 3, mRNA	PSMC3;TBP1	P17980;A8K781
0	0.98338	-0.0241791	2	19.938	5.4	IPI00894409;IPI00018452;IPI00917016;IPI00852917;IPI00892994;IPI00646121;IPI00644561;IPI00643325;IPI00645712;IPI00643422;IPI00645270;IPI00642976;IPI00647692;IPI00552982;IPI00642168;IPI00640313;IPI00917163;IPI00642736;IPI00645385	Copine I;HCG38213, isoform CRA_b;Copine-1;Copine I variant	CPNE1;hCG_38213;RP1-309K20.2-005;CPN1;RP1-309K20.2-032;RP1-309K20.2-013;RP1-309K20.2-014;RP1-309K20.2-007;RP1-309K20.2-009;RP1-309K20.2-017;RP1-309K20.2-008;RP1-309K20.2-016;RP1-309K20.2-012	B0QZ18;Q99829;Q59EI4;A6PVH9;Q5JX45;Q5JX52;Q5JX44;Q5JX60;Q5JX61;Q5JX59;Q5JX58;Q5JX56
0	0.9497	-0.0744562	2	16.018	8.7	IPI00018465;IPI00952607;IPI00552072;IPI00952671;IPI00946633;IPI00916908	CCT-eta;HIV-1 Nef-interacting protein;T-complex protein 1 subunit eta;Chaperonin containing TCP1, subunit 7 (Eta) variant;CCT7 protein;cDNA FLJ54074, highly similar to T-complex protein 1 subunit eta;Chaperonin containing TCP1, subunit 7 (Eta), isoform CRA_c;cDNA FLJ54832, highly similar to T-complex protein 1 subunit eta;Putative uncharacterized protein CCT7;cDNA FLJ59454, highly similar to T-co…	CCT7;CCTH;NIP7-1;hCG_1997313	Q99832;Q53HV2;Q6IBT3;B7Z4T9;A8MWI8;B7Z1C9;B8ZZC9;B7Z4Z7;B7Z7I4
0	1.1299	0.176195	2	99.26	33.1	IPI00646240;IPI00794461;IPI00930174;IPI00303133;IPI00020101;IPI00419833;IPI00152906;IPI00477495;IPI00018534;IPI00554798;IPI00329665;IPI00930570;IPI00815755	Histone H2B;Histone H2B type 1-N;Histone H2B.d;Histone H2B type 1-H;Histone H2B.j;Histone H2B type 1-C/E/F/G/I;Histone H2B.1 A;Histone H2B.a;Histone H2B.g;Histone H2B.h;Histone H2B.k;Histone H2B.l;HIRA-interacting protein 1;Histone H2B type 1-K;HIRA-interacting protein 2;Histone H2B type 1-D;Histone H2B.1 B;Histone H2B.b;Histone H2B type F-S;Histone H2B.s;Histone H2B type 1-L;Histone H2B.c;Histon…	H2BFD;HIST1H2BN;H2BFJ;HIST1H2BH;H2BFA;H2BFG;H2BFH;H2BFK;H2BFL;HIST1H2BC;HIST1H2BE;HIST1H2BF;HIST1H2BG;HIST1H2BI;hCG_1640484;hCG_1640985;hCG_1641780;hCG_1787353;hCG_1787365;H2BFT;HIRIP1;HIST1H2BK;H2BFB;HIRIP2;HIST1H2BD;H2BFS;H2BFC;HIST1H2BL;H2BFE;HIST1H2BM;HIST2H2BF	B4DR52;Q99877;B4DLA9;Q93079;B2R541;P62807;B2R4S9;O60814;P58876;P57053;Q99880;Q99879;Q5QNW6;A8K9J7;Q0D2M2
NaN	NaN	NaN	1	NaN	7.1	IPI00018627;IPI00793985;IPI00945622;IPI00470922;IPI00952974;IPI00946830;IPI00946268;IPI00947437;IPI00946447	N-acetyltransferase 13;N-acetyltransferase 5;N-acetyltransferase san homolog;N-alpha-acetyltransferase 50, NatE catalytic subunit;Putative uncharacterized protein NAA50;cDNA FLJ51877, highly similar to Homo sapiens Mak3 homolog (MAK3), mRNA;cDNA, FLJ79525, highly similar to Homo sapiens Mak3 homolog (MAK3), mRNA	MAK3;NAA50;NAT13;NAT5	Q9GZZ1-1;Q9GZZ1;C9J5D1;Q9GZZ1-2;C9J2S9;B0AZT5;C9J5J3
NaN	NaN	NaN	0	NaN	0	IPI00790757;IPI00018671;IPI00796237	Dual specificity protein phosphatase 3;Dual specificity protein phosphatase VHR;Dual specificity phosphatase 3;DUSP3 protein	DUSP3;VHR	P51452;B5BUI8;Q8IYJ9
0	0.96781	-0.0472042	4	17.341	21.1	IPI00018783;IPI00797679;IPI00375446	Inosine triphosphate pyrophosphatase;Putative oncogene protein hlc14-06-p;Inosine triphosphatase (Nucleoside triphosphate pyrophosphatase);Inosine triphosphatase (Nucleoside triphosphate pyrophosphatase), isoform CRA_b	C20orf37;ITPA;My049;OK/SW-cl.9;hCG_39262;RP4-794I6.1-007	Q9BY32;A2A2N2
NaN	NaN	NaN	0	NaN	0	IPI00018871;IPI00940959;IPI00789069;IPI00060031	cDNA FLJ56285, highly similar to ADP-ribosylation factor-like protein 8B;ADP-ribosylation factor-like protein 10C;ADP-ribosylation factor-like protein 8B;Novel small G protein indispensable for equal chromosome segregation 1;cDNA FLJ61158, highly similar to ADP-ribosylation factor-like protein 8B;ADP-ribosylation factor-like protein 10B;ADP-ribosylation factor-like protein 8A;Novel small G protei…	ARL10C;ARL8B;GIE1;ARL10B;ARL8A;GIE2	B4E1J8;Q9NVJ2;B4DQT8;Q96BM9;B2R7U5
NaN	NaN	NaN	0	NaN	0	IPI00018931	Maternal-embryonic 3;Vacuolar protein sorting-associated protein 35;Vesicle protein sorting 35;Vacuolar protein sorting 35 variant;Putative uncharacterized protein DKFZp686O2462	MEM3;TCCCTA00141;VPS35;DKFZp686O2462	Q96QK1;Q53FR4;Q5HYM2
NaN	NaN	NaN	0	NaN	0	IPI00018953	ADABP;Adenosine deaminase complexing protein 2;Dipeptidyl peptidase 4;Dipeptidyl peptidase 4 membrane form;Dipeptidyl peptidase 4 soluble form;Dipeptidyl peptidase IV;Dipeptidyl peptidase IV membrane form;Dipeptidyl peptidase IV soluble form;T-cell activation antigen CD26;TP103;Dipeptidyl-peptidase 4 (CD26, adenosine deaminase complexing protein 2), isoform CRA_a;Dipeptidylpeptidase IV;Putative u…	ADCP2;CD26;DPP4;hCG_39008	P27487;Q53TN1
NaN	NaN	NaN	0	NaN	0	IPI00019157	Chondroitin sulfate proteoglycan 4;Chondroitin sulfate proteoglycan NG2;Melanoma chondroitin sulfate proteoglycan;Melanoma-associated chondroitin sulfate proteoglycan;CSPG4 protein	CSPG4;MCSP	Q6UVK1;A2VCL1
NaN	NaN	NaN	1	NaN	4.9	IPI00019169;IPI00644418;IPI00019171;IPI00922749	cDNA, FLJ96508, Homo sapiens SH3-domain GRB2-like 1 (SH3GL1), mRNA;SH3 domain GRB2-like 1;SH3-domain GRB2-like 1;SH3-domain GRB2-like 1, isoform CRA_b;SH3GL1 protein;SH3-containing Grb-2-like 1 protein;cDNA FLJ58609, highly similar to SH3-containing GRB2-like protein 1	hCG_21932;SH3GL1	Q6FGM0;Q9UQD4;B4DRA1;Q9BVL7;Q9BWP4
NaN	NaN	NaN	0	NaN	0	IPI00019178;IPI00925737	L-3-phosphoserine phosphatase;O-phosphoserine phosphohydrolase;Phosphoserine phosphatase;Phosphoserine phosphatase variant;Putative uncharacterized protein PSPH	PSPH	P78330;Q53EY1;C9JBI3
NaN	NaN	NaN	1	NaN	12.4	IPI00019329;IPI00062037	8 kDa dynein light chain;Dynein light chain 1, cytoplasmic;Dynein light chain LC8-type 1;Protein inhibitor of neuronal nitric oxide synthase;cDNA, FLJ92051, Homo sapiens dynein, cytoplasmic, light polypeptide 1 (DNCL1),mRNA;DNCL1 protein;Dynein, light chain, LC8-type 1;Dynein, light chain, LC8-type 1, isoform CRA_a;8 kDa dynein light chain b;Dynein light chain 2, cytoplasmic;Dynein light chain LC…	DLC1;DNCL1;DNCLC1;DYNLL1;HDLC1;hCG_27767;DLC2;DYNLL2	P63167;Q6FGH9;Q96FJ2
0	1.0578	0.0810669	4	17.703	28.8	IPI00019385;IPI00647421;IPI00646864	Signal sequence receptor subunit delta;Translocon-associated protein subunit delta;Putative uncharacterized protein SSR4	SSR4;TRAPD	P51571;A6NLM8;C9K034
NaN	NaN	NaN	0	NaN	0	IPI00019495;IPI00479503	Dynein light chain Tctex-type 1;Protein CW-1;T-complex testis-specific protein 1 homolog;cDNA, FLJ96681, Homo sapiens t-complex-associated-testis-expressed 1-like 1(TCTEL1), mRNA;Dynein, light chain, Tctex-type 1;Dynein, light chain, Tctex-type 1, isoform CRA_c;Tctex-1;Dynein, light chain, Tctex-type 1, isoform CRA_a	DYNLT1;TCTEL1;TCTEX1;TCTEX-1;hCG_16821;RP11-114M11.1-001;RP11-114M11.1-003	P63172;Q5VTU4;Q5VTU3
0	0.95135	-0.0719519	43	61.5	31.1	IPI00019502;IPI00395772;IPI00742780;IPI00790503;IPI00479307;IPI00397526;IPI00556012;IPI00878695;IPI00873982;IPI00743857;IPI00020501;IPI00744256;IPI00024870;IPI00926581;IPI00941217;IPI00607818;IPI00337335;IPI00607778;IPI00029818;REV__IPI00007334;REV__IPI00946415;REV__IPI00911038	Cellular myosin heavy chain, type A;Myosin heavy chain 9;Myosin heavy chain, non-muscle IIa;Myosin-9;Non-muscle myosin heavy chain A;Non-muscle myosin heavy chain IIa;cDNA FLJ77145, highly similar to Homo sapiens myosin, heavy polypeptide 9, non-muscle (MYH9), mRNA;cDNA FLJ57040, highly similar to Myosin-9;MYH9 variant protein;Myosin, heavy polypeptide 9, non-muscle, isoform CRA_a;Non-muscle myos…	MYH9;hCG_41454	P35579-1;P35579;A8K6E4;B4E3S1;Q60FE2;Q86XU5;Q99529;P35579-2;Q2PS10;Q9UMJ0
NaN	NaN	NaN	0	NaN	11.7	IPI00019600;IPI00797889;IPI00789287	DDVit 1;Enterocyte differentiation-associated factor 1;Enterocyte differentiation-promoting factor 1;MMS2 homolog;Ubiquitin-conjugating enzyme E2 variant 2;Vitamin D3-inducible protein;cDNA, FLJ93989, Homo sapiens ubiquitin-conjugating enzyme E2 variant 2 (UBE2V2),mRNA;Ubiquitin-conjugating enzyme E2 variant 2, isoform CRA_b	MMS2;UBE2V2;UEV2;hCG_1640505	Q15819;A0M8W4
0	0.9554	-0.0658232	5	17.627	19.9	IPI00019755;IPI00642936;IPI00513927	Glutathione S-transferase omega-1;cDNA, FLJ94267, highly similar to Homo sapiens glutathione S-transferase omega 1 (GSTO1), mRNA;Glutathione S-transferase omega 1	GSTO1;GSTTLP28;RP11-99N20.1-004;RP11-99N20.1-005	P78417;B2R983;Q5TA02;Q5TA01
NaN	NaN	NaN	1	NaN	7.5	IPI00019770	40S ribosomal protein S30	FAU	P62861
NaN	NaN	NaN	1	NaN	5	IPI00021370;IPI00878126;IPI00019894;IPI00910176	Huntingtin-interacting protein 2;Ubiquitin carrier protein;Ubiquitin-conjugating enzyme E2 K;Ubiquitin-conjugating enzyme E2-25 kDa;Ubiquitin-protein ligase;cDNA FLJ36214 fis, clone THYMU2000672, highly similar to Ubiquitin-conjugating enzyme E2-25 kDa (EC 6.3.2.19);Huntingtin interacting protein 2, isoform CRA_a;cDNA FLJ57995, moderately similar to Ubiquitin-conjugating enzyme E2-25 kDa (EC 6.3.…	HIP2;LIG;UBE2K;hCG_38552	P61086-1;P61086;C9JGP1;P61086-2;B3KSH4;B4DIZ2
NaN	NaN	NaN	0	NaN	0	IPI00218019;IPI00019906;IPI00394877;IPI00908477	5F7;Basigin;Collagenase stimulatory factor;Extracellular matrix metalloproteinase inducer;Leukocyte activation antigen M6;OK blood group antigen;Tumor cell-derived collagenase stimulatory factor;cDNA FLJ52708, highly similar to Basigin;cDNA FLJ61188, highly similar to Basigin;Basigin (Ok blood group), isoform CRA_a;cDNA FLJ36018 fis, clone TESTI2016337, highly similar to BASIGIN;Cervical EMMPRIN;…	BSG;UNQ6505/PRO21383;hCG_20562;hEMMPRIN	P35613-1;P35613;B4DNE1;P35613-2;B4DY23;Q54A51;A6NJW1
NaN	NaN	NaN	0	NaN	0	IPI00909582;IPI00019912;IPI00847995	cDNA FLJ55431, highly similar to Peroxisomal multifunctional enzyme type 2;cDNA FLJ59409, highly similar to Peroxisomal multifunctional enzyme type 2;17-beta-hydroxysteroid dehydrogenase 4;3-alpha,7-alpha,12-alpha-trihydroxy-5-beta-cholest-24-enoyl-CoA hydratase;3-hydroxyacyl-CoA dehydrogenase;D-bifunctional protein;Peroxisomal multifunctional enzyme type 2;cDNA, FLJ92803, highly similar to Homo …	EDH17B4;HSD17B4	B4DNV1;B4DSD0;P51659;B2R659;B3KSP2;B4DDM5;B4DVS5;B4DI68;Q59H27;Q9UBA4
NaN	NaN	NaN	0	NaN	0	IPI00019927	26S proteasome non-ATPase regulatory subunit 7;26S proteasome regulatory subunit RPN8;26S proteasome regulatory subunit S12;Mov34 protein homolog;Proteasome subunit p40;cDNA, FLJ96428, highly similar to Homo sapiens proteasome (prosome, macropain) 26S subunit, non-ATPase, 7 (Mov34 homolog) (PSMD7), mRNA;cDNA FLJ51373, highly similar to 26S proteasome non-ATPase regulatory subunit 7	MOV34L;PSMD7	P51665;B2RD27;B4DXI8
-1	0.59209	-0.756112	2	35.117	23.5	IPI00375142;IPI00749013;IPI00478393;IPI00026965;IPI00332376;IPI00939434;IPI00019932	Ubiquitin carrier protein D3;Ubiquitin-conjugating enzyme E2 D3;Ubiquitin-conjugating enzyme E2(17)KB 3;Ubiquitin-conjugating enzyme E2-17 kDa 3;Ubiquitin-protein ligase D3;Ubiquitin carrier protein D2;Ubiquitin-conjugating enzyme E2 D2;Ubiquitin-conjugating enzyme E2(17)KB 2;Ubiquitin-conjugating enzyme E2-17 kDa 2;Ubiquitin-protein ligase D2;Ubiquitin carrier protein	UBCH5C;UBE2D3;UBC4;UBCH5B;UBE2D2;hCG_26910;PUBC1	P61077-3;P61077;P61077-2;P61077-1;P62837;Q96RP6
NaN	NaN	NaN	0	NaN	0	IPI00019988	N-sulphoglucosamine sulphohydrolase;Sulfoglucosamine sulfamidase;Sulphamidase;cDNA FLJ38650 fis, clone HHDPC2007775, highly similar to N-sulphoglucosamine sulphohydrolase (EC 3.10.1.1);N-sulfoglucosamine sulfohydrolase (Sulfamidase) variant	HSS;SGSH	P51688;B3KTR7;Q53GP1
0	0.88138	-0.182164	3	14.055	34.6	IPI00020008;IPI00873768	NEDD8;Neddylin;Neural precursor cell expressed developmentally down-regulated protein 8;Ubiquitin-like protein Nedd8	NEDD8	Q15843;A8MUA8
0	1.1123	0.153546	5	21.465	15.8	IPI00020042;IPI00738042;IPI00216770	26S protease regulatory subunit 6B;26S proteasome AAA-ATPase subunit RPT3;MB67-interacting protein;MIP224;Proteasome 26S subunit ATPase 4;Tat-binding protein 7;cDNA FLJ78505, highly similar to Homo sapiens proteasome (prosome, macropain) 26S subunit, ATPase, 4 (PSMC4), transcript variant 1, mRNA;cDNA, FLJ93682, Homo sapiens proteasome (prosome, macropain) 26S subunit, ATPase, 4(PSMC4), transcript…	MIP224;PSMC4;TBP7;hCG_43346	P43686-1;P43686;A8K2M0;P43686-2
NaN	NaN	NaN	0	NaN	0.3	IPI00020356;IPI00789977;IPI00887765	MAP1 light chain LC2;Microtubule-associated protein 1A;Proliferation-related protein p80;cDNA FLJ77111, highly similar to Homo sapiens microtubule-associated protein 1A (MAP1A), mRNA;MAP1A protein;Microtubule-associated protein 1A like protein	MAP1A;MAP1L;M1LP	P78559;A8K4T7;Q504X9;Q7Z5F9;Q9UL09
0	1.146	0.196607	6	31.19	23	IPI00429190;IPI00020436;IPI00941638;IPI00795676;IPI00930720;IPI00911020;IPI00027993	cDNA FLJ61136, highly similar to Ras-related protein Rab-11A;GTP-binding protein YPT3;Ras-related protein Rab-11B;RAB11B protein;RAB11B, member RAS oncogene family;Ras-related protein Rab-11A;YL8;cDNA FLJ61134, highly similar to Ras-related protein Rab-11B;cDNA FLJ51542, highly similar to Ras-related protein Rab-11B	RAB11B;YPT3;RAB11;RAB11A	B4DMN1;Q15907;A5YM50;Q5U0I1;Q6FHR0;Q6FI42;P62491;B4DMK0;B4DT13
NaN	NaN	NaN	0	NaN	0	IPI00020557;IPI00788728	Alpha-2-macroglobulin receptor;Apolipoprotein E receptor;Low-density lipoprotein receptor-related protein 1 515 kDa subunit;Low-density lipoprotein receptor-related protein 1 85 kDa subunit;Low-density lipoprotein receptor-related protein 1 intracellular domain;Prolow-density lipoprotein receptor-related protein 1;Low density lipoprotein-related protein 1 variant;LRP protein;Alpha-2 macroglobulin…	A2MR;APR;LRP1;LRP	Q07954;Q59FG2;Q6LAF4;Q6LBN5
-1	0.69781	-0.519094	4	80.949	19.1	IPI00020567;IPI00941730;IPI00382580	CDC42 GTPase-activating protein;GTPase-activating protein rhoOGAP;p50-RhoGAP;Rho GTPase-activating protein 1;Rho-related small GTPase protein activator;Rho-type GTPase-activating protein 1;cDNA FLJ60782, highly similar to Rho-GTPase-activating protein 1	ARHGAP1;CDC42GAP;RHOGAP1	Q07960;B4DPZ4
0	1.0001	0.000144262	12	31.422	60.9	IPI00020599	Calregulin;Calreticulin;CRP55;Endoplasmic reticulum resident protein 60;grp60;HACBP;cDNA FLJ53009, highly similar to Calreticulin;cDNA FLJ58668, highly similar to Calreticulin;Calreticulin variant	CALR;CRTC	P27797;B4DHR1;B4E2Y9;Q53G71;Q6IAT4
NaN	NaN	NaN	0	NaN	0	IPI00020632;IPI00640430;IPI00909521;IPI00642128;IPI00514341	Argininosuccinate synthase;Citrulline--aspartate ligase	ASS;ASS1;hCG_31245;RP11-618A20.2-002;RP11-618A20.2-005	P00966;A8KAP9;Q5T6L4;Q5T6L6
NaN	NaN	NaN	0	NaN	0	IPI00020672;IPI00645171	Dipeptidyl aminopeptidase III;Dipeptidyl arylamidase III;Dipeptidyl peptidase 3;Dipeptidyl peptidase III;cDNA FLJ54021, highly similar to Dipeptidyl-peptidase 3 (EC 3.4.14.4);cDNA FLJ53282, highly similar to Dipeptidyl-peptidase 3 (EC 3.4.14.4);Dipeptidylpeptidase III isoform 1 variant;Putative uncharacterized protein DKFZp686O1117	DPP3;DKFZp686O1117	Q9NY33-1;Q9NY33;B4DLX4;B4E357;Q53GT4;Q53HL4;Q5JPB8;Q9NY33-2
NaN	NaN	NaN	0	NaN	0	IPI00921428;IPI00020906	cDNA FLJ54837, highly similar to Inositol monophosphatase (EC 3.1.3.25);Inositol monophosphatase 1;Inositol-1(or 4)-monophosphatase 1;Lithium-sensitive myo-inositol monophosphatase A1	IMPA;IMPA1	B7Z6Q4;P29218
NaN	NaN	NaN	1	NaN	3.3	IPI00020956;IPI00514127;IPI00514330;IPI00922032;IPI00013290;IPI00939776;IPI00885081;IPI00028122;IPI00645387;IPI00333317;IPI00643781	Hepatoma-derived growth factor;High mobility group protein 1-like 2;cDNA, FLJ96580, highly similar to Homo sapiens hepatoma-derived growth factor (high-mobility group protein 1-like) (HDGF), mRNA;Hepatoma-derived growth factor (High-mobility group protein 1-like);cDNA FLJ75113;cDNA FLJ39092 fis, clone NT2RP7019835, highly similar to HEPATOMA-DERIVED GROWTH FACTOR;cDNA FLJ53700, highly similar to …	HDGF;HMG1L2;RP11-66D17.10-003;hCG_1775235;RP11-66D17.10-002	P51858;B2RDE8;Q5SZ07;A8K8G0;B3KU21;B7Z958;Q5SZ08;B7Z525
NaN	NaN	NaN	0	NaN	0	IPI00020984;IPI00941747;IPI00477719;IPI00383227	cDNA FLJ55574, highly similar to Calnexin;Calnexin;IP90;Major histocompatibility complex class I antigen-binding protein p88;p90;cDNA FLJ54242, highly similar to Calnexin	CANX	B4DGP8;P27824;B4E2T8
NaN	NaN	NaN	0	NaN	0	IPI00021187;IPI00788942;IPI00796459;IPI00944937;IPI00798367;IPI00797004	49 kDa TATA box-binding protein-interacting protein;54 kDa erythrocyte cytosolic protein;INO80 complex subunit H;Nuclear matrix protein 238;Pontin 52;RuvB-like 1;TIP49a;TIP60-associated protein 54-alpha;cDNA FLJ34844 fis, clone NT2NE2011154, highly similar to RuvB-like 1	INO80H;NMP238;RUVBL1;TIP49;TIP49A	Q9Y265-1;Q9Y265;B5BUB1;Q9Y265-2;B3KRS7
0	1.0753	0.104739	14	41.792	66.5	IPI00021263;IPI00793388;IPI00790689;IPI00789337	14-3-3 protein zeta/delta;Protein kinase C inhibitor protein 1;Tyrosine 3-monooxygenase/tryptophan 5-monooxygenase activation protein zeta polypeptide	YWHAZ	P63104;D0PNI1
NaN	NaN	NaN	0	NaN	0	IPI00021264	Basic calponin;Calponin H1, smooth muscle;Calponin-1;cDNA FLJ59763, highly similar to Calponin-1;cDNA FLJ50275, highly similar to Calponin-1;cDNA, FLJ79305, highly similar to Calponin-1;Calponin 1, basic, smooth muscle variant	CNN1	P51911;B4DUX6;B7Z7E1;Q53FP8
0	1.214	0.279768	7	13.324	35.3	IPI00021266;IPI00397695;IPI00789159;IPI00793523;IPI00794894;IPI00176755;IPI00788093;IPI00604435;IPI00293431;IPI00878216;IPI00787625;IPI00923578	60S ribosomal protein L23a;Putative uncharacterized protein RPL23A;Ribosomal protein L23a, isoform CRA_a	RPL23A;hCG_1988529	P62750;A8MUS3;A8MXA8;C9JSM9;C9JGG2
0	0.92778	-0.108145	3	12.921	4.6	IPI00394838;IPI00021290;IPI00939422;IPI00935456	cDNA FLJ56442, highly similar to ATP-citrate synthase (EC 2.3.3.8);ACLY variant protein;ATP-citrate (pro-S-)-lyase;ATP-citrate synthase;Citrate cleavage enzyme;cDNA FLJ37765 fis, clone BRHIP2024742, highly similar to ATP-CITRATE;cDNA FLJ55447, highly similar to ATP-citrate synthase (EC 2.3.3.8)	ACLY variant protein;ACLY	B4DIM0;Q4LE36;P53396;Q8N9C4;B4E3P0
-1	0.6485	-0.624822	4	16.972	30.2	IPI00909773;IPI00021347;IPI00909975	Ubiquitin carrier protein;L-UBC;UbcH7;Ubiquitin carrier protein L3;Ubiquitin-conjugating enzyme E2 L3;Ubiquitin-conjugating enzyme E2-F1;Ubiquitin-protein ligase L3	UBCE7;UBCH7;UBE2L3	B4DSZ4;P68036;A8K4W8;B4DDG1
0	0.79129	-0.337722	4	14.928	15.4	IPI00021369;IPI00792299;IPI00794466	Alpha(B)-crystallin;Alpha-crystallin B chain;Heat shock protein beta-5;Renal carcinoma antigen NY-REN-27;Rosenthal fiber component;Alpha B crystallin;cDNA FLJ57064, highly similar to Alpha crystallin B chain (Alpha(B)-crystallin)	CRYA2;CRYAB	P02511;C3VMY8;B4DIA6
0	1.2698	0.344601	2	98.437	64.2	IPI00021405;IPI00216953;IPI00644087;IPI00910241;IPI00514204	70 kDa lamin;Lamin-A/C;Renal carcinoma antigen NY-REN-32;Lamin A/C transcript variant 1;Lamin A/C;Progerin;cDNA FLJ56081, highly similar to Lamin-A/C	LMN1;LMNA;RP11-54H19.1-004;RP11-54H19.1-003	P02545-1;P02545;Q5I6Y4;Q5I6Y6;P02545-3;Q6UYC3;B4DI32;Q5TCJ4
0	0.85718	-0.22233	3	13.104	9.2	IPI00021435;IPI00927053;IPI00879409	26S protease regulatory subunit 7;26S proteasome AAA-ATPase subunit RPT1;Proteasome 26S subunit ATPase 2;Protein MSS1;cDNA FLJ52010, highly similar to 26S protease regulatory subunit 7;cDNA FLJ52353, highly similar to 26S protease regulatory subunit 7;Putative uncharacterized protein PSMC2	MSS1;PSMC2	P35998;A4D0Q1;B7Z571;B7Z5E2;Q3LIA5;Q75L23
0	0.93458	-0.0976099	2	21.245	76.3	IPI00021440;IPI00930226;IPI00790339;IPI00796881	Actin, cytoplasmic 2;Actin, cytoplasmic 2, N-terminally processed;Gamma-actin;cDNA FLJ57283, highly similar to Actin, cytoplasmic 2	ACTB;ACTG;ACTG1	P63261;B4E3A4
NaN	NaN	NaN	0	NaN	0	IPI00021458	EH domain-containing protein 3;PAST homolog 3;cDNA FLJ58167, highly similar to EH-domain-containing protein 3;cDNA, FLJ78905, highly similar to EH-domain-containing protein 3	EHD2;EHD3;PAST3	Q9NZN3;B4DFR5
NaN	NaN	NaN	0	NaN	0	IPI00021692;IPI00395357;IPI00218263;IPI00945690;IPI00410279;IPI00384261;IPI00178116;IPI00410205;IPI00410608;IPI00183078;IPI00871699;IPI00744083;IPI00946701;IPI00946481;IPI00746170;IPI00946350;IPI00946978;IPI00946942	Muscleblind-like protein 1;Triplet-expansion RNA-binding protein;MBNL protein;Muscleblind 41kD isoform;Muscleblind-like (Drosophila);Muscleblind-like (Drosophila), isoform CRA_a;Putative uncharacterized protein MBNL1;Muscleblind-like protein EXP41s;Muscleblind-like protein EXP40s;Putative uncharacterized protein DKFZp686P06174;36 kDa muscleblind protein EXP36;cDNA FLJ50804, highly similar to Homo…	EXP;KIAA0428;MBNL;MBNL1;hCG_28028;DKFZp686P06174;MBLL;MBLL39;MBNL2;MLP1;RP11-128N14.1-004;hCG_27557	Q9NR56-1;Q9NR56;Q96P92;Q9NR56-2;C9JP00;Q86UV8;Q86UV9;Q68DD0;Q96RE3;Q9NR56-3;B4DLS5;C9J4T8;Q5VZF2-1;Q5VZF2;Q5VZF2-2;Q5VZF2-3;A0PJJ3;A2A3S3;Q9P1F2;B4E233;Q86VM6;C9J9N9;O95205;C9J0L3;C9J7P7;C9JCX1
0	0.9271	-0.109203	7	17.476	32.6	IPI00021700	Cyclin;Proliferating cell nuclear antigen	PCNA	P12004;B4DUA2;Q6FHF5;Q6FI35;Q7Z6A1;Q7Z6A2;Q7Z6A3
NaN	NaN	NaN	0	NaN	0	IPI00021728;IPI00176637	Eukaryotic translation initiation factor 2 subunit 2;Eukaryotic translation initiation factor 2 subunit beta;Eukaryotic translation initiation factor 2 beta;EIF2S2 protein;cDNA, FLJ93495, highly similar to Homo sapiens eukaryotic translation initiation factor 2, subunit 2 beta, 38kDa (EIF2S2), mRNA;Eukaryotic translation initiation factor 2, subunit 2 beta, 38kDa;Eukaryotic translation initiation…	EIF2B;EIF2S2;hCG_2018881	P20042;B5BU01;Q3B7I9;Q6IBR8;Q96I16;A6NK07
NaN	NaN	NaN	1	NaN	2.9	IPI00021766;IPI00478442;IPI00298289	Foocen;Neurite outgrowth inhibitor;Neuroendocrine-specific protein;Neuroendocrine-specific protein C homolog;Reticulon-4;Reticulon-5;RTN-x;Putative uncharacterized protein RTN4;RTN4 protein;Reticulon 4, isoform CRA_a;RTN4;RTN4 isoform B1	KIAA0886;My043;NOGO;RTN4;SP1507;hCG_1784307	Q9NQC3-1;Q9NQC3;Q9NQC3-5;Q9NQC3-2;Q53R94;Q6IPN0;Q7L7Q6
0	1.2243	0.291957	3	36.38	24	IPI00021785	Cytochrome c oxidase polypeptide Vb;Cytochrome c oxidase subunit 5B, mitochondrial;Cytochrome c oxidase subunit Vb;Putative uncharacterized protein COX5B;COX5B protein	COX5B	P10606;Q53YB7;Q6FHJ9;Q6FHM4
0	1.0767	0.106616	3	15.772	5.6	IPI00640525;IPI00641157;IPI00021794;IPI00643801	Carrier family 6, member 8 variant;Protective protein for beta-galactosidase (Galactosialidosis), isoform CRA_b;cDNA FLJ60397, highly similar to Lysosomal protective protein (EC 3.4.16.5);Cathepsin A;Carboxypeptidase C;Carboxypeptidase L;Lysosomal protective protein;Lysosomal protective protein 20 kDa chain;Lysosomal protective protein 32 kDa chain;Protective protein cathepsin A;Protective protei…	hCG_38374;PPGB;CTSA;RP3-337O18.1-005	Q59EV6;B4E324;Q5JZH0;P10619
NaN	NaN	NaN	1	NaN	3.7	IPI00021807;IPI00759616;IPI00845473;IPI00940598	Acid beta-glucosidase;Alglucerase;Beta-glucocerebrosidase;D-glucosyl-N-acylsphingosine glucohydrolase;Glucosylceramidase;Imiglucerase;cDNA, FLJ92865, Homo sapiens glucosidase, beta; acid (includes glucosylceramidase)(GBA), mRNA;cDNA FLJ50618, highly similar to Glucosylceramidase (EC 3.2.1.45);cDNA FLJ51780, highly similar to Glucosylceramidase (EC 3.2.1.45);cDNA FLJ50695, highly similar to Glucos…	GBA;GC;GLUC	P04062-1;P04062;B2R6A7;B7Z5G2;B7Z6E6;B7Z6S1;B7Z6S9;B7Z7D8;B7Z7G9;Q9UQU9;P04062-2
0	0.87768	-0.188233	92	51.758	36.2	IPI00021812;IPI00555610;IPI00031605	Desmoyokin;Neuroblast differentiation-associated protein AHNAK;cDNA FLJ57801, highly similar to Homo sapiens AHNAK nucleoprotein (desmoyokin) (AHNAK), transcript variant 1, mRNA;AHNAK-related protein;cDNA FLJ46846 fis, clone UTERU3004635, moderately similar to Neuroblast differentiation associated protein AHNAK;cDNA FLJ33834 fis, clone CTONG2004264, moderately similar to NEUROBLAST DIFFERENTIATIO…	AHNAK;PM227	Q09666;B4DTV0;Q13727;Q6ZQN2;Q8N274;B5MEH8
0	1.0026	0.00374614	3	26.314	42.9	IPI00021828	CPI-B;Cystatin-B;Liver thiol proteinase inhibitor;Stefin-B;cDNA, FLJ92415, Homo sapiens cystatin B (stefin B) (CSTB), mRNA;CSTB protein;Cystatin B;Cystatin B (Stefin B);Cystatin B (Stefin B), isoform CRA_a	CST6;CSTB;STFB;hCG_401291	P04080;Q76LA1
0	0.98898	-0.0159867	4	20.217	14.2	IPI00021831;IPI00789368	cAMP-dependent protein kinase type I-alpha regulatory subunit;Tissue-specific extinguisher 1;cDNA FLJ40261 fis, clone TESTI2025609, highly similar to cAMP-dependent protein kinase type I-alpha regulatory subunit;cDNA, FLJ92612, Homo sapiens protein kinase, cAMP-dependent, regulatory, type I, alpha (tissue specific extinguisher 1) (PRKAR1A), mRNA;Protein kinase, cAMP-dependent, regulatory, type I,…	PKR1;PRKAR1;PRKAR1A;TSE1;hCG_28462;DKFZp779L0468	P10644;B2R5T5;Q68DQ4
0	0.98604	-0.0202819	6	18.543	19.3	IPI00021840;IPI00643522;IPI00640929;IPI00382475	40S ribosomal protein S6;Phosphoprotein NP33;cDNA FLJ78049, highly similar to Homo sapiens ribosomal protein S6 (RPS6), mRNA;cDNA, FLJ92127, Homo sapiens ribosomal protein S6 (RPS6), mRNA;Ribosomal protein S6;Ribosomal protein S6, isoform CRA_e;Ribosomal protein S6, isoform CRA_a	OK/SW-cl.2;RPS6;hCG_1741512;RP11-513M16.6-001;RP11-513M16.6-002	P62753;A2A3R6;Q96DV6;A2A3R5
NaN	NaN	NaN	0	NaN	0	IPI00021924	Histone H1x	H1FX	Q92522
0	1.0638	0.0892269	4	22.446	15.4	IPI00926977;IPI00021926;IPI00178056;IPI00910829;IPI00878838	26S protease regulatory subunit 10B;26S proteasome AAA-ATPase subunit RPT4;Proteasome 26S subunit ATPase 6;Proteasome subunit p42	PSMC6;SUG2	P62333
-1	0.63153	-0.663077	2	86.222	8.1	IPI00022078;IPI00923597;IPI00922016;IPI00644290;IPI00005605;IPI00218503;IPI00218504;IPI00879739;IPI00796530	Differentiation-related gene 1 protein;Nickel-specific induction protein Cap43;N-myc downstream-regulated gene 1 protein;Protein NDRG1;Reducing agents and tunicamycin-responsive protein;Rit42;cDNA FLJ33828 fis, clone CTONG2003599, highly similar to Protein NDRG1;N-myc downstream regulated gene 1, isoform CRA_a;cDNA FLJ55222, highly similar to Protein NDRG1;N-myc downstream regulated gene 1 varian…	CAP43;DRG1;NDRG1;RTP;hCG_32451;TRG14	Q92597;B3KR80;B7Z446;Q53EU7;Q597H1;B3KU62;B3KWB2;B7Z505;B7Z5Z7;Q8N959
NaN	NaN	NaN	1	NaN	3.7	IPI00022145;IPI00844197;IPI00910634	Nuclear ubiquitous casein and cyclin-dependent kinases substrate;P1;NUCKS protein	JC7;NUCKS;NUCKS1	Q9H1E3-1;Q9H1E3;Q54AC0;Q6IA16;Q9H1E3-2
0	0.73623	-0.441772	10	24.964	6	IPI00022200;IPI00072918;IPI00220701;IPI00072917;IPI00946286;IPI00941465;IPI00871621;IPI00917583;IPI00853061	Collagen alpha-3(VI) chain;COL6A3 protein;Putative uncharacterized protein COL6A3;cDNA FLJ57023, highly similar to Homo sapiens collagen, type VI, alpha 3 (COL6A3), transcript variant 3, mRNA;Alpha 3 type VI collagen isoform 5 variant;Putative uncharacterized protein DKFZp686D23123;Similar to collagen, type VI, alpha 3;cDNA FLJ61583, highly similar to Collagen alpha-3(VI) chain;Putative uncharact…	COL6A3;DKFZp686D23123;DKFZp686K04147	P12111-1;P12111;P12111-2;B7ZW00;C9JNG9;B4E0A4;B7ZMJ7;Q59F25;Q6MZG6;Q8N4Z1;B4E3U5;Q63HQ4;A8MT30
-1	0.62524	-0.677518	0	25.286	2.3	IPI00022228;IPI00894287;IPI00443983;IPI00893650;IPI00442135;IPI00893636;IPI00892548;IPI00892886;IPI00893773;IPI00893433;IPI00894070;IPI00892788;IPI00893741;IPI00894200;IPI00893806;IPI00894372;IPI00893626;IPI00941714;IPI00893892	High density lipoprotein-binding protein;Vigilin;cDNA, FLJ92652, highly similar to Homo sapiens high density lipoprotein binding protein (vigilin)(HDLBP), mRNA;cDNA FLJ56889, moderately similar to Vigilin;Putative uncharacterized protein HDLBP;HDLBP protein;cDNA FLJ45936 fis, clone PLACE7004103, highly similar to Vigilin	HBP;HDLBP;VGL	Q00341;B2R5V9;B4DTQ2;C9JIZ1;Q2HJC8;Q96CF6;Q6ZS03
1	1.6481	0.720804	2	12.54	10.4	IPI00022314;IPI00847322;IPI00607577;IPI00911015	Superoxide dismutase [Mn], mitochondrial;Superoxide dismutase;Superoxide dismutase 2, mitochondrial;Manganese superoxide dismutase;MnSOD;SOD2 protein;Putative uncharacterized protein DKFZp564M2422	SOD2;RP1-56L9.2-003;DKFZp564M2422	P04179;B3KUK2;Q7Z7M4;Q7Z7M7;Q4ZJI1;Q7Z7M5;Q7Z7M6;B4DL20;B4E3K9;Q5TCM0;Q6LE88;Q6LEN1;Q96AM7;Q9UG59
-1	0.66542	-0.587663	3	43.018	11.4	IPI00022334	Ornithine aminotransferase, hepatic form;Ornithine aminotransferase, mitochondrial;Ornithine aminotransferase, renal form;Ornithine delta-aminotransferase;Ornithine--oxo-acid aminotransferase;Ornithine aminotransferase variant;cDNA FLJ57880, highly similar to Ornithine aminotransferase, mitochondrial (EC 2.6.1.13);cDNA, FLJ78846, highly similar to Ornithine aminotransferase, mitochondrial (EC 2.6…	OAT;DKFZp781A11155	P04181;Q59HE2;Q68CS0
NaN	NaN	NaN	1	NaN	5.6	IPI00022403;IPI00792439	39S ribosomal protein L13, mitochondrial	MRPL13	Q9BYD1
0	0.78491	-0.349401	4	15.153	31	IPI00908768;IPI00022433;IPI00910430	cDNA FLJ51906, highly similar to Heat-shock protein beta-6;Heat shock 20 kDa-like protein p20;Heat shock protein beta-6;cDNA FLJ51314, weakly similar to Heat-shock protein beta-6	HSPB6	B4DNC2;O14558;B4DUL6
0	1.2364	0.306146	2	16.243	10.4	IPI00022597	NEDD8 carrier protein;NEDD8 protein ligase;NEDD8-conjugating enzyme Ubc12;Ubiquitin-conjugating enzyme E2 M	UBC12;UBE2M	P61081
NaN	NaN	NaN	1	NaN	2.1	IPI00022648;IPI00910936	Eukaryotic translation initiation factor 5;EIF5 protein	EIF5	P55010;Q05DF3;Q32Q19;Q53XB3;Q6IBU0
NaN	NaN	NaN	0	NaN	0	IPI00216247;IPI00022694;IPI00853509;IPI00853609;IPI00853415	26S proteasome non-ATPase regulatory subunit 4;26S proteasome regulatory subunit RPN10;26S proteasome regulatory subunit S5A;Antisecretory factor 1;Multiubiquitin chain-binding protein;Proteasome (Prosome, macropain) 26S subunit, non-ATPase, 4;Proteasome (Prosome, macropain) 26S subunit, non-ATPase, 4, isoform CRA_b	MCB1;PSMD4;hCG_1741224;RP11-126K1.1-002;RP11-126K1.1-014;RP11-126K1.1-008	P55036-2;P55036;Q5VWC4;P55036-1;A6PVX3;A6PVX4
0	0.93261	-0.100654	13	17.046	25.4	IPI00022774;IPI00915799;IPI00916175	15S Mg(2+)-ATPase p97 subunit;Transitional endoplasmic reticulum ATPase;Valosin-containing protein;VCP protein;Putative uncharacterized protein DKFZp434K0126	VCP;DKFZp434K0126	P55072;Q0IIN5;Q96IF9;Q9HAP0;Q9HAP1;Q9NTC4
0	1.1823	0.241596	5	24.501	13.1	IPI00022793;IPI00893108;IPI00893995;IPI00893587;IPI00893867;IPI00383695	3-ketoacyl-CoA thiolase;Acetyl-CoA acyltransferase;Beta-ketothiolase;TP-beta;Trifunctional enzyme subunit beta, mitochondrial;cDNA FLJ59448, highly similar to Trifunctional enzyme subunit beta, mitochondrial;cDNA FLJ55769, highly similar to Trifunctional enzyme subunit beta, mitochondrial;cDNA FLJ56214, highly similar to Trifunctional enzyme subunit beta, mitochondrial;Putative uncharacterized pr…	HADHB;MSTP029	P55084;B4DDC9;B4DY96;B4E2W0;B5MD38
NaN	NaN	NaN	0	NaN	0	IPI00022810	Cathepsin C;Cathepsin J;Dipeptidyl peptidase 1;Dipeptidyl peptidase 1 exclusion domain chain;Dipeptidyl peptidase 1 heavy chain;Dipeptidyl peptidase 1 light chain;Dipeptidyl peptidase I;Dipeptidyl peptidase I exclusion domain chain;Dipeptidyl peptidase I heavy chain;Dipeptidyl peptidase I light chain;Dipeptidyl transferase;cDNA FLJ55694, highly similar to Dipeptidyl-peptidase 1 (EC 3.4.14.1)	CPPI;CTSC	P53634;B4DJQ8
0	0.8116	-0.301159	2	14.194	18	IPI00022892;IPI00555577	CDw90;Thy-1 antigen;Thy-1 membrane glycoprotein;cDNA FLJ33325 fis, clone BNGH42008832, highly similar to THY-1 MEMBRANE GLYCOPROTEIN;cDNA FLJ33677 fis, clone BRAWH2002125, highly similar to THY-1 MEMBRANE GLYCOPROTEIN;Thy-1 cell surface antigen, isoform CRA_a;Thy-1 membrane glycoprotein variant 2;Thy-1 cell surface antigen variant	THY1;hCG_14965	P04216;B0YJA4;Q59GA0
0	0.98311	-0.0245752	2	61.329	7.9	IPI00022977;IPI00908811	B-CK;Creatine kinase B chain;Creatine kinase B-type;cDNA FLJ52237, highly similar to Creatine kinase B-type (EC 2.7.3.2)	CKB;CKBB	P12277;B4DP56
0	1.0581	0.081476	2	7.5442	19	IPI00642971;IPI00789435;IPI00023048;IPI00796284;IPI00795920;IPI00793083;IPI00792430	Antigen NY-CO-4;Elongation factor 1-delta;cDNA, FLJ95068, highly similar to Homo sapiens eukaryotic translation elongation factor 1 delta (guanine nucleotide exchange protein) (EEF1D), transcript variant 1, mRNA;FP1047;EEF1D protein;cDNA: FLJ20897 fis, clone ADKA03573;cDNA FLJ57946, highly similar to Elongation factor 1-delta	EEF1D;EF1D	P29692-2;P29692;B2RAR6;Q71RH4;Q9BW34;Q9H7G6;P29692-1;B4DDU4
0	1.0509	0.0716254	5	52.229	21.2	IPI00023122;IPI00023560;IPI00478185;IPI00060308;IPI00655883;IPI00030835	LIM mineralization protein;PDZ and LIM domain protein 7;Protein enigma	ENIGMA;PDLIM7	Q9NR12-1;Q9NR12;Q9NR12-2;Q9NR12-4;Q9NR12-6;Q9NR12-5
NaN	NaN	NaN	1	NaN	3.2	IPI00023191;IPI00941588;IPI00913835;IPI00879576;IPI00942537;IPI00879680;IPI00910932;IPI00913911;IPI00903336;IPI00879858;IPI00879987;IPI00879554;IPI00879406;IPI00878599;IPI00879083	cDNA FLJ54710, highly similar to Target of Myb protein 1;Putative uncharacterized protein TOM1;Target of myb1 (Chicken);Target of Myb protein 1;TOM1;cDNA FLJ54716, highly similar to Target of Myb protein 1;cDNA FLJ39747 fis, clone SMINT2017432, highly similar to Target of Myb protein 1;cDNA FLJ40607 fis, clone THYMU2012273, highly similar to Target of Myb protein 1;Target of myb1 (Chicken), isofo…	CTA-286B10.5-010;TOM1;CTA-286B10.5-008;UNQ1844;CTA-286B10.5-012;hCG_41524	B4DKQ5;B7WP09;O60784-2;O60784;O60784-1;B0QY01;Q6UW50;O60784-4;B0QY02;B4DJ44;O60784-3;B3KUF5;B3KUU1;C9JFC2;C9JH42;C9JN49;C9J4Y8;C9J4T7;C9J8Y4
-1	0.54439	-0.877288	2	62.051	17.2	IPI00023510;IPI00927674;IPI00924852;IPI00797838;IPI00927292;IPI00927919	Ras-related protein Rab-5A;cDNA, FLJ93000, Homo sapiens RAB5A, member RAS oncogene family (RAB5A), mRNA;Cervical cancer oncogene 10 protein;RAB5A protein;RAB5A, member RAS oncogene family, isoform CRA_a;cDNA FLJ51867, highly similar to Ras-related protein Rab-5A	RAB5;RAB5A;HCC-10;hCG_1776267	P20339;Q6FI44;B4DJA5
0	1.0523	0.0735461	2	12.37	11.1	IPI00023526;IPI00217943;IPI00333133;IPI00016891;IPI00946019;IPI00945534;IPI00001618;IPI00748927;IPI00946358;IPI00946537	Ras-related protein Rab-6A;cDNA FLJ51066, highly similar to Ras-related protein Rab-6A;cDNA FLJ52284, highly similar to Ras-related protein Rab-6A;RAB6A, member RAS oncogene family isoform a variant;RAB6A protein;GTP-binding protein RAB6B;GTP-binding protein RAB6A	RAB6;RAB6A;RAB6B;RAB6A	P20340-1;P20340;B7Z5Z9;B7Z772;Q53ET8;Q6FGX3;Q9UL29;P20340-2;Q9UL30
NaN	NaN	NaN	0	NaN	0	IPI00023542;IPI00296259;IPI00953634;IPI00914891;IPI00914908;IPI00925777	Glycoprotein 25L2;Transmembrane emp24 domain-containing protein 9;cDNA, FLJ93804, highly similar to Homo sapiens gp25L2 protein (HSGP25L2G), mRNA;cDNA FLJ56646, highly similar to Transmembrane emp24 domain-containing protein 9	GP25L2;TMED9	Q9BVK6;B2R8A2;B4DPP4
0	0.96559	-0.0505174	3	33.117	60.8	IPI00023598;IPI00926685;IPI00909781	Tubulin 5 beta;Tubulin beta-4 chain;cDNA FLJ55189, highly similar to Tubulin beta-4 chain;cDNA FLJ53341, highly similar to Tubulin beta-4 chain;cDNA FLJ52536, highly similar to Tubulin beta-4 chain	TUBB4;TUBB5	P04350;B4DE77;B4DJ43;B4DFH6
0	1.1583	0.212009	7	8.3512	56	IPI00023640;IPI00908931;IPI00654798	Programmed cell death protein 5;TF-1 cell apoptosis-related protein 19;cDNA FLJ52456, moderately similar to Programmed cell death protein 5	PDCD5;TFAR19	O14737;B4DE64
NaN	NaN	NaN	0	NaN	0	IPI00023704;IPI00797120;IPI00926532;IPI00793907	LIM domain-containing preferred translocation partner in lipoma;Lipoma-preferred partner;cDNA FLJ50930, highly similar to Lipoma-preferred partner;LPP protein;LIM domain containing preferred translocation partner in lipoma, isoform CRA_e;Putative uncharacterized protein LPP	LPP;hCG_17155	Q93052;B7Z871;B7ZLW0;C9JUT4;C9JXK9
0	1.108	0.147958	5	7.5892	6.4	IPI00797126;IPI00023748;IPI00797259;IPI00909970;IPI00012479	Alpha-NAC;Nascent polypeptide-associated complex subunit alpha;cDNA FLJ33331 fis, clone BRACE2000489, highly similar to Nascent polypeptide-associated complex subunit alpha;cDNA, FLJ92170, Homo sapiens nascent-polypeptide-associated complex alpha polypeptide (NACA), mRNA;HCG2016482, isoform CRA_b;Putative uncharacterized protein NACA;cDNA FLJ53704, moderately similar to Nascent polypeptide-associ…	HSD48;NACA;hCG_2016482	Q13765;B2R4P8;B4DDI8
NaN	NaN	NaN	0	NaN	0	IPI00456664;IPI00023779;IPI00456665;IPI00456663;IPI00903236;IPI00646277	Nitrilase homolog 1;cDNA, FLJ93841, highly similar to Homo sapiens nitrilase 1 (NIT1), mRNA;cDNA FLJ50791, highly similar to Nitrilase homolog 1 (EC 3.5.-.-);Nitrilase 1	NIT1;RP11-544M22.11-002	Q86X76-3;Q86X76;Q86X76-1;B2R8D1;Q86X76-4;B7Z410;Q86X76-2;A8MVF4;B1AQP4
0	1.0518	0.0728604	2	14.851	10.2	IPI00023860;IPI00797545;IPI00789029;IPI00902909;IPI00922322	NAP-1-related protein;Nucleosome assembly protein 1-like 1;cDNA FLJ58569, highly similar to Nucleosome assembly protein 1-like 1;cDNA FLJ60539, highly similar to Nucleosome assembly protein 1-like 1;cDNA FLJ30458 fis, clone BRACE2009421, highly similar to NUCLEOSOME ASSEMBLY PROTEIN 1-LIKE 1;cDNA FLJ16112 fis, clone 3NB692001853, highly similar to NUCLEOSOME ASSEMBLY PROTEIN 1-LIKE 1;Nucleosome a…	NAP1L1;NRP;hCG_2015037	P55209;B7Z9C2;B7Z2V4;B3KNT8;B3KV44;B7Z4K9;B7Z5H0
NaN	NaN	NaN	1	NaN	3.9	IPI00023919;IPI00745502;IPI00555749;IPI00794839;IPI00329583;IPI00890715;IPI00890727	26S protease regulatory subunit 8;26S proteasome AAA-ATPase subunit RPT6;p45/SUG;Proteasome 26S subunit ATPase 5;Proteasome subunit p45;Thyroid hormone receptor-interacting protein 1;cDNA FLJ75514, highly similar to S.scrofa putative 26S protease subunit;Proteasome (Prosome, macropain) 26S subunit, ATPase, 5, isoform CRA_b;Proteasome 26S ATPase subunit 5 variant	PSMC5;SUG1;hCG_41818	P62195;A8K3Z3;Q59GS3
NaN	NaN	NaN	0	NaN	0	IPI00023987;IPI00640962	Phosphopantothenate--cysteine ligase;Phosphopantothenoylcysteine synthetase	COAB;PPCS;RP11-163G10.1-003	Q9HAB8;Q5VVM0
NaN	NaN	NaN	0	NaN	0	IPI00024024	721P;B-lymphocyte antigen;Protein XE7;Splicing factor, arginine/serine-rich 17A	CXYorf3;DXYS155E;SFRS17A;XE7	Q02040-1;Q02040
0	0.93426	-0.098104	15	10.554	12.1	IPI00024067;IPI00455383;IPI00022881;IPI00300446	Clathrin heavy chain 1;Clathrin heavy chain on chromosome 17	CLH17;CLTC;CLTCL2;KIAA0034	Q00610-1;Q00610;Q00610-2
0	1.1267	0.172103	5	7.3241	16.5	IPI00902560;IPI00216026;IPI00455531;IPI00737171;IPI00024145;IPI00917420;IPI00888783;IPI00647902;IPI00647442;IPI00844015	Outer mitochondrial membrane protein porin 2;Voltage-dependent anion-selective channel protein 2;cDNA FLJ60120, highly similar to Voltage-dependent anion-selective channel protein 2;cDNA, FLJ78818, highly similar to Voltage-dependent anion-selective channel protein 2;Voltage-dependent anion channel 2	VDAC2;RP11-375G3.1-010;RP11-375G3.1-005	P45880-1;P45880;P45880-3;B4DKM5;P45880-2;Q5JSD1;Q5JSD2
NaN	NaN	NaN	1	NaN	6.7	IPI00024157	25 kDa FK506-binding protein;FK506-binding protein 3;Immunophilin FKBP25;Peptidyl-prolyl cis-trans isomerase FKBP3;Rapamycin-selective 25 kDa immunophilin;Rotamase;FK506-binding protein 3 variant	FKBP25;FKBP3	Q00688;Q53GD8
0	1.0295	0.0419438	2	6.2493	37.9	IPI00024175;IPI00154509;IPI00748423;IPI00219950;IPI00847750;IPI00646946	Proteasome subunit alpha type-7;Proteasome subunit RC6-1;Proteasome subunit XAPC7;Proteasome subunit alpha type;Proteasome subunit alpha type-7-like;PSMA8 protein	HSPC;PSMA7;PSMA7L;PSMA8	O14818-1;O14818;Q05DH1;Q8TAA3-1;Q8TAA3;B0YJ75;Q8TAA3-5;Q4G1B8;Q8TAA3-2;B0YJ74
0	0.75952	-0.39684	2	8.0128	17.8	IPI00024320;IPI00604407	Putative RNA-binding protein 3;RNA-binding motif protein 3;RNPL	RBM3;RNPL	P98179
NaN	NaN	NaN	0	NaN	0	IPI00024364;IPI00843876;IPI00908817;IPI00409698;IPI00419856;IPI00164417;IPI00908440	Importin beta-2;Karyopherin beta-2;M9 region interaction protein;Transportin-1;Karyopherin beta-2b;Transportin-2;TNPO2 variant protein;cDNA FLJ54538, highly similar to Transportin-2;TNPO2 protein;Transportin 2;Transportin 2 (Importin 3, karyopherin beta 2b), isoform CRA_b;cDNA FLJ57425, highly similar to Transportin-1	KPNB2;MIP1;TNPO1;TRN;TNPO2;TNPO2 variant protein;hCG_172479	Q92973-1;Q92973;Q92973-2;Q92973-3;O14787-1;O14787;Q4LE60;B4DRY5;Q05D48;Q6IN77;O14787-2;B4DSC0
0	0.98267	-0.0252211	1	23.294	4.3	IPI00024403;IPI00002657;IPI00295469;IPI00030532;IPI00219842;IPI00645310;IPI00384746;IPI00219004;IPI00059186;IPI00332395;IPI00797947;IPI00334276;IPI00793395;IPI00797798	Copine III;Copine-3;CPNE3 protein;Copine VII;Copine-7;Copine VI;Copine-6;Neuronal-copine;cDNA FLJ43205 fis, clone FEBRA2009185, highly similar to Copine-6;Copine VI (Neuronal), isoform CRA_a;cDNA FLJ55997, highly similar to Copine-6;Copine V;Copine-5;Putative uncharacterized protein DKFZp666C234;Copine V, isoform CRA_d;CPNE5 protein;Copine IV;Copine-4;Copine-8;cDNA FLJ56085, highly similar to Cop…	CPN3;CPNE3;KIAA0636;CPNE7;CPNE6;hCG_40173;CPNE5;KIAA1599;DKFZp666C234;hCG_15370;CPNE4;CPNE2;CPNE8;CPNE9;hCG_2039467	O75131;Q05DL8;Q9UBL6-1;Q9UBL6;O95741;B3KWK1;B7Z1M3;Q9HCH3;Q658T3;Q7Z6C8;Q96A23-2;Q96A23;B7Z370;Q96FN4;A8K8A4;B2RD40;Q719H8;Q86YQ8;Q9UBL6-2;Q96A23-1;A1L430;A8MSP8;Q8N7E6;Q86VY2;Q4G168
NaN	NaN	NaN	2	NaN	25.7	IPI00024620;IPI00794848;IPI00791152	Enhancer of yellow 2 transcription factor homolog	DC6;ENY2	Q9NPA8
NaN	NaN	NaN	1	NaN	1.9	IPI00024664;IPI00375145	Deubiquitinating enzyme 5;Isopeptidase T;Ubiquitin carboxyl-terminal hydrolase 5;Ubiquitin thioesterase 5;Ubiquitin-specific-processing protease 5	ISOT;USP5	P45974-1;P45974;P45974-2
0	0.76138	-0.393311	2	1.1908	15.2	IPI00024821;IPI00936088;IPI00915790	26S proteasome non-ATPase regulatory subunit 14;26S proteasome regulatory subunit RPN11;26S proteasome-associated PAD1 homolog 1;Putative uncharacterized protein PSMD14	POH1;PSMD14	O00487;Q4ZG77
0	1.0614	0.0859685	8	12.251	41	IPI00024911;IPI00873931;IPI00654800	Endoplasmic reticulum resident protein 28;Endoplasmic reticulum resident protein 29;Endoplasmic reticulum resident protein 31	C12orf8;ERP28;ERP29	P30040
NaN	NaN	NaN	1	NaN	3.7	IPI00024913;IPI00798025;IPI00793677;IPI00218482;IPI00794316;IPI00795385;IPI00916546	ES1 protein homolog, mitochondrial;Protein GT335;Protein KNP-I	C21orf33;HES1;KNPI	P30042-1;P30042;C9J895;C9J1C8;P30042-2;A8MQ63;C9JC91
0	1.1222	0.16633	6	22.84	33.2	IPI00024919;IPI00374151	Antioxidant protein 1;HBC189;Peroxiredoxin III;Peroxiredoxin-3;Protein MER5 homolog;Thioredoxin-dependent peroxide reductase, mitochondrial;Peroxiredoxin 3 isoform a;Peroxiredoxin 3 isoform a variant;Humer	AOP1;PRDX3;mer5	P30048;A4UCS5;Q53HC2;Q14579
0	1.0546	0.0766959	2	1.155	13.7	IPI00024920	ATP synthase subunit delta, mitochondrial;F-ATPase delta subunit	ATP5D	P30049
0	0.96625	-0.0495316	5	11.125	43	IPI00024933;IPI00816063;IPI00868816	60S ribosomal protein L12;Ribosomal protein L12 variant	RPL12	P30050-1;P30050;Q59FI9;P30050-2
0	0.81155	-0.301248	2	13.785	32.4	IPI00024976	1C9-2;Mitochondrial import receptor subunit TOM22 homolog;Translocase of outer membrane 22 kDa subunit homolog;Mitochondrial import receptor Tom22 variant;cDNA, FLJ92357, Homo sapiens translocase of outer mitochondrial membrane 22 homolog(yeast) (TOMM22), mRNA;HCG2010808, isoform CRA_a;MSTP065;Translocase of outer mitochondrial membrane 22 homolog (Yeast)	TOM22;TOMM22;hCG_2010808;MST065;RP3-508I15.12-001	Q9NS69;Q53GB0;Q549C5
0	1.0678	0.0946415	4	8.6969	17.2	IPI00024993	Enoyl-CoA hydratase 1;Enoyl-CoA hydratase, mitochondrial;Short-chain enoyl-CoA hydratase	ECHS1	P30084
0	0.95712	-0.0632283	6	21.191	32	IPI00025019;IPI00556291	Macropain subunit C5;Multicatalytic endopeptidase complex subunit C5;Proteasome component C5;Proteasome gamma chain;Proteasome subunit beta type-1;Proteasome beta 1 subunit variant	PSC5;PSMB1	P20618;Q53FT8
NaN	NaN	NaN	1	NaN	3.4	IPI00025039;IPI00235647	34 kDa nucleolar scleroderma antigen;rRNA 2-O-methyltransferase fibrillarin;cDNA FLJ56738, highly similar to Fibrillarin;FBL protein;Putative uncharacterized protein;rRNA/tRNA 2-O-methyltransferase fibrillarin-like protein 1	FBL;FIB1;FLRN;FBLL1	P22087;B4DLD4;Q96BS4;A6NHQ2
0	1.0666	0.0930192	11	26.456	50.4	IPI00025084;IPI00306986	Calcium-activated neutral proteinase small subunit;Calcium-dependent protease small subunit;Calcium-dependent protease small subunit 1;Calpain regulatory subunit;Calpain small subunit 1	CAPN4;CAPNS;CAPNS1	P04632
0	0.94877	-0.0758697	4	27.843	22	IPI00025086	Cytochrome c oxidase polypeptide Va;Cytochrome c oxidase subunit 5A, mitochondrial;Cytochrome c oxidase subunit Va	COX5A	P20674;Q71UP1
0	1.1109	0.151729	7	14.855	40.5	IPI00025091;IPI00748962	40S ribosomal protein S11	RPS11	P62280
NaN	NaN	NaN	0	NaN	0	IPI00025178	Breast carcinoma-amplified sequence 2;DNA amplified in mammary carcinoma 1 protein;Pre-mRNA-splicing factor SPF27;Spliceosome-associated protein SPF 27;Breast carcinoma amplified sequence 2;Breast carcinoma amplified sequence 2, isoform CRA_a;cDNA, FLJ93631, Homo sapiens breast carcinoma amplified sequence 2 (BCAS2), mRNA;Breast carcinoma amplified sequence 2 variant	BCAS2;DAM1;hCG_38455	O75934;B2R7W3;Q53HE3
0	1.1616	0.216113	19	24.853	52.9	IPI00025252;IPI00847663;IPI00790740;IPI00791418	58 kDa glucose-regulated protein;58 kDa microsomal protein;Disulfide isomerase ER-60;Endoplasmic reticulum resident protein 57;Endoplasmic reticulum resident protein 60;Protein disulfide-isomerase A3;cDNA PSEC0148 fis, clone PLACE1007202, highly similar to Protein disulfide-isomerase A3 (EC 5.3.4.1);cDNA PSEC0175 fis, clone OVARC1000169, highly similar to Protein disulfide-isomerase A3 (EC 5.3.4.…	ERP57;ERP60;GRP58;PDIA3	P30101;B3KQT2;B3KQT9;B4DDM1;B4DJ98
NaN	NaN	NaN	2	NaN	10.5	IPI00025277;IPI00930510;IPI00930049;IPI00930304	Apoptosis-linked gene 2 protein;Probable calcium-binding protein ALG-2;Programmed cell death protein 6;Programmed cell death 6 variant;HCG1985580, isoform CRA_f;Programmed cell death 6	ALG2;PDCD6;hCG_1985580	O75340;Q53FC3;Q2YDC2
0	0.9981	-0.00274373	2	11.061	25.4	IPI00025285;IPI00945089;IPI00032147;IPI00944914;IPI00552247;IPI00945265	Vacuolar proton pump subunit G 1;Vacuolar proton pump subunit M16;V-ATPase 13 kDa subunit 1;V-type proton ATPase subunit G 1;ATP6V1G1 protein;ATPase, H+ transporting, lysosomal 13kDa, V1 subunit G1;ATPase, H+ transporting, lysosomal 13kDa, V1 subunit G1, isoform CRA_a;Putative uncharacterized protein ENSP00000420093;Vacuolar proton pump subunit G 2;V-ATPase 13 kDa subunit 2;V-type proton ATPase s…	ATP6G;ATP6G1;ATP6J;ATP6V1G1;hCG_29854;RP11-402G3.1-001;ATP6G2;ATP6V1G2;NG38;DADB-26I14.6-001;DAMA-25N12.11-001;DAMA-BMC190B12.7-001;hCG_2043423;DADB-26I14.6-002;DAMA-25N12.11-002;DAMA-BMC190B12.7-002;DAQB-72H16.2-002;DASS-161H22.2-002;XXbac-BCX270M2.13-002;XXbac-BPG296P20.13-002	O75348;Q6IB33;C9JRT2;O95670;Q2L6F8;C9JQR2;Q5HYU8;C9JYK3
0	0.99537	-0.00669519	5	13.278	60.5	IPI00025318	SH3 domain-binding glutamic acid-rich-like protein;cDNA, FLJ79546, highly similar to SH3 domain-binding glutamic acid-rich-likeprotein	SH3BGRL	O75368;B0AZV6
0	0.86113	-0.215697	3	9.5414	13.8	IPI00025329;IPI00175212	60S ribosomal protein L19;Ribosomal protein L19	RPL19	P84098;Q53G49;Q8IWR8
NaN	NaN	NaN	0	NaN	0	IPI00025344	Complex I-13kD-A;NADH dehydrogenase [ubiquinone] iron-sulfur protein 6, mitochondrial;NADH-ubiquinone oxidoreductase 13 kDa-A subunit;cDNA FLJ12441 fis, clone NT2RM1000132, highly similar to NADH-ubiquinone oxidoreductase 13 kDa-A subunit, mitochondrial (EC 1.6.5.3);NADH dehydrogenase (Ubiquinone) Fe-S protein 6, 13kDa (NADH-coenzyme Q reductase), isoform CRA_a;NDUFS6 protein	NDUFS6;hCG_21432	O75380;Q6IBC4
NaN	NaN	NaN	1	NaN	1.5	IPI00025366;IPI00793839;IPI00383539;IPI00796979;IPI00795080;IPI00791780;IPI00791211;IPI00795682;IPI00792509	Citrate synthase, mitochondrial;Citrate synthase	CS	O75390;B4DJV2;B3KTN4;Q0QEL2
0	1.0491	0.0691522	4	21.17	33.7	IPI00025491;IPI00796657;IPI00910691;IPI00792676;IPI00927069;IPI00790597;IPI00927480;IPI00815667;IPI00794324;IPI00791914	ATP-dependent RNA helicase eIF4A-1;Eukaryotic initiation factor 4A-I;cDNA FLJ78614, highly similar to Homo sapiens eukaryotic translation initiation factor 4A, isoform 1 (EIF4A1), mRNA;cDNA FLJ78244, highly similar to Homo sapiens eukaryotic translation initiation factor 4A, isoform 1 (EIF4A1), mRNA;cDNA FLJ58012, moderately similar to Eukaryotic initiation factor 4A-I (EC 3.6.1.-);cDNA FLJ58596,…	DDX2A;EIF4A;EIF4A1	P60842;A8K088;A8K7F6;B4DKP9;B4DNH2;B4E047;Q59F68
0	0.94589	-0.0802557	16	64.884	87.3	IPI00025512;IPI00909453;IPI00924436	28 kDa heat shock protein;Estrogen-regulated 24 kDa protein;Heat shock 27 kDa protein;Heat shock protein beta-1;Stress-responsive protein 27;cDNA FLJ52243, highly similar to Heat-shock protein beta-1;Putative uncharacterized protein HSPB1	HSP27;HSP28;HSPB1	P04792;B4DL87;C9J3N8
NaN	NaN	NaN	0	NaN	0	IPI00025753	Cadherin family member 4;Desmoglein-1;Desmosomal glycoprotein 1;Pemphigus foliaceus antigen;cDNA FLJ50928, highly similar to Desmoglein-1	CDHF4;DSG1	Q02413;B7Z845
0	1.1328	0.179893	2	10.279	11.4	IPI00025796	Complex I-30kD;NADH dehydrogenase [ubiquinone] iron-sulfur protein 3, mitochondrial;NADH-ubiquinone oxidoreductase 30 kDa subunit;cDNA FLJ57965, highly similar to NADH-ubiquinone oxidoreductase 30 kDa subunit, mitochondrial (EC 1.6.5.3);NADH dehydrogenase (Ubiquinone) Fe-S protein 3, 30kDa (NADH-coenzyme Q reductase) variant;Putative uncharacterized protein DKFZp586K0821	NDUFS3;DKFZp586K0821	O75489;B4DFM8;Q53FM7;Q9UF24
NaN	NaN	NaN	1	NaN	5.8	IPI00025815;IPI00639819;IPI00910355;IPI00844544;IPI00868796	TAR DNA-binding protein 43;TDP43;TDP43 splice variant 1;cDNA, FLJ92755, highly similar to Homo sapiens TAR DNA binding protein (TARDBP), mRNA;cDNA FLJ57180, highly similar to TAR DNA-binding protein 43;TAR DNA binding protein variant;TAR DNA binding protein;cDNA FLJ58188, highly similar to TAR DNA-binding protein 43;TDP43 splice variant 2	TARDBP;TDP43;RP4-635E18.2-003	Q13148;A4GUK4;A4GUK5;B2R629;B4DRW3;Q53H27;B1AKP7;B4DJ45;A4GUK6
0	0.9646	-0.0519973	2	4.7901	14.9	IPI00025849;IPI00940656;IPI00449263;IPI00760940;IPI00018262;IPI00172487;IPI00916115	Acidic leucine-rich nuclear phosphoprotein 32 family member A;Acidic nuclear phosphoprotein pp32;Leucine-rich acidic nuclear protein;Mapmodulin;Potent heat-stable protein phosphatase 2A inhibitor I1PP2A;Putative HLA-DR-associated protein I;ANP32A protein;Hepatopoietin PCn127	ANP32A;C15orf1;LANP;MAPM;PHAP1	P39687;Q08AJ6;Q3KPI8;Q6PKH8;Q1AHP8
NaN	NaN	NaN	2	NaN	3.6	IPI00025874;IPI00793589;IPI00945851	Dolichyl-diphosphooligosaccharide--protein glycosyltransferase 67 kDa subunit;Dolichyl-diphosphooligosaccharide--protein glycosyltransferase subunit 1;Ribophorin I;Ribophorin-1;Ribophorin I variant;RPN1 protein;Similar to ribophorin I;cDNA FLJ51740, highly similar to Dolichyl-diphosphooligosaccharide--proteinglycosyltransferase 67 kDa subunit (EC 2.4.1.119);cDNA FLJ51908, highly similar to Dolich…	RPN1	P04843;Q53EP4;Q6IBR0;Q96HX3;B4DL99;B4DNJ5;B7Z4L4
NaN	NaN	NaN	1	NaN	6.2	IPI00025974	Charged multivesicular body protein 4b;Chromatin-modifying protein 4b;SNF7 homolog associated with Alix 1;SNF7-2;Vacuolar protein sorting-associated protein 32-2	C20orf178;CHMP4B;SHAX1	Q9H444
0	1.0207	0.0295589	3	2.9995	48.3	IPI00026087;IPI00186338	Barrier-to-autointegration factor;Breakpoint cluster region protein 1;cDNA, FLJ92232, highly similar to Homo sapiens barrier to autointegration factor 1 (BANF1), mRNA	BAF;BANF1;BCRG1	O75531;B2R4V4
0	0.9748	-0.0368218	6	39.483	11.3	IPI00026105;IPI00943320;IPI00479934;IPI00909685;IPI00479311	Non-specific lipid-transfer protein;Propanoyl-CoA C-acyltransferase;SCP-chi;SCPX;Sterol carrier protein 2;Sterol carrier protein X;cDNA, FLJ93299, highly similar to Homo sapiens sterol carrier protein 2 (SCP2), mRNA;cDNA FLJ53982, highly similar to Nonspecific lipid-transfer protein (EC 2.3.1.176);cDNA FLJ53991, highly similar to Nonspecific lipid-transfer protein (EC 2.3.1.176);cDNA FLJ58965, hi…	SCP2	P22307-1;P22307;B2R761;B4DGJ9;B4DHP6;P22307-2;B4E0J3
0	1.0416	0.0588014	3	19.927	8.6	IPI00026154;IPI00943074;IPI00792916;IPI00829824	cDNA FLJ59211, highly similar to Glucosidase 2 subunit beta;80K-H protein;Glucosidase 2 subunit beta;Glucosidase II subunit beta;Protein kinase C substrate 60.1 kDa protein heavy chain;cDNA FLJ78273, highly similar to Homo sapiens protein kinase C substrate 80K-H (PRKCSH), transcript variant 2, mRNA;PRKCSH protein	G19P1;PRKCSH	B4DJQ5;P14314;A8K318;A2VCQ4
0	1.0597	0.0836559	3	14.037	26.5	IPI00893746;IPI00026167;IPI00939140	NHP2 non-histone chromosome protein 2-like 1 (S. cerevisiae);High mobility group-like nuclear protein 2 homolog 1;NHP2-like protein 1;OTK27;SNU13 homolog;U4/U6.U5 tri-snRNP 15.5 kDa protein;cDNA, FLJ92061, Homo sapiens NHP2 non-histone chromosome protein 2-like 1 (S.cerevisiae) (NHP2L1), mRNA;NHP2 non-histone chromosome protein 2-like 1 (S. cerevisiae), isoform CRA_a;NHP2L1 protein	CTA-216E10.8-008;NHP2L1;CTA-216E10.8-001;hCG_41538	B1AHD1;C9JMP8;P55769;Q6FHM6;C9J9R8
0	0.95638	-0.0643441	2	16.648	17.1	IPI00026182;IPI00873113;IPI00852796;IPI00952611;IPI00853571	CapZ alpha-2;F-actin-capping protein subunit alpha-2;Capping protein (Actin filament) muscle Z-line, alpha 2;Capping protein (Actin filament) muscle Z-line, alpha 2, isoform CRA_b;cDNA, FLJ95684, Homo sapiens capping protein (actin filament) muscle Z-line, alpha2 (CAPZA2), mRNA;Capping protein (Actin filament) muscle Z-line, alpha 2 variant;Putative uncharacterized protein CAPZA2;cDNA FLJ51827, h…	CAPZA2;hCG_37884;tcag7.31	P47755;A4D0V4;Q53GC7;Q53GE2;A8MW68;C9JJ74;C9JUG7;B4DG50
0	1.1467	0.197488	2	1.6326	11.9	IPI00026202;IPI00847774;IPI00872093;IPI00909746;IPI00878506	60S ribosomal protein L18a;cDNA, FLJ92035, highly similar to Homo sapiens ribosomal protein L18a (RPL18A), mRNA;cDNA FLJ52166, highly similar to 60S ribosomal protein L18a;Ribosomal protein L18a variant;Ribosomal protein L18a;cDNA FLJ51501, highly similar to 60S ribosomal protein L18a;Ribosomal protein L18a-like protein;cDNA FLJ51502, highly similar to 60S ribosomal protein L18a	RPL18A	Q02543;B2R4C0;B4DUV3;Q53HD3;Q76N54;B4DM74;Q32XH3;B4DM94
NaN	NaN	NaN	1	NaN	3	IPI00026216	Puromycin-sensitive aminopeptidase;cDNA FLJ38558 fis, clone HCHON2003327, highly similar to Puromycin-sensitive aminopeptidase;cDNA FLJ39390 fis, clone PLACE6004219, highly similar to Puromycin-sensitive aminopeptidase;cDNA FLJ56052, highly similar to Puromycin-sensitive aminopeptidase (EC 3.4.11.-);cDNA FLJ53310, highly similar to Puromycin-sensitive aminopeptidase (EC 3.4.11.-);cDNA FLJ53354, h…	NPEPPS;PSA	P55786;B3KTP2;B3KU93;B7Z1H4;B7Z1V9;B7Z463;B7Z4B2;B7Z6T6;B7Z899
0	0.84594	-0.241373	2	63.496	19.6	IPI00026230;IPI00940955;IPI00923539	FTP-3;Heterogeneous nuclear ribonucleoprotein H;Heterogeneous nuclear ribonucleoprotein H2;cDNA FLJ57964, highly similar to Heterogeneous nuclear ribonucleoprotein H;cDNA FLJ58205, highly similar to Heterogeneous nuclear ribonucleoprotein H	FTP3;HNRNPH2;HNRPH2	P55795;A1L400;B4DFK9;B4DP00
NaN	NaN	NaN	1	NaN	3.5	IPI00026259	Aspartylglucosaminidase;Glycosylasparaginase;Glycosylasparaginase alpha chain;Glycosylasparaginase beta chain;N(4)-(beta-N-acetylglucosaminyl)-L-asparaginase;N4-(N-acetyl-beta-glucosaminyl)-L-asparagine amidase;GA protein	AGA;GA	P20933;Q6LD43
0	1.0028	0.0040339	6	15.701	28.2	IPI00026268;IPI00639998;IPI00640462;IPI00640949;IPI00642117	Guanine nucleotide-binding protein G(I)/G(S)/G(T) subunit beta-1;Transducin beta chain 1;cDNA, FLJ92996, highly similar to Homo sapiens guanine nucleotide binding protein (G protein), beta polypeptide 1 (GNB1), mRNA;cDNA FLJ16663 fis, clone THYMU2005759, highly similar to Guanine nucleotide-binding proteinG(I)/G(S)/G(T) subunit beta 1;GNB1 protein;Beta-subunit signal transducing proteins GS/GI;Gu…	GNB1;RP1-283E3.7-007;RP1-283E3.7-006	P62873;B2R6K4;B3KVK2;Q1RMY8;Q71UM6;B1AKQ9;B1AKQ8
0	0.97525	-0.036156	6	17.994	42.4	IPI00026271;IPI00742191	40S ribosomal protein S14	PRO2640;RPS14	P62263
0	1.1033	0.141825	7	5.7196	44	IPI00026302;IPI00917298;IPI00848331;IPI00856058;IPI00916315;IPI00915795;IPI00916572;IPI00917675;IPI00479517	60S ribosomal protein L31;cDNA, FLJ92036, highly similar to Homo sapiens ribosomal protein L31 (RPL31), mRNA;Ribosomal protein L31;cDNA FLJ57527, highly similar to 60S ribosomal protein L31;Putative uncharacterized protein RPL31;cDNA FLJ58912, highly similar to 60S ribosomal protein L31;Ribosomal protein L31, isoform CRA_c;RPL31 protein;cDNA FLJ58908, highly similar to 60S ribosomal protein L31	RPL31;hCG_27618	P62899;B2R4C1;Q76N53;B7Z4C8;B7Z4K2;Q6IRZ0;B7Z4E3;C9JU56;C9JQ13;B8ZZK4
NaN	NaN	NaN	1	NaN	5.2	IPI00026328	Endoplasmic reticulum resident protein 18;Endoplasmic reticulum resident protein 19;hTLP19;Thioredoxin domain-containing protein 12;Thioredoxin-like protein p19	TLP19;TXNDC12;UNQ713/PRO1376	O95881
NaN	NaN	NaN	1	NaN	9	IPI00026496	Nucleoplasmin-3	NPM3	O75607
NaN	NaN	NaN	0	NaN	0	IPI00026516	3-oxoacid-CoA transferase 1;Somatic-type succinyl-CoA:3-oxoacid-CoA-transferase;Succinyl-CoA:3-ketoacid-coenzyme A transferase 1, mitochondrial;Succinyl-CoA:3-ketoacid CoA transferase;cDNA, FLJ92639, highly similar to Homo sapiens 3-oxoacid CoA transferase (OXCT), nuclear geneencoding mitochondrial protein, mRNA;cDNA FLJ51924, highly similar to Succinyl-CoA:3-ketoacid-coenzyme A transferase1, mit…	OXCT;OXCT1;SCOT	P55809;A1E286;B2R5V2;B7Z528;B7Z609;Q6IAV5
1	6.1653	2.62417	2	216.31	12.2	IPI00026546;IPI00873066	PAF acetylhydrolase 30 kDa subunit;PAF-AH subunit beta;Platelet-activating factor acetylhydrolase IB subunit beta;cDNA FLJ75836, highly similar to Homo sapiens platelet-activating factor acetylhydrolase, isoform Ib, beta subunit 30kDa (PAFAH1B2), mRNA;Intracellular platelet-activating factor acetylhydrolase alpha 2 subunit;PAFAH1B2 protein;Platelet-activating factor acetylhydrolase, isoform Ib, b…	PAFAH1B2;PAFAHB;hCG_39271	P68402;Q6IBR6;A8DPS5;A8DPS6;A8DPS7
1	1.4144	0.50019	2	46.355	20	IPI00026570;IPI00872879	Cytochrome c oxidase subunit 7A2, mitochondrial;Cytochrome c oxidase subunit VIIa-liver/heart;COX7A2 protein;Cytochrome c oxidase subunit VIIa polypeptide 2 (Liver);Putative uncharacterized protein COX7A2	COX7A2;COX7AL	P14406;Q496I0;A8MZ71
0	1.0704	0.09815	2	13.013	20.5	IPI00410162;IPI00026670;IPI00917694	Putative uncharacterized protein TCEB2;Transcription elongation factor B (SIII), polypeptide 2 (18kDa, elongin B), isoform CRA_a;Elongin 18 kDa subunit;Elongin-B;RNA polymerase II transcription factor SIII subunit B;SIII p18;Transcription elongation factor B polypeptide 2;Transcription elongation factor B (SIII), polypeptide 2 (18kDa, elongin B), isoform CRA_b	hCG_1778969;TCEB2	B7WPD3;Q15370;B8ZZU8
0	0.71471	-0.48457	4	13.36	3.6	IPI00026781	[Acyl-carrier-protein] S-acetyltransferase;[Acyl-carrier-protein] S-malonyltransferase;3-hydroxypalmitoyl-[acyl-carrier-protein] dehydratase;3-oxoacyl-[acyl-carrier-protein] reductase;3-oxoacyl-[acyl-carrier-protein] synthase;Enoyl-[acyl-carrier-protein] reductase;Fatty acid synthase;Oleoyl-[acyl-carrier-protein] hydrolase;FASN protein	FAS;FASN	P49327;Q13587;Q6PJJ3
-1	0.4728	-1.0807	4	116.63	16	IPI00026848	Alpha-2-macroglobulin receptor-associated protein;Low density lipoprotein receptor-related protein-associated protein 1;cDNA FLJ78417, highly similar to Homo sapiens low density lipoprotein receptor-related protein associated protein 1 (LRPAP1), mRNA;cDNA, FLJ93097, highly similar to Homo sapiens low density lipoprotein receptor-related protein associated protein 1 (LRPAP1), mRNA	A2MRAP;LRPAP1	P30533;A8K8F6;B2R6S9
0	1.0737	0.102591	2	15.578	7.1	IPI00026942;IPI00007940;IPI00936931;IPI00879747;IPI00793890;IPI00384365;IPI00386655	Endoplasmic reticulum lipid raft-associated protein 2;Erlin-2;Stomatin-prohibitin-flotillin-HflC/K domain-containing protein 2;cDNA, FLJ96656, highly similar to Homo sapiens SPFH domain family, member 1 (SPFH1), mRNA;Endoplasmic reticulum lipid raft-associated protein 1;Erlin-1;Protein KE04;Stomatin-prohibitin-flotillin-HflC/K domain-containing protein 1;cDNA FLJ57553, highly similar to SPFH doma…	C8orf2;ERLIN2;SPFH2;UNQ2441/PRO5003/PRO9924;C10orf69;ERLIN1;KE04;KEO4;SPFH1;RP11-316M21.1-003	O94905-1;O94905;B2RDK6;O75477;B4DPN7;B0QZ43
0	1.0674	0.0941009	3	9.6895	13.4	IPI00889196;IPI00026964	Putative cytochrome b-c1 complex subunit Rieske-like protein 1;Complex III subunit 5;Complex III subunit IX;Cytochrome b-c1 complex subunit 11;Cytochrome b-c1 complex subunit 5;Cytochrome b-c1 complex subunit Rieske, mitochondrial;Rieske iron-sulfur protein;Ubiquinol-cytochrome c reductase 8 kDa protein;Ubiquinol-cytochrome c reductase iron-sulfur subunit	UQCRFSL1;UQCRFS1	P0C7P4;P47985
0	1.0951	0.131063	2	3.3195	10.8	IPI00027014;IPI00514971;IPI00013654;IPI00385809;IPI00747408	Dynactin complex subunit 22 kDa subunit;Dynactin subunit 3;Dynactin 3 (P22);cDNA FLJ34342 fis, clone FEBRA2009986, moderately similar to Dynactin 3 (p22); dynactin light chain;Dynactin 3 (P22), isoform CRA_a	DCTN22;DCTN3;RP11-296L22.3-007;hCG_20473	O75935-1;O75935;O75935-3;O75935-2;Q5T1I6;Q8NB28
0	0.95666	-0.0639218	2	28.624	6.2	IPI00027107	Elongation factor Tu, mitochondrial;P43	TUFM	P49411
NaN	NaN	NaN	0	NaN	0	IPI00027166;IPI00788747;IPI00917285	CSC-21K;Metalloproteinase inhibitor 2;Tissue inhibitor of metalloproteinases 2;cDNA FLJ57920, highly similar to Metalloproteinase inhibitor 2;TIMP metallopeptidase inhibitor 2, isoform CRA_c	TIMP2;hCG_95573	P16035;B4DFW2
0	0.91796	-0.123497	5	16.521	31.8	IPI00027175;IPI00414264;IPI00946099;IPI00925997;IPI00925579	22 kDa protein;CP-22;Sorcin;V19;Putative uncharacterized protein SRI;cDNA FLJ60640, highly similar to Sorcin;cDNA FLJ54267, moderately similar to Sorcin	SRI	P30626;A8MTH6;B4DKK2;C9J0K6;B4DHQ6
NaN	NaN	NaN	1	NaN	2.1	IPI00027192;IPI00943008;IPI00641236;IPI00942946;IPI00643385	cDNA, FLJ92537, highly similar to Homo sapiens procollagen-lysine, 2-oxoglutarate 5-dioxygenase (lysine hydroxylase, Ehlers-Danlos syndrome type VI) (PLOD), mRNA;cDNA FLJ59393, highly similar to Procollagen-lysine,2-oxoglutarate5-dioxygenase 1 (EC 1.14.11.4);cDNA, FLJ79184, highly similar to Procollagen-lysine, 2-oxoglutarate 5-dioxygenase 1 (EC 1.14.11.4);Procollagen-lysine 1, 2-oxoglutarate 5-d…	PLOD1;RP5-1077B9.2-005;LLH;PLOD	B2R5M9;B4DR87;Q5JXB8;Q02809
0	1.0076	0.010923	5	71.261	20	IPI00027223;IPI00927256;IPI00926055;IPI00925000;IPI00925864;IPI00927373;IPI00924576	Cytosolic NADP-isocitrate dehydrogenase;IDP;Isocitrate dehydrogenase [NADP] cytoplasmic;NADP(+)-specific ICDH;Oxalosuccinate decarboxylase;cDNA, FLJ92536, highly similar to Homo sapiens isocitrate dehydrogenase 1 (NADP+), soluble (IDH1), mRNA;Isocitrate dehydrogenase 1;Isocitrate dehydrogenase 1 (NADP+), soluble;IDH1 protein;Isocitrate dehydrogenase 1 (NADP+), soluble, isoform CRA_a;Putative unch…	IDH1;PICD;hCG_15937	O75874;B2R5M8;Q0QER2;Q567U4;Q6FHQ6;Q6FI37;Q6FIA4;Q7Z3V0;B4DXS4;C9J9B5
0	1.2546	0.327227	35	24.512	50.4	IPI00027230;IPI00939289;IPI00556482;IPI00910360;IPI00556538	94 kDa glucose-regulated protein;Endoplasmin;gp96 homolog;Heat shock protein 90 kDa beta member 1;Tumor rejection antigen 1;Tumor rejection antigen (Gp96) 1 variant;Tumor rejection antigen (Gp96) 1;HSP90B1 protein;cDNA FLJ58812, highly similar to Endoplasmin (Heat shock protein 90kDa beta member 1);cDNA FLJ58626, highly similar to Endoplasmin (Heat shock protein 90 kDa beta member 1)	GRP94;HSP90B1;TRA1	P14625;Q59FC6;Q5CAQ5;Q96GW1;B4DHT9;B4DU71
0	1.1334	0.180657	7	27.839	32.1	IPI00027252;IPI00797822	B-cell receptor-associated protein BAP37;D-prohibitin;Prohibitin-2;Repressor of estrogen receptor activity;PNAS-141;cDNA FLJ56579, highly similar to Prohibitin-2;cDNA FLJ60175, highly similar to Prohibitin-2	BAP;PHB2;REA	Q99623;Q9BXV3;B4DP75;B4DW05
0	1.3003	0.378845	3	8.6319	35.9	IPI00027270;IPI00433834;IPI00789514;IPI00939745;IPI00792420	60S ribosomal protein L26;RPL26 protein;Putative uncharacterized protein RPL26	RPL26	P61254;Q6IBH6;A6NE05
0	1.0616	0.0862403	2	4.7472	5.2	IPI00329512;IPI00877103;IPI00844420;IPI00785142;IPI00027285;IPI00220360;IPI00395674;IPI00384173;IPI00793157	Sm protein B/B;Small nuclear ribonucleoprotein-associated proteins B and B;Putative uncharacterized protein SNRPB;SNRPB protein;cDNA FLJ41124 fis, clone BRACE2014850, highly similar to Small nuclear ribonucleoprotein-associated protein N;Small nuclear ribonucleoprotein polypeptide N variant;cDNA FLJ56740, highly similar to Small nuclear ribonucleoprotein-associatedproteins B and B;Small nuclear r…	COD;SNRPB;SNRPB1;hCG_2039421;HCERN3;SMN;SNRPN	P14678-3;P14678;A8MT02;Q15182;B3KVR1;Q53HE7;P14678-1;B4DVS0;Q5XPV6;P63162;Q6LBS1;Q9UKR4;P14678-2;B4DVD6;Q66K91;Q9UIS4
0	0.9806	-0.0282633	5	14.501	22.7	IPI00027341;IPI00848090;IPI00908511;IPI00916783;IPI00917562	Actin regulatory protein CAP-G;Macrophage-capping protein;cDNA, FLJ94534, highly similar to Homo sapiens capping protein (actin filament), gelsolin-like(CAPG), mRNA;cDNA FLJ51488, highly similar to Macrophage capping protein;Putative uncharacterized protein CAPG	AFCP;CAPG;MCP	P40121;B2R9S4;B4DU58;C9JA39;B8ZZS7
0	1.0555	0.0779266	7	12.188	33.8	IPI00027350;IPI00909207;IPI00794777;IPI00375401	Natural killer cell-enhancing factor B;Peroxiredoxin-2;PRP;Thiol-specific antioxidant protein;Thioredoxin peroxidase 1;Thioredoxin-dependent peroxide reductase 1;cDNA FLJ60461, highly similar to Peroxiredoxin-2 (EC 1.11.1.15);Peroxiredoxin 2, isoform CRA_a;Putative uncharacterized protein PRDX2	NKEFB;PRDX2;TDPX1;hCG_172488	P32119;B4DF70;A6NIW5
0	1.0314	0.044604	1	0.99891	5.1	IPI00396563;IPI00027378;IPI00910402	SAPK substrate protein 1;UBA/UBX 33.3 kDa protein;UBX domain-containing protein 1;cDNA FLJ58850, highly similar to UBA/UBX 33.3 kDa protein;cDNA, FLJ78911, highly similar to UBA/UBX 33.3 kDa protein;cDNA FLJ53007, highly similar to UBA/UBX 33.3 kDa protein;cDNA FLJ30270 fis, clone BRACE2002661, highly similar to UBA/UBX 33.3 kDa protein;Putative uncharacterized protein LOC51035;UBXN1 protein;cDNA…	SAKS1;UBXN1;hCG_1818009;LOC51035	Q04323-2;Q04323;Q04323-1;B4DNC6;B4E0P8;Q05BV2;B4DU88
NaN	NaN	NaN	0	NaN	0	IPI00909195;IPI00909743;IPI00027397;IPI00607884;IPI00607796;IPI00884329	cDNA FLJ53622, highly similar to Hematological and neurological expressed1-like protein;cDNA FLJ52046, moderately similar to Hematological and neurological expressed1-like protein;cDNA FLJ60660, highly similar to Hematological and neurological expressed1-like protein;Hematological and neurological expressed 1-like protein;cDNA FLJ50401, highly similar to Hematological and neurological expressed1-…	C16orf34;HN1L;L11;hCG_1988476	B4DLH4;B4E1P3;B4DL85;Q9H910-1;Q9H910;B1AJY2;B4E1X8;Q9H910-2;A6NGP5
0	0.76216	-0.391834	1	7.1192	15.5	IPI00027423;IPI00550451;IPI00902512;IPI00410128	Serine/threonine-protein phosphatase;Serine/threonine-protein phosphatase PP1-alpha catalytic subunit;Protein phosphatase 1, catalytic subunit, alpha isoform;Protein phosphatase 1, catalytic subunit, alpha	PPP1A;PPP1CA	Q07161;P62136;B3KXM2;A6NNR3;C0STL0;C4TNW6
NaN	NaN	NaN	0	NaN	17.6	IPI00027434;IPI00647268;IPI00552834;IPI00927114;IPI00926710;IPI00643368;IPI00644425;IPI00000041;IPI00926881;IPI00926466	Rho cDNA clone 9;Rho-related GTP-binding protein RhoC;Ras homolog gene family, member C;Putative uncharacterized protein RHOA	ARH9;ARHC;RHOC;RP11-426L16.4-008;RP11-426L16.4-005;RHOA;RP11-426L16.4-010	P08134;Q5JR08;Q5JR05;C9JX21;C9JNR4;Q5JR07
NaN	NaN	NaN	0	NaN	0	IPI00910701;IPI00027442	cDNA FLJ61339, highly similar to Alanyl-tRNA synthetase (EC 6.1.1.7);Alanine--tRNA ligase;Alanyl-tRNA synthetase, cytoplasmic;Renal carcinoma antigen NY-REN-42	AARS	B4DR45;P49588
0	0.99597	-0.00582581	5	20.976	47.6	IPI00027448	ATP synthase subunit g, mitochondrial	ATP5L	O75964
0	1.2604	0.333882	8	9.6292	68.9	IPI00027463	Calcyclin;Growth factor-inducible protein 2A9;MLN 4;Prolactin receptor-associated protein;Protein S100-A6;S100 calcium-binding protein A6;cDNA, FLJ92369, highly similar to Homo sapiens S100 calcium binding protein A6 (calcyclin) (S100A6),mRNA	CACY;S100A6	P06703;B2R577
0	0.80737	-0.308698	2	76.284	18.5	IPI00908416;IPI00027485;IPI00873680;IPI00788723	eIF-4F 25 kDa subunit;Eukaryotic translation initiation factor 4E;mRNA cap-binding protein;cDNA FLJ58061, highly similar to Eukaryotic translation initiation factor 4E;cDNA FLJ55157, highly similar to Eukaryotic translation initiation factor 4E	EIF4E;EIF4EL1;EIF4F	A8MX72;P06730;B7Z2T1;B7Z6V1;Q32Q75
NaN	NaN	NaN	0	NaN	0	IPI00554481;IPI00554611;IPI00604710;IPI00554702;IPI00554722;IPI00027493	4F2 cell-surface antigen heavy chain;4F2 heavy chain antigen;Lymphocyte activation antigen 4F2 large subunit;cDNA FLJ54090, highly similar to 4F2 cell-surface antigen heavy chain	MDU1;SLC3A2	P08195-4;P08195;P08195-1;P08195-3;P08195-2;B4E2Z3
0	1.201	0.264236	3	11.128	8.6	IPI00027497;IPI00908881;IPI00910781;CON__Q3ZBD7;IPI00410575;IPI00556013	Autocrine motility factor;Glucose-6-phosphate isomerase;Neuroleukin;Phosphoglucose isomerase;Phosphohexose isomerase;Sperm antigen 36	GPI	P06744;B4DVJ0;B4DE36;B4DG39
NaN	NaN	NaN	0	NaN	0	IPI00027505;IPI00555991;IPI00922108	Integrin alpha-V;Integrin alpha-V heavy chain;Integrin alpha-V light chain;Vitronectin receptor subunit alpha;ITGAV protein;cDNA FLJ57822, highly similar to Integrin alpha-V;cDNA FLJ51414, highly similar to Integrin alpha-V;Putative uncharacterized protein ITGAV	ITGAV;MSK8;VNRA	P06756-1;P06756;A5YM53;B4DYQ7;B7ZLX0;P06756-2;B7Z883;C9J1A9
-1	0.029615	-5.07753	1	163.64	9.1	IPI00847793;IPI00027547	Dermcidin isoform 2;DCD-1;Dermcidin;Preproteolysin;Survival-promoting peptide;Proteolysis inducing factor	DCD;AIDD;DSEP;hCG_1820620;PIF	A5JHP3;P81605;Q53YJ2
0	0.9684	-0.046325	6	91.412	21.3	IPI00027626;IPI00552590	Acute morphine dependence-related protein 2;CCT-zeta-1;HTR3;T-complex protein 1 subunit zeta;Tcp20;Chaperonin subunit 6A;cDNA, FLJ94440, highly similar to Homo sapiens chaperonin containing TCP1, subunit 6A (zeta 1)(CCT6A), mRNA;cDNA FLJ52344, highly similar to T-complex protein 1 subunit zeta;cDNA, FLJ79129, highly similar to T-complex protein 1 subunit zeta;Chaperonin containing TCP1, subunit 6…	CCT6;CCT6A;CCTZ	P40227;A1JUI8;B2R9K8;B4DPJ8;Q59ET3;A6NCD2;B4DN39
0	0.99209	-0.0114571	2	39.146	11.4	IPI00027681	Nicotinamide N-methyltransferase;Nicotinamide N-methyltransferase, isoform CRA_a;NNMT protein	NNMT;hCG_39357	P40261;Q6FH49
NaN	NaN	NaN	0	NaN	0	IPI00914048;IPI00027794;IPI00940858	Basophilic leukemia-expressed protein Bles03;Protein p5326;UPF0696 protein C11orf68	BLES03;C11orf68	Q9H3H3
0	1.0952	0.131194	2	164.88	11.7	IPI00027834;IPI00465225;IPI00940312;IPI00647473;IPI00103247;IPI00470410;IPI00745396;IPI00909466;IPI00916689	Heterogeneous nuclear ribonucleoprotein L;cDNA, FLJ94229, highly similar to Homo sapiens heterogeneous nuclear ribonucleoprotein L (HNRPL),mRNA;HNRNPL protein;cDNA FLJ75895, highly similar to Homo sapiens heterogeneous nuclear ribonucleoprotein L (HNRPL), transcript variant 2, mRNA;Putative uncharacterized protein HNRNPL	HNRNPL;HNRPL;P/OKcl.14	P14866;B2R959;Q6NTA2;A6NIT8
NaN	NaN	NaN	1	NaN	1.5	IPI00027851;IPI00941167;IPI00909914	cDNA FLJ53927, highly similar to Beta-hexosaminidase alpha chain (EC 3.2.1.52);Beta-hexosaminidase subunit alpha;Beta-N-acetylhexosaminidase subunit alpha;N-acetyl-beta-glucosaminidase subunit alpha;HEXA protein;cDNA FLJ60630, highly similar to Beta-hexosaminidase alpha chain (EC 3.2.1.52);cDNA FLJ50884, highly similar to Beta-hexosaminidase alpha chain (EC 3.2.1.52)	HEXA	B4DVA7;P06865;Q9BVJ8;B4DKE7;B4DVL8;Q6PJ76
NaN	NaN	NaN	1	NaN	7.8	IPI00028004;IPI00788896;IPI00789577	Proteasome chain 13;Proteasome component C10-II;Proteasome subunit beta type-3;Proteasome theta chain	PSMB3	P49720
0	0.90817	-0.138966	3	11.313	20.4	IPI00028006;IPI00844375	Macropain subunit C7-I;Multicatalytic endopeptidase complex subunit C7-I;Proteasome component C7-I;Proteasome subunit beta type-2;cDNA FLJ51890, highly similar to Proteasome subunit beta type 2 (EC 3.4.25.1);Proteasome (Prosome, macropain) subunit, beta type, 2, isoform CRA_b;Proteasome beta 2 subunit variant	PSMB2;hCG_1812781	P49721;B7Z478;Q59FJ0
NaN	NaN	NaN	1	NaN	2.4	IPI00028031;IPI00178744;IPI00937735	cDNA FLJ56425, highly similar to Very-long-chain specific acyl-CoAdehydrogenase, mitochondrial (EC 1.3.99.-);Acyl-Coenzyme A dehydrogenase, very long chain variant;Very long-chain specific acyl-CoA dehydrogenase, mitochondrial;Acyl-Coenzyme A dehydrogenase, very long chain, isoform CRA_e;cDNA FLJ31521 fis, clone NT2RI2000255, highly similar to Very-long-chain specific acyl-CoAdehydrogenase, mitoc…	ACADVL;VLCAD;hCG_42007	B4DEA8;Q53HR2;P49748-2;P49748;B3KPA6;B3KPX1;P49748-1;B4DEB6
NaN	NaN	NaN	1	NaN	4.6	IPI00028055;IPI00911085	21 kDa transmembrane-trafficking protein;p24delta;S31III125;Tmp-21-I;Transmembrane emp24 domain-containing protein 10;Transmembrane protein Tmp21;cDNA FLJ52032, highly similar to Transmembrane emp24 domain-containing protein 10;Full-length cDNA 5-PRIME end of clone CS0DF013YM24 of Fetal brain of Homo sapiens (Human) variant;cDNA FLJ53754, highly similar to Transmembrane emp24 domain-containing pr…	TMED10;TMP21	P49755;B2R605;B4DZH3;Q53GF9;B4DL12
0	0.99562	-0.00633288	8	18.907	24.6	IPI00028091;IPI00908396;IPI00007068;IPI00892652;IPI00554433;IPI00936769;IPI00916540;IPI00916399;IPI00642069;IPI00888282;IPI00946655	Actin-like protein 3;Actin-related protein 3;cDNA FLJ51082, highly similar to Actin-like protein 3;cDNA FLJ52521, highly similar to Actin-like protein 3;cDNA FLJ51148, highly similar to Actin-like protein 3;cDNA FLJ52434, highly similar to Actin-like protein 3;cDNA, FLJ79112, highly similar to Actin-like protein 3;cDNA, FLJ79295, highly similar to Actin-like protein 3;ARP3 actin-related protein 3…	ACTR3;ARP3;hCG_26669	P61158;B4DT29;B4DTI0;B4DXW1;Q53QM2;Q59FV6
NaN	NaN	NaN	0	NaN	5.3	IPI00028481	Oncogene c-mel;Ras-related protein Rab-8A	MEL;RAB8;RAB8A	P61006
NaN	NaN	NaN	1	NaN	4.9	IPI00028635;IPI00383680;IPI00552972;IPI00936387;IPI00941764	Dolichyl-diphosphooligosaccharide--protein glycosyltransferase 63 kDa subunit;Dolichyl-diphosphooligosaccharide--protein glycosyltransferase subunit 2;RIBIIR;Ribophorin II;Ribophorin-2;cDNA, FLJ96923, highly similar to Homo sapiens ribophorin II (RPN2), mRNA;cDNA FLJ38924 fis, clone NT2NE2011896, highly similar to Dolichyl-diphosphooligosaccharide--protein glycosyltransferase 63 kDa subunit (EC 2…	RPN2;hCG_37142;RP3-343K2.2-003;RP3-343K2.2-002	P04844;B2RE46;Q5JYR6;A6NKT1;B4DJL0;C9IYE3;Q5JYR7
0	1.097	0.133564	6	114.15	27.6	IPI00028888;IPI00220684;IPI00220683;IPI00220685;IPI00903278;IPI00915340	AU-rich element RNA-binding protein 1;Heterogeneous nuclear ribonucleoprotein D0;cDNA FLJ54150, highly similar to Heterogeneous nuclear ribonucleoprotein D0;cDNA FLJ61020, highly similar to Heterogeneous nuclear ribonucleoprotein D0;P37 AUF1;Putative uncharacterized protein HNRNPD	AUF1;HNRNPD;HNRPD	Q14103-1;Q14103;Q14103-3;Q14103-2;B4DTC3;B4E0W4;Q14103-4;Q12771;B9ZVU1
NaN	NaN	NaN	1	NaN	1.1	IPI00029012	eIF3 p167;eIF3 p180;eIF3 p185;eIF-3-theta;Eukaryotic translation initiation factor 3 subunit 10;Eukaryotic translation initiation factor 3 subunit A;cDNA FLJ50921, highly similar to Eukaryotic translation initiation factor 3 subunit 10;EIF3A protein;Eukaryotic translation initiation factor 3, subunit A	EIF3A;EIF3S10;KIAA0139	Q14152;B4DYS1;Q05BS0;Q24JU4;Q3B770;Q6P1R0;Q7Z5T5
NaN	NaN	NaN	0	NaN	0	IPI00514856;IPI00181306;IPI00029019;IPI00946257;IPI00646016	Protein NICE-4;Ubiquitin-associated protein 2-like;cDNA FLJ55671, highly similar to Ubiquitin-associated protein 2-like;cDNA FLJ54706, highly similar to Ubiquitin-associated protein 2-like;Putative uncharacterized protein UBAP2L;Ubiquitin associated protein 2-like	KIAA0144;NICE4;UBAP2L;RP11-205M9.4-005	Q14157-2;Q14157;B4DYY5;Q14157-3;C9K0B9;Q14157-1;B4DZJ6;Q14157-4;C9JD99;Q5VU77
NaN	NaN	NaN	0	NaN	2.3	IPI00029111;IPI00872788;IPI00028910	Collapsin response mediator protein 4 long variant;DPYSL3 protein;Dihydropyrimidinase-like 3;Collapsin response mediator protein 4;Dihydropyrimidinase-related protein 3;Unc-33-like phosphoprotein 1;cDNA FLJ57528, highly similar to Dihydropyrimidinase-related protein 3	LCRMP;DPYSL3;CRMP4;DRP3;ULIP;ULIP1	B3SXQ8;Q6DEN2;Q8IXW6;Q14195;B4DLZ4
0	1.0288	0.0409625	2	277.8	9.8	IPI00029133;IPI00456747;IPI00880198	ATP synthase subunit b, mitochondrial;cDNA FLJ78635, highly similar to Homo sapiens ATP synthase, H+ transporting, mitochondrial F0 complex, subunit b, isoform 1 (ATP5F1), transcript variant 1, mRNA;cDNA, FLJ94101, Homo sapiens ATP synthase, H+ transporting, mitochondrial F0complex, subunit b, isoform 1 (ATP5F1), mRNA;Cell proliferation-inducing protein 47;HCG39985, isoform CRA_a;ATP synthase, H+…	ATP5F1;hCG_39985;RP11-552M11.5-005	P24539;A8K4W2;Q08ET0;Q53GB3;Q5QNZ2
0	0.98888	-0.0161326	2	22.884	29.3	IPI00029266;IPI00068430;IPI00647942	Sm protein E;Small nuclear ribonucleoprotein E;Putative small nuclear ribonucleoprotein polypeptide E-like protein 1;Putative uncharacterized protein SNRPE	SNRPE;SNRPEL1	P62304;Q5VYJ4;A6NHK2
NaN	NaN	NaN	0	NaN	0	IPI00029267	U2 small nuclear ribonucleoprotein B;Small nuclear ribonucleoprotein polypeptide B;Similar to small nuclear ribonucleoprotein polypeptide B	SNRPB2	P08579;B5BTZ8;Q86YK2
0	1.0826	0.1145	4	18.948	14.9	IPI00029468;IPI00908883;IPI00029469;IPI00917682	Actin-RPV;Alpha-centractin;ARP1;Centrosome-associated actin homolog;cDNA FLJ52695, highly similar to Alpha-centractin;cDNA FLJ52800, highly similar to Alpha-centractin;cDNA FLJ55002, highly similar to Alpha-centractin;Actin-related protein 1B;Beta-centractin	ACTR1A;CTRN1;ACTR1B;CTRN2	P61163;B4DMT4;B4DXP9;B4DM97;P42025;Q13841
NaN	NaN	NaN	1	NaN	4.1	IPI00029557;IPI00909181	GrpE protein homolog 1, mitochondrial;HMGE;Mt-GrpE#1;GrpE protein homolog	GREPEL1;GRPEL1	Q9HAV7;B4DWV5
-1	0.64214	-0.63904	2	84.638	6.9	IPI00029601;IPI00062884;IPI00746806;IPI00792087;IPI00791680	Amplaxin;Oncogene EMS1;Src substrate cortactin;Cortactin isoform a variant;Cortactin;cDNA FLJ34459 fis, clone HLUNG2002916, highly similar to SRC SUBSTRATE CORTACTIN;cDNA FLJ77423, highly similar to Homo sapiens cortactin (CTTN), transcript variant 2, mRNA;Cortactin, isoform CRA_c;cDNA FLJ54828, highly similar to Src substrate cortactin;Cortactin, isoform CRA_a;CTTN protein	CTTN;EMS1;hCG_23463	Q14247;Q53HG7;Q76MU0;B3KRK4;Q96H99;B4E358;Q8N707
0	1.1306	0.177089	4	9.2866	20.3	IPI00029623;IPI00867679;IPI00888766	27 kDa prosomal protein;Macropain iota chain;Multicatalytic endopeptidase complex iota chain;Proteasome iota chain;Proteasome subunit alpha type-6;cDNA FLJ52022, highly similar to Proteasome subunit alpha type 6 (EC 3.4.25.1);cDNA, FLJ79122, highly similar to Proteasome subunit alpha type 6 (EC 3.4.25.1);cDNA FLJ51729, highly similar to Proteasome subunit alpha type 6 (EC 3.4.25.1);Proteasome (Pr…	PROS27;PSMA6;hCG_21177	P60900;B4DQR4;B4DXJ9;Q9BZ93
NaN	NaN	NaN	1	NaN	10.6	IPI00029631	Enhancer of rudimentary homolog	ERH	P84090;B2R5H2
NaN	NaN	NaN	0	NaN	0	IPI00029723;IPI00908368;IPI00944946	Follistatin-like protein 1;Follistatin-related protein 1;cDNA FLJ78447, highly similar to Homo sapiens follistatin-like 1 (FSTL1), mRNA;cDNA FLJ50214, highly similar to Follistatin-related protein 1;cDNA FLJ52277, highly similar to Follistatin-related protein 1;Follistatin-related protein	FRP;FSTL1	Q12841;A8K523;B4DTT5;B4DTZ8;Q9BZQ0
-1	0.69407	-0.526847	1	56.887	7.3	IPI00029731;IPI00793102;IPI00926288;IPI00926495	60S ribosomal protein L35a;Cell growth-inhibiting gene 33 protein;Putative uncharacterized protein RPL35A	GIG33;RPL35A	P18077;C9K025;C9JBE2;C9J7F9
0	1.1647	0.219958	6	8.9702	45.3	IPI00029744;IPI00922415;IPI00946606;IPI00947310	PWP1-interacting protein 17;Single-stranded DNA-binding protein, mitochondrial;cDNA, FLJ93504, Homo sapiens single-stranded DNA binding protein 1 (SSBP1), mRNA;Single-stranded DNA binding protein 1;Single-stranded DNA binding protein 1, isoform CRA_a;cDNA FLJ51825, highly similar to Single-stranded DNA-binding protein, mitochondrial;Single-stranded DNA binding protein 1, isoform CRA_c;Putative un…	SSBP;SSBP1;hCG_2014251;tcag7.401	Q04837;A4D1U3;Q567R6;B7Z268;C9K0U8
0	1.1021	0.140255	5	27.13	16.3	IPI00915363;IPI00942970;IPI00029750;IPI00915463;IPI00903204;IPI00943336;IPI00847986	40S ribosomal protein S24	RPS24;hCG_22610;RP11-6P10.1-001;RP11-6P10.1-003	P62847-1;P62847;Q5T0P7;Q7Z3D1;P62847-2;Q5T0P8
0	0.82976	-0.269234	6	9.2886	40.7	IPI00029997;IPI00643842	6-phosphogluconolactonase	PGLS	O95336
0	0.9637	-0.053344	5	15.948	10.2	IPI00220873;IPI00940970;IPI00030009;IPI00941787	3-phosphoadenosine-5-phosphosulfate synthase;Adenosine-5-phosphosulfate 3-phosphotransferase;Adenylylsulfate 3-phosphotransferase;Adenylyl-sulfate kinase;APS kinase;ATP-sulfurylase;Bifunctional 3-phosphoadenosine 5-phosphosulfate synthase 2;Sulfate adenylate transferase;Sulfate adenylyltransferase;Sulfurylase kinase 2;cDNA FLJ53931, highly similar to Bifunctional 3-phosphoadenosine5-phosphosulfat…	ATPSK2;PAPSS2;hCG_23331;RP11-77F13.2-001	O95340-2;O95340;B4DWB5;O95340-1;Q5TB52;Q9UIR2
NaN	NaN	NaN	0	NaN	0	IPI00030116;IPI00941001;IPI00643166	cDNA FLJ13370 fis, clone PLACE1000653, highly similar to Phosphoacetylglucosamine mutase (EC 5.4.2.3);cDNA FLJ55543, highly similar to Phosphoacetylglucosamine mutase (EC 5.4.2.3);Acetylglucosamine phosphomutase;N-acetylglucosamine-phosphate mutase;Phosphoacetylglucosamine mutase;Phosphoglucomutase-3	AGM1;PGM3	B3KN28;B4DX94;O95394
0	0.95339	-0.0688616	7	28.205	27.6	IPI00871827;IPI00472171;IPI00030179;IPI00872387;IPI00794746;IPI00953028;IPI00940164;IPI00941488;IPI00878826;IPI00790291;IPI00793342	60S ribosomal protein L7;Putative uncharacterized protein RPL7;Similar to 60S ribosomal protein L7; similar to P18124 (PID:d133021)	RPL7;WUGSC:H_RG054D04.1	A8MVV7;P18124;A8MY04;A8MUD9;O95036;C9J0Q1
NaN	NaN	NaN	1	NaN	5.6	IPI00219445;IPI00030243;IPI00922362;IPI00795743	11S regulator complex subunit gamma;Activator of multicatalytic protease subunit 3;Ki nuclear autoantigen;Proteasome activator 28 subunit gamma;Proteasome activator complex subunit 3;cDNA FLJ32659 fis, clone TESTI1000045, highly similar to Proteasome activator complex subunit 3;PSME3 protein;cDNA FLJ57249, highly similar to Proteasome activator complex subunit 3;Putative uncharacterized protein D…	PSME3;DKFZp686J2076	P61289-2;P61289;P61289-1;B3KQ25;Q6FHK7;B7Z8D3;Q6MZZ1
NaN	NaN	NaN	0	NaN	0	IPI00030255;IPI00909548;IPI00926796;IPI00908467;IPI00926601	Lysyl hydroxylase 3;Procollagen-lysine,2-oxoglutarate 5-dioxygenase 3;cDNA PSEC0016 fis, clone NT2RM1001076, highly similar to Procollagen-lysine,2-oxoglutarate 5-dioxygenase 3 (EC 1.14.11.4);Putative uncharacterized protein DKFZp564O1822	PLOD3;DKFZp564O1822	O60568;B3KQQ3;Q9UG85
0	0.94737	-0.0780001	3	16.028	14.5	IPI00030363;IPI00062003	Acetoacetyl-CoA thiolase;Acetyl-CoA acetyltransferase, mitochondrial;T2;ACAT1 protein	ACAT;ACAT1;MAT	P24752;Q96FG8
-1	0.67683	-0.563135	2	45.329	9.2	IPI00030706	Activator of 90 kDa heat shock protein ATPase homolog 1;p38;cDNA FLJ56675, highly similar to Activator of 90 kDa heat shock protein ATPase homolog 1	AHSA1;C14orf3;HSPC322	O95433;B2R9L2;B4DUR9
NaN	NaN	NaN	1	NaN	2.3	IPI00030781;IPI00795482;IPI00218188	Signal transducer and activator of transcription 1-alpha/beta;Transcription factor ISGF-3 components p91/p84	STAT1	P42224-1;P42224;A8K989;Q68D00;P42224-2
NaN	NaN	NaN	1	NaN	9.7	IPI00030877;IPI00641463;IPI00409574	15 kDa selenoprotein;Putative uncharacterized protein ENSP00000383810;Putative uncharacterized protein ENSP00000354426	2011-09-15	O60613-1;O60613;A8MZD0;O60613-2;A6ND92
NaN	NaN	NaN	1	NaN	5.9	IPI00030968	Uncharacterized protein C9orf142	C9orf142	Q9BUH6-1;Q9BUH6
NaN	NaN	NaN	0	NaN	0	IPI00031023;IPI00908582	Protein flightless-1 homolog;cDNA FLJ50778, highly similar to Protein flightless-1 homolog;cDNA FLJ51784, highly similar to Protein flightless-1 homolog;Flightless I homolog variant;cDNA FLJ50164, highly similar to Protein flightless-1 homolog	FLII;FLIL	Q13045;B4DIX0;B4DNA8;Q59H95;B4DIL0
NaN	NaN	NaN	1	NaN	3.6	IPI00414384;IPI00031107;IPI00936508	Hydroxysteroid dehydrogenase-like protein 2;cDNA, FLJ94174;cDNA FLJ52979, highly similar to Homo sapiens hydroxysteroid dehydrogenase like 2 (HSDL2), mRNA;cDNA FLJ61200, highly similar to Homo sapiens hydroxysteroid dehydrogenase like 2 (HSDL2), mRNA	C9orf99;HSDL2	Q6YN16-1;Q6YN16;Q6YN16-2;B2R923;B4DWC7;B4E136;B5MD98
NaN	NaN	NaN	0	NaN	0	IPI00031109	B17.2-like;Mimitin, mitochondrial;Myc-induced mitochondrial protein;NADH dehydrogenase [ubiquinone] 1 alpha subcomplex assembly factor 2;NDUFA12-like protein	NDUFA12L;NDUFAF2	Q8N183
0	1.0304	0.0432045	2	7.457	9.4	IPI00031131;IPI00929530;IPI00791304	Adipocyte plasma membrane-associated protein;Protein BSCv;Chromosome 20 open reading frame 3	APMAP;C20orf3;UNQ1869/PRO4305;RP4-568C11.2-002	Q9HDC9-1;Q9HDC9;Q9HDC9-2;A2A2F9
-1	0.41227	-1.27834	2	91.254	14.1	IPI00873632;IPI00031169;IPI00794561;IPI00790570;IPI00794027;IPI00102896;IPI00943589;IPI00433806;IPI00064352	Ras-related protein Rab-2A;cDNA FLJ51998, highly similar to Ras-related protein Rab-2A;RAB2;Putative uncharacterized protein RAB2A	RAB2;RAB2A	P61019;B4DMQ5;O75546;A8MVA3;C9J7G2;C9IYQ2
0	0.95396	-0.0679993	8	17.38	27.3	IPI00031420;IPI00954552	UDP-glucose 6-dehydrogenase;cDNA FLJ60093, highly similar to UDP-glucose 6-dehydrogenase (EC 1.1.1.22);Uridine diphospho-glucose dehydrogenase;UDPglucose dehydrogenase;cDNA FLJ40611 fis, clone THYMU2012690, highly similar to UDP-GLUCOSE 6-DEHYDROGENASE (EC 1.1.1.22);UDP-glucose dehydrogenase, isoform CRA_b	UGDH;GDH;ugd;hCG_38554	O60701;B4DN25;Q9NQ81;Q9NQ82;Q9NQ83;Q9NY20;B3KUU2
0	0.87298	-0.195979	3	12.973	19.6	IPI00031461;IPI00940148;IPI00640006;IPI00645255;IPI00513929;IPI00514395	cDNA FLJ60299, highly similar to Rab GDP dissociation inhibitor beta;GDP dissociation inhibitor 2;Guanosine diphosphate dissociation inhibitor 2;Rab GDP dissociation inhibitor beta;cDNA, FLJ92845, Homo sapiens GDP dissociation inhibitor 2 (GDI2), mRNA;GDI2 protein;GDP dissociation inhibitor 2 isoform 1;GDP dissociation inhibitor 2, isoform CRA_b;cDNA FLJ16452 fis, clone BRAWH3002467, highly simil…	GDI2;RP11-318E3.2-007;RABGDIB;hCG_24071;RP11-318E3.2-001;RP11-318E3.2-002;RP11-318E3.2-005	B4DLV7;Q5SX90;P50395;Q6IAT1;B3KVE3;Q5SX88;Q8TB95;Q5SX87
NaN	NaN	NaN	0	NaN	0	IPI00031479;IPI00791364	Protein disulfide isomerase-related protein;Protein disulfide-isomerase A5	PDIA5;PDIR	Q14554
NaN	NaN	NaN	1	NaN	2	IPI00031522;IPI00908351	78 kDa gastrin-binding protein;Long chain 3-hydroxyacyl-CoA dehydrogenase;Long-chain enoyl-CoA hydratase;TP-alpha;Trifunctional enzyme subunit alpha, mitochondrial;cDNA FLJ53969, highly similar to Trifunctional enzyme subunit alpha, mitochondrial;cDNA FLJ54509, highly similar to Trifunctional enzyme subunit alpha, mitochondrial;Putative uncharacterized protein HADHA;Trifunctional protein alpha-su…	HADH;HADHA	P40939;B4DDZ5;B4DRH6;Q53T69;Q53TA2;Q9UQC5
NaN	NaN	NaN	0	NaN	0	IPI00031570;IPI00514501	Nucleoside triphosphate phosphohydrolase;Nucleoside-triphosphatase C1orf57;cDNA, FLJ95865;Chromosome 1 open reading frame 57;Chromosome 1 open reading frame 57, isoform CRA_d;Chromosome 1 open reading frame 57, isoform CRA_a	C1orf57;hCG_15829;RP4-659I19.2-001;RP4-659I19.2-002	Q9BSD7;Q5TDE9;Q5TDF0
NaN	NaN	NaN	0	NaN	0	IPI00031655	Dermal papilla-derived protein 9;ELL-associated protein of 20 kDa;ESCRT-II complex subunit VPS25;Vacuolar protein-sorting-associated protein 25	DERP9;EAP20;VPS25	Q9BRG1
NaN	NaN	NaN	0	NaN	0	IPI00031670	Nervous system over-expressed protein 20;Protein FAM114A1;Protein NOXP20;cDNA FLJ36860 fis, clone ASTRO2015295;cDNA FLJ60291;cDNA FLJ60392;Putative uncharacterized protein DKFZp686F20250	FAM114A1;NOXP20;DKFZp686F20250	Q8IWE2;B3KSS5;B4DL61;B4E1Z8;Q6MZV4
0	1.2761	0.351741	4	17.2	19.8	IPI00031691;IPI00795717;IPI00910195;IPI00909133;IPI00795310;IPI00719047;IPI00878105;IPI00789747	60S ribosomal protein L9;cDNA, FLJ92535, Homo sapiens ribosomal protein L9 (RPL9), mRNA;NPC-A-16;Ribosomal protein L9;Ribosomal protein L9 isoform;Ribosomal protein L9, isoform CRA_b;cDNA FLJ51990, highly similar to 60S ribosomal protein L9;Ribosomal protein L9, isoform CRA_d;cDNA FLJ52179, highly similar to 60S ribosomal protein L9	OK/SW-cl.103;RPL9;RPL9P7;RPL9P8;RPL9P9;hCG_37461	P32969;Q53Z07;B4DLV8;B4E1M5
0	0.73726	-0.439755	2	16.363	8.6	IPI00031697;IPI00908304	Mitsugumin-23;Transmembrane protein 109;cDNA, FLJ94551;cDNA FLJ57860, highly similar to Transmembrane protein 109	TMEM109	Q9BVC6;B2R9T9;B4E1S3
0	0.80264	-0.317175	6	22.467	40.1	IPI00031812;IPI00643351;IPI00450235;IPI00479509;IPI00643807;IPI00555698;IPI00250153;IPI00784202;IPI00790453;IPI00041601	CCAAT-binding transcription factor I subunit A;DNA-binding protein B;Enhancer factor I subunit A;Nuclease-sensitive element-binding protein 1;Y-box transcription factor;Y-box-binding protein 1;YBX1 protein;Nuclease sensitive element binding protein-1	NSEP1;YB1;YBX1	P67809;A0JLU4;Q05D43;Q6PKI6;Q7KZ24
NaN	NaN	NaN	1	NaN	2.2	IPI00031820;IPI00909657	CML33;Phenylalanine--tRNA ligase alpha chain;Phenylalanyl-tRNA synthetase alpha chain;cDNA FLJ34774 fis, clone NT2NE2003309, highly similar to Phenylalanyl-tRNA synthetase alpha chain (EC 6.1.1.20);FARSLA protein;Phenylalanine-tRNA synthetase-like, alpha subunit, isoform CRA_b;cDNA FLJ50378, highly similar to Phenylalanyl-tRNA synthetase alpha chain (EC 6.1.1.20)	FARS;FARSA;FARSL;FARSLA;hCG_172485	Q9Y285;Q6IBR2;B4E363
NaN	NaN	NaN	0	NaN	0	IPI00032003;IPI00552214;IPI00879203	Emerin;EMD protein;Emerin (Emery-Dreifuss muscular dystrophy), isoform CRA_a;Emerin (Emery-Dreifuss muscular dystrophy), isoform CRA_b	EDMD;EMD;STA;hCG_41343;XX-FW88778H2.1-001;XX-FW88778H2.1-010	P50402;Q6FI02;Q5HY57
NaN	NaN	NaN	0	NaN	0	IPI00032064;IPI00816415;IPI00942356;IPI00914995;IPI00171217;IPI00946775	AKAP-KL;A-kinase anchor protein 2;Protein kinase A-anchoring protein 2;A kinase (PRKA) anchor protein 2;cDNA FLJ55665, highly similar to A-kinase anchor protein 2;Putative uncharacterized protein AKAP2	AKAP2;KIAA0920;PRKA2;RP11-470J20.3-007	Q9Y2D5-4;Q9Y2D5;Q9Y2D5-6;Q9Y2D5-7;B1ALY1;Q9Y2D5-5;B4E2K2;Q9Y2D5-3;C9JVY5
NaN	NaN	NaN	1	NaN	3.5	IPI00218349;IPI00032138;IPI00218348;IPI00797697;IPI00908401	GDP-fucose protein O-fucosyltransferase 2;Peptide-O-fucosyltransferase 2;cDNA FLJ76271, highly similar to Homo sapiens protein O-fucosyltransferase 2 (POFUT2), transcript variant 3, mRNA;cDNA FLJ56685, highly similar to GDP-fucose protein O-fucosyltransferase 2 (EC 2.4.1.221);cDNA FLJ56644, highly similar to GDP-fucose protein O-fucosyltransferase 2 (EC 2.4.1.221)	C21orf80;FUT13;KIAA0958;POFUT2	Q9Y2G5-3;Q9Y2G5;A8K3W7;Q9Y2G5-1;Q9Y2G5-2;B4DNV6;C9K0R7;B4DH78
0	1.2087	0.273456	16	28.956	47.8	IPI00032140;IPI00910487	47 kDa heat shock protein;Arsenic-transactivated protein 3;Cell proliferation-inducing gene 14 protein;Collagen-binding protein;Rheumatoid arthritis-related antigen RA-A47;Serpin H1;cDNA FLJ78501, highly similar to Homo sapiens serpin peptidase inhibitor, clade H (heat shock protein 47), member 1, (collagen binding protein 1) (SERPINH1), mRNA;Rheumatoid arthritis related antigen RA-A47;cDNA FLJ52…	CBP1;CBP2;HSP47;PIG14;SERPINH1;SERPINH2;ra-a47	P50454;A8K259;Q9NPA9;B4DN87
NaN	NaN	NaN	1	NaN	4.2	IPI00032206;IPI00221296;IPI00879300	LIM protein RIL;PDZ and LIM domain protein 4;Reversion-induced LIM protein	PDLIM4;RIL	P50479-1;P50479;P50479-2
0	1.1598	0.213876	7	28.869	55.4	IPI00032313	Calvasculin;Metastasin;Placental calcium-binding protein;Protein Mts1;Protein S100-A4;S100 calcium-binding protein A4	CAPL;MTS1;S100A4	P26447
NaN	NaN	NaN	1	NaN	1.9	IPI00032406	Cell cycle progression restoration gene 3 protein;DnaJ homolog subfamily A member 2;Dnj3;HIRA-interacting protein 4;Renal carcinoma antigen NY-REN-14	CPR3;DNAJA2;HIRIP4	O60884
NaN	NaN	NaN	1	NaN	20	IPI00032460	Protein G7b;Small nuclear ribonuclear protein D homolog;snRNP core Sm-like protein Sm-x5;U6 snRNA-associated Sm-like protein LSm2;LSM2 homolog, U6 small nuclear RNA associated (S. cerevisiae);LSM2 homolog, U6 small nuclear RNA associated (S. cerevisiae), isoform CRA_a;LSM2 protein	C6orf28;G7B;LSM2;DAAP-21F2.6-001;DADB-149K5.5-001;DAMC-117B11.11-001;DAQB-147D11.3-001;hCG_43728;XXbac-BCX40G17.2-001;XXbac-BPG254B15.5-001	Q9Y333;Q6FGG1
NaN	NaN	NaN	0	NaN	0	IPI00916822;IPI00032473;IPI00300952;IPI00916407;IPI00909552	Cyclophilin J;Cyclophilin-like protein PPIL3;Peptidyl-prolyl cis-trans isomerase-like 3;Rotamase PPIL3;Putative uncharacterized protein PPIL3;Peptidyl-prolyl cis-trans isomerase	PPIL3	C9J9R3;Q9H2H8-2;Q9H2H8;Q9H2H8-1;B8ZZ77;B4DN80
0	0.78367	-0.351682	3	16.155	10	IPI00032826;IPI00954445;IPI00847961;IPI00168839;IPI00218038;IPI00892883;IPI00892521;IPI00892885;IPI00793211;IPI00869264	Hsc70-interacting protein;Progesterone receptor-associated p48 protein;Protein FAM10A1;Putative tumor suppressor ST13;Renal carcinoma antigen NY-REN-33;Suppression of tumorigenicity 13 protein;cDNA, FLJ79054, highly similar to Hsc70-interacting protein;ST13 protein;Aging-associated protein 14b;Aging-associated protein 2;Suppression of tumorigenicity 13 (Colon carcinoma) (Hsp70 interacting protein…	FAM10A1;HIP;SNC6;ST13;AAG2;hCG_1790973;FAM10A5;FAM10A4;RP3-408N23.5-003	P50502;B7ZA40;Q0IJ56;Q1XBU6;Q2TU77;B4E0U6;Q1XBU7;Q3KNR6;Q8NFI4;Q8IZP2;B1AHN5;C9J1B0
NaN	NaN	NaN	1	NaN	9.6	IPI00032827	Pre-mRNA branch site protein p14;SF3b 14 kDa subunit;cDNA, FLJ92174, Homo sapiens CGI-110 protein (CGI-110), mRNA;Putative uncharacterized protein P14;Splicing factor 3B, 14 kDa subunit	CGI-110;HSPC175;HT006;SF3B14;hCG_22386;P14	Q9Y3B4;Q53TM1
0	1.089	0.123004	3	16.564	15.2	IPI00032830;IPI00217330	Oligoribonuclease, mitochondrial;RNA exonuclease 2 homolog;Small fragment nuclease;cDNA, FLJ92319, highly similar to Homo sapiens REX2, RNA exonuclease 2 homolog (S. cerevisiae) (REXO2), mRNA;REX2, RNA exonuclease 2 homolog (S. cerevisiae);REX2, RNA exonuclease 2 homolog (S. cerevisiae), isoform CRA_b;REXO2 protein	CGI-114;REXO2;SFN;SMFN;hCG_38016	Q9Y3B8-1;Q9Y3B8;B2R532;Q9BTR4;Q9Y3B8-2
NaN	NaN	NaN	0	NaN	0	IPI00032831;IPI00877836	Soluble 29 kDa NSF attachment protein;Synaptosomal-associated protein 29;Vesicle-membrane fusion protein SNAP-29;Synaptosomal-associated protein	SNAP29	O95721;C9JAF7
0	0.97927	-0.0302214	3	40.408	26.6	IPI00032851;IPI00792696;IPI00792095;IPI00791413;IPI00790808	Coatomer subunit zeta-1;Zeta-1-coat protein;Coatomer protein complex, subunit zeta 1 variant	CGI-120;COPZ;COPZ1;HSPC181	P61923;Q53FU3
NaN	NaN	NaN	0	NaN	0	IPI00032881	28S ribosomal protein S23, mitochondrial	CGI-138;HSPC329;MRPS23	Q9Y3D9
NaN	NaN	NaN	1	NaN	5.4	IPI00450472;IPI00032957	Ubiquitin carrier protein;p18;SUMO-conjugating enzyme UBC9;SUMO-protein ligase;Ubiquitin carrier protein 9;Ubiquitin carrier protein I;Ubiquitin-conjugating enzyme E2 I;Ubiquitin-protein ligase I	LA16c-358B7.1-006;UBE2I;hCG_42687;UBC9;UBCE9	B0QYN7;Q7KZS0;P63279;A8K503
0	0.9342	-0.0981966	4	19.154	11	IPI00941534;IPI00816201;IPI00033025;IPI00873656;IPI00787607;IPI00878886;IPI00900267;IPI00878026;IPI00248126	CDC10 protein homolog;Septin-7;cDNA FLJ75185;Predicted protein product of Nbla02942;CDC10 protein variant;Putative uncharacterized protein DKFZp686F17268;cDNA FLJ53636, highly similar to Septin-7;cDNA FLJ54551, highly similar to Septin-7;SEPT7 protein;Septin 7;cDNA FLJ52574, highly similar to Septin-7;Putative uncharacterized protein DKFZp586I031	CDC10;SEPT7;Nbla02942;DKFZp686F17268;DKFZp586I031	Q16181-1;Q16181;A8K3D0;Q3LIE9;Q59EY4;Q16181-2;A4GYY8;B4DPQ6;B4DUD6;Q3B7A3;Q8TC62;B4DNE4;Q5JXL7
NaN	NaN	NaN	1	NaN	3.9	IPI00033030;IPI00470921;IPI00911048	110 kDa cell membrane glycoprotein;Adhesion-regulating molecule 1;Proteasomal ubiquitin receptor ADRM1;Proteasome regulatory particle non-ATPase 13;Rpn13 homolog;Putative uncharacterized protein DKFZp686G2045;cDNA FLJ56666, highly similar to Adhesion-regulating molecule 1	ADRM1;GP110;DKFZp686G2045	Q16186;Q68E00;B4DMP7
NaN	NaN	NaN	0	NaN	0	IPI00033130;IPI00640965;IPI00647006	SUMO-activating enzyme subunit 1;Ubiquitin-like 1-activating enzyme E1A;cDNA FLJ58436, highly similar to Ubiquitin-like 1-activating enzyme E1A;cDNA FLJ11916 fis, clone HEMBB1000217, highly similar to Ubiquitin-like 1-activating enzyme E1A;cDNA FLJ14689 fis, clone NT2RP2005204, highly similar to Ubiquitin-like 1-activating enzyme E1A;SUMO-1 activating enzyme subunit 1, isoform CRA_a	AOS1;SAE1;SUA1;UBLE1A;hCG_20373	Q9UBE0;B4DY66;B3KMQ2;B3KNJ4
NaN	NaN	NaN	0	NaN	0	IPI00033143	eIF-3 p25;eIF-3 p28;Eukaryotic translation initiation factor 3 subunit 12;Eukaryotic translation initiation factor 3 subunit K;Muscle-specific gene M9 protein;PLAC-24;cDNA FLJ55131, highly similar to Eukaryotic translation initiation factor 3 subunit 12;cDNA FLJ56725, highly similar to Eukaryotic translation initiation factor 3 subunit 12;cDNA, FLJ79243, highly similar to Eukaryotic translation i…	ARG134;EIF3K;EIF3S12;HSPC029;MSTP001;PTD001	Q9UBQ5;B4DQ48;B4DVD7;B7ZAM9
0	1.1225	0.166715	4	100.76	44.6	IPI00604523;IPI00033494;IPI00220573;IPI00719669;IPI00921274;IPI00376572;IPI00888438;IPI00642780;IPI00647211	Myosin regulatory light chain MRCL3 variant;MLC-2A;Myosin regulatory light chain 12B;Myosin regulatory light chain 20 kDa;Myosin regulatory light chain 2-B, smooth muscle isoform;Myosin regulatory light chain MRLC2;SHUJUN-1;MLC-2B;Myosin regulatory light chain 12A;Myosin regulatory light chain 2, nonsarcomeric;Myosin regulatory light chain MRLC3;Myosin RLC;Myosin regulatory light chain;cDNA FLJ76…	MRLC2;MYL12B;MYLC2B;MLCB;MRLC3;MYL12A;RLC;hCG_2045956;MRCL3	Q53HL1;O14950;P19105;Q2F834;Q53X45;C9JKZ0
0	1.1178	0.160662	2	1.8859	7.5	IPI00033600;IPI00893539;IPI00395771;IPI00893764;IPI00894184;IPI00759705;IPI00893943;IPI00759816;IPI00893774;IPI00893379	Protein phosphatase 1 regulatory subunit 22;Protein phosphatase 1 regulatory subunit 7;Putative uncharacterized protein PPP1R7	PPP1R7;SDS22	Q15435-1;Q15435;C9J2F1;Q15435-2;C9J177;C9JD73;Q15435-3;B5MBZ8;Q15435-4;B5MCY6
0	0.99776	-0.00323526	3	0.64589	23.2	IPI00034319;IPI00554634;IPI00554556;IPI00945375;IPI00945251	Acetylcholinesterase-associated protein;Brain acetylcholinesterase putative membrane anchor;Protein CutA;Putative uncharacterized protein CUTA	ACHAP;C6orf82;CUTA	O60888-2;O60888;O60888-1;O60888-3;C9IZG4
-1	0.67422	-0.568709	2	30.304	11.6	IPI00037448;IPI00550682;IPI00514020	Glyoxylate reductase/hydroxypyruvate reductase;cDNA, FLJ96788, Homo sapiens glyoxylate reductase/hydroxypyruvate reductase(GRHPR), mRNA;Glyoxylate reductase/hydroxypyruvate reductase, isoform CRA_b;GRHPR protein	GLXR;GRHPR;MSTP035;hCG_30089;RP11-397D12.2-002	Q9UBQ7;Q5T945;Q5M7Z5
NaN	NaN	NaN	1	NaN	3.4	IPI00043598	Inhibitor of nuclear factor kappa-B kinase-interacting protein	IKBIP;IKIP	Q70UQ0-4;Q70UQ0
NaN	NaN	NaN	0	NaN	0	IPI00045798	CL683;Glutathione peroxidase 7	GPX6;GPX7;UNQ469/PRO828	Q96SL4
NaN	NaN	NaN	1	NaN	1.2	IPI00045839;IPI00163381;IPI00761114;IPI00916709;IPI00644560;IPI00916562	Growth suppressor 1;Leucine- and proline-enriched proteoglycan 1;Prolyl 3-hydroxylase 1;cDNA FLJ54152, highly similar to Prolyl 3-hydroxylase 1 (EC 1.14.11.7);cDNA FLJ53395, highly similar to Prolyl 3-hydroxylase 1 (EC 1.14.11.7);Putative uncharacterized protein DKFZp547C166	GROS1;LEPRE1;P3H1;PSEC0109;DKFZp547C166	Q32P28-3;Q32P28;B4DTG8;Q32P28-1;B4DNM8;Q68CW0
0	1.1957	0.257855	6	33.471	23.4	IPI00056334	Cavin-3;Protein kinase C delta-binding protein;Serum deprivation response factor-related gene product that binds to C-kinase	PRKCDBP;SRBC	Q969G5
0	0.99931	-0.000995803	2	11.745	13.9	IPI00056357	Interleukin-25;Stromal cell-derived growth factor SF20;UPF0556 protein C19orf10	C19orf10;IL25	Q969H8
0	1.1123	0.153546	2	11.331	21.7	IPI00790743;IPI00056494;IPI00220344;IPI00917181;IPI00896410;IPI00877709;IPI00917341;IPI00447443;IPI00176574;IPI00738898	60S ribosomal protein L36a-like;cDNA, FLJ92227, highly similar to Homo sapiens ribosomal protein L36a-like (RPL36AL), mRNA;60S ribosomal protein L36a;60S ribosomal protein L44;Cell growth-inhibiting gene 15 protein;Cell migration-inducing gene 6 protein;Ribosomal protein L36a	RPL36AL;GIG15;MIG6;RPL36A;RPL44;RP1-164F3.1-004	Q969Q0;B2R4V2;P83881;Q08ES5;B2REA7
NaN	NaN	NaN	1	NaN	5.4	IPI00304171;IPI00059366;IPI00744148;IPI00910098;IPI00220994;IPI00148096;IPI00514864	Core histone macro-H2A.1;Histone H2A.y;Medulloblastoma antigen MU-MB-50.205;Histone H2A	H2AFY;MACROH2A1	O75367-1;O75367;O75367-3;O75367-2;B4DJC3
NaN	NaN	NaN	0	NaN	0	IPI00060181;IPI00031091;IPI00552365;IPI00916914	EF-hand domain-containing protein D2;Swiprosin-1	EFHD2;SWS1	Q96C19
0	1.0311	0.0441843	2	31.424	10.3	IPI00060627	Coiled-coil domain-containing protein 124	CCDC124	Q96CT7
NaN	NaN	NaN	1	NaN	4	IPI00060715	BTB/POZ domain-containing protein KCTD12;Pfetin;Predominantly fetal expressed T1 domain;cDNA FLJ46506 fis, clone THYMU3030752, highly similar to BTB/POZ domain-containing protein KCTD12	C13orf2;KCTD12;KIAA1778;PFET1	Q96CX2;B3KY04
NaN	NaN	NaN	0	NaN	0	IPI00061525;IPI00924703	Glucosamine 6-phosphate N-acetyltransferase;Phosphoglucosamine acetylase;Phosphoglucosamine transacetylase	GNA1;GNPNAT1	Q96EK6
0	1.0163	0.0233263	6	17.272	57.3	IPI00062120	Aging-associated gene 13 protein;Protein S100-A16;Protein S100-F;S100 calcium-binding protein A16	AAG13;S100A16;S100F	Q96FQ6
0	0.98282	-0.0250009	3	13.954	13.6	IPI00219774;IPI00063234;IPI00788668;IPI00789242;IPI00925327;IPI00924946;IPI00554752;IPI00792039;IPI00924714	cAMP-dependent protein kinase type II-alpha regulatory subunit;cDNA FLJ75444, highly similar to Homo sapiens protein kinase, cAMP-dependent, regulatory, type II, alpha (PRKAR2A), mRNA;PRKAR2A protein;Protein kinase, cAMP-dependent, regulatory, type II, alpha;Protein kinase, cAMP-dependent, regulatory, type II, alpha, isoform CRA_b;Putative uncharacterized protein PRKAR2A	PKR2;PRKAR2;PRKAR2A;hCG_1779456	P13861;A8KAH7;Q9BUB1;C9JVL1;C9J830
NaN	NaN	NaN	0	NaN	0	IPI00063784;IPI00386818	Vesicle transport through interaction with t-SNAREs homolog 1B;Vesicle transport v-SNARE protein Vti1-like 1;Vti1-rp1;cDNA FLJ75725, highly similar to Homo sapiens vesicle transport through interaction with t-SNAREs homolog 1B (yeast) (VTI1B), mRNA;cDNA, FLJ93772, highly similar to Homo sapiens vesicle transport through interaction with t-SNAREs homolog 1B (yeast) (VTI1B), mRNA;Vesicle transport …	VTI1;VTI1B;VTI1L;VTI1L1;VTI2	Q9UEU0-1;Q9UEU0;A8K6M4;B2RE64;Q5TZX9
0	0.96994	-0.0440326	3	4.0428	21.4	IPI00063827;IPI00910706;IPI00747859;IPI00910875;IPI00167615;IPI00908954	Abhydrolase domain-containing protein 14B;CCG1-interacting factor B;cDNA FLJ52710, highly similar to Abhydrolase domain-containing protein 14B;Putative uncharacterized protein ABHD14B;cDNA FLJ52723, highly similar to Abhydrolase domain-containing protein 14B	ABHD14B;CIB	Q96IU4-1;Q96IU4;B4DNR3;A6NGU1;B4DQI4
NaN	NaN	NaN	1	NaN	5.5	IPI00444945;IPI00443773;IPI00845474;IPI00071059;IPI00885203;IPI00439209	Apoptosis regulator BAX;Bcl-2-like protein 4;Bax protein;Bax epsilon	BAX;BCL2L4	Q07812-2;Q07812;Q5ZPJ1;Q07812-1;Q07812-8;Q07812-5;O95074;Q07812-7
NaN	NaN	NaN	1	NaN	4.5	IPI00072377;IPI00301311;IPI00896523;IPI00844040;IPI00917753;IPI00735319;IPI00888355;IPI00887938;IPI00941150;IPI00942549;IPI00880116	HLA-DR-associated protein II;Inhibitor of granzyme A-activated DNase;PHAPII;Phosphatase 2A inhibitor I2PP2A;Protein SET;Template-activating factor I;cDNA FLJ51749, highly similar to Protein SET;SET nuclear oncogene;SET translocation (Myeloid leukemia-associated), isoform CRA_a;cDNA, FLJ96345, Homo sapiens SET translocation (myeloid leukemia-associated) (SET),mRNA;cDNA FLJ59759, highly similar to …	SET;hCG_40357;RP11-216B9.3-001;RP11-216B9.3-003;RP11-216B9.3-010	Q01105-1;Q01105;Q5VXV3;Q01105-2;B2RCX0;B4DUE2;Q5VXV2;A6NGV1;B2REB8
0	1.1709	0.227618	6	9.3165	46.5	IPI00916768;IPI00794543;IPI00075248;IPI00386621;IPI00916600;IPI00945782;IPI00915959;IPI00219796;IPI00216984;IPI00646205	cDNA FLJ75174, highly similar to Homo sapiens calmodulin 1 (phosphorylase kinase, delta), mRNA;cDNA, FLJ96792, highly similar to Homo sapiens calmodulin 2 (phosphorylase kinase, delta) (CALM2), mRNA;Calmodulin;Calmodulin 1 (Phosphorylase kinase, delta), isoform CRA_a;Calmodulin 3 (Phosphorylase kinase, delta), isoform CRA_b;cDNA FLJ61744, highly similar to Calmodulin;CALM3 protein;CALM1 protein;C…	CALM;CALM1;CALM2;CALM3;CALML2;CAM;CAM1;CAM2;CAM3;CAMB;CAMC;CAMIII;hCG_20313;hCG_21749;hCG_17033	A8K1M2;B2RDW0;P62158;B4DJ51;Q9BRL5;Q96HY3
0	0.96969	-0.0444045	1	33.178	35.4	IPI00291764;IPI00255316;IPI00216457;IPI00339274;IPI00220855;IPI00081836;IPI00552873;IPI00930144;IPI00102165	Histone H2A type 1;Histone H2A/p;Histone H2A;Histone H2A type 1-D;Histone H2A.3;Histone H2A/g;Histone H2A type 2-A;Histone H2A.2;Histone H2A/o;Histone H2A type 2-C;Histone H2A/q;Histone H2A-GL101;Histone H2A.J;Histone H2A type 1-H;Histone H2A/s;Histone H2A type 1-J;Histone H2A/e	H2AFC;H2AFD;H2AFI;H2AFN;H2AFP;HIST1H2AG;HIST1H2AI;HIST1H2AK;HIST1H2AL;HIST1H2AM;hCG_1640463;hCG_1640467;hCG_1641458;hCG_1643754;hCG_1743060;H2AFG;HIST1H2AD;H2AFO;HIST2H2AA;HIST2H2AA3;HIST2H2AA4;H2AFQ;HIST2H2AC;H2AFJ;HIST1H2AH;hCG_1640359;H2AFE;HIST1H2AJ	P0C0S8;A4FTV9;P20671;Q6FI13;Q16777;Q9BTM1-1;Q9BTM1;Q96KK5;A3KPC7;Q99878;A2RUU6;B4E0B3;Q9BTM1-2;C9JE22
NaN	NaN	NaN	0	NaN	0	IPI00096066;IPI00945507;IPI00921931;IPI00164300;IPI00888064;IPI00155466	GTP-specific succinyl-CoA synthetase subunit beta;Succinyl-CoA ligase [GDP-forming] subunit beta, mitochondrial;Succinyl-CoA synthetase beta-G chain;SUCLG2 protein;Putative uncharacterized protein SUCLG2;cDNA FLJ50080, highly similar to Succinyl-CoA ligase (GDP-forming) beta-chain, mitochondrial (EC 6.2.1.4)	SUCLG2	Q96I99;Q3ZCW5;C9JVT2;B7Z2D5
NaN	NaN	NaN	1	NaN	7.8	IPI00099871;IPI00852745	39S ribosomal protein L40, mitochondrial;Nuclear localization signal-containing protein deleted in velocardiofacial syndrome;Up-regulated in metastasis	MRPL40;NLVCF;URIM	Q9NQ50;C9J419
NaN	NaN	NaN	0	NaN	0	IPI00099986;IPI00911026	Fructosamine-3-kinase-related protein;Ketosamine-3-kinase;cDNA, FLJ96419, highly similar to Homo sapiens fructosamine-3-kinase-related protein (FN3KRP), mRNA;cDNA FLJ57651, highly similar to Ketosamine-3-kinase (EC 2.7.1.-);FN3KRP protein;cDNA FLJ57707, highly similar to Ketosamine-3-kinase (EC 2.7.1.-)	FN3KRP	Q9HA64;B2RD19;B4DXG0;Q6FIG5;B4DE94
NaN	NaN	NaN	1	NaN	4	IPI00654582;IPI00100154;IPI00167490	Toll interacting protein variant;Toll-interacting protein;cDNA FLJ33531 fis, clone BRAMY2007255, highly similar to Toll-interacting protein;cDNA FLJ45180 fis, clone BRAWH3047565, highly similar to Toll-interacting protein;cDNA, FLJ96670, Homo sapiens toll interacting protein (TOLLIP), mRNA;Toll interacting protein;Toll interacting protein, isoform CRA_a;TOLLIP protein;cDNA FLJ39374 fis, clone PEB…	TOLLIP;hCG_40380	Q59FB9;Q9H0E2;B3KR28;B3KXC6;Q6FIE9;Q8N8J5
NaN	NaN	NaN	0	NaN	0	IPI00397571;IPI00100197;IPI00022830;IPI00376904	NSFL1 cofactor p47;p97 cofactor p47;UBX domain-containing protein 2C;p47 protein isoform a variant;cDNA FLJ36526 fis, clone TRACH2003347, highly similar to NSFL1 cofactor p47;cDNA FLJ55103, highly similar to NSFL1 cofactor p47;NSFL1 (P97) cofactor (P47)	NSFL1C;UBXN2C;RP4-776F14.2-005	Q9UNZ2-5;Q9UNZ2;Q53FF5;Q9UNZ2-1;Q53FE8;Q9UNZ2-4;A2A2L1
NaN	NaN	NaN	1	NaN	9	IPI00100775;IPI00022308;IPI00748229;IPI00953093	UPF0366 protein C11orf67	C11orf67;PTD015	Q9H7C9-1;Q9H7C9
NaN	NaN	NaN	0	NaN	0	IPI00100796	Charged multivesicular body protein 5;Chromatin-modifying protein 5;SNF7 domain-containing protein 2;Vacuolar protein sorting-associated protein 60;cDNA FLJ50171, highly similar to Charged multivesicular body protein 5	C9orf83;CGI-34;CHMP5;HSPC177;PNAS-114;PNAS-2;SNF7DC2	Q9NZZ3;B4DIR6
0	0.95273	-0.0698607	8	34.856	29.7	IPI00100980;IPI00922156;IPI00910301	EH domain-containing protein 2;PAST homolog 2;cDNA FLJ53453, highly similar to EH-domain-containing protein 2;cDNA FLJ55555, highly similar to EH-domain-containing protein 2;cDNA FLJ54154, highly similar to EH-domain-containing protein 2;cDNA, FLJ79347, highly similar to EH-domain-containing protein 2;cDNA FLJ90220 fis, clone MAMMA1003126, moderately similar to Human Hpast (HPAST) mRNA;cDNA FLJ39…	EHD2;PAST2	Q9NZN4;B4DLA1;B4DNU6;B4DU62;B7ZAY3;Q8NCJ3;B3KUH4
0	1.2278	0.296076	6	18.78	29.6	IPI00101037	EF-hand calcium-binding protein RLP49;Reticulocalbin-3	RCN3;UNQ239/PRO272	Q96D15
NaN	NaN	NaN	0	NaN	0	IPI00552634;IPI00101095;IPI00375962;IPI00395779	Chromosome 20 open reading frame 27;UPF0687 protein C20orf27;Putative uncharacterized protein ENSP00000339052	C20orf27;RP5-1009E24.6-002;RP5-1009E24.6-004	Q5JX81;Q9GZN8;A6NC64;A8MYB2;Q5JX82
NaN	NaN	NaN	0	NaN	0	IPI00102313	Steroid receptor RNA activator 1;Steroid receptor RNA activator protein;cDNA FLJ30398 fis, clone BRACE2008402, highly similar to Steroid receptor RNA activator 1;Steroid receptor RNA activator 1, isoform CRA_a	PP7684;SRA1;hCG_20299	Q9HD15;B3KNT3
NaN	NaN	NaN	0	NaN	0	IPI00792011;IPI00103067;IPI00465352	FLJ00390 protein;Calcyphosin;Calcyphosine;Similar to calcyphosine	FLJ00390;CAPS	Q8NF12;Q13938;Q96ET4
NaN	NaN	NaN	0	NaN	0	IPI00103142	NudC domain-containing protein 2;cDNA, FLJ92225;NudC domain containing 2;NudC-like protein 2	NUDCD2;hCG_1979333	Q8WVJ2;B2R4V0
NaN	NaN	NaN	1	NaN	3.3	IPI00103467	Aldehyde dehydrogenase 5;Aldehyde dehydrogenase family 1 member B1;Aldehyde dehydrogenase X, mitochondrial;cDNA FLJ51238, highly similar to Aldehyde dehydrogenase X, mitochondrial (EC 1.2.1.3)	ALDH1B1;ALDH5;ALDHX	P30837;B4DLJ0
NaN	NaN	NaN	0	NaN	0	IPI00103884;IPI00929734	Ovarian cancer-associated gene 2 protein	OVCA2	Q8WZ82
NaN	NaN	NaN	0	NaN	0	IPI00104050	Thyroid hormone receptor-associated protein 3;Thyroid hormone receptor-associated protein complex 150 kDa component;THRAP3 protein	THRAP3;TRAP150	Q9Y2W1;Q05D20;Q6P0P7;Q6PJV4;Q7Z5U1
NaN	NaN	NaN	1	NaN	3.1	IPI00105598;IPI00790498	26S proteasome non-ATPase regulatory subunit 11;26S proteasome regulatory subunit p44.5;26S proteasome regulatory subunit RPN6;26S proteasome regulatory subunit S9;cDNA FLJ58882, highly similar to 26S proteasome non-ATPase regulatory subunit 11;Proteasome 26S non-ATPase subunit 11 variant	PSMD11	O00231;B4DTS5;Q53FT5;C9JWS8
NaN	NaN	NaN	1	NaN	16.8	IPI00106642;IPI00883655	PWP1-interacting protein 8;Stromal cell-derived factor 2-like protein 1;Dihydropyrimidinase-like 2	SDF2L1;UNQ1941/PRO4424	Q9HCN8;A2RUD3;Q86U75
NaN	NaN	NaN	0	NaN	0	IPI00106646;IPI00930709;IPI00009794;IPI00930668;IPI00514755;IPI00930387	45 kDa calcium-binding protein;Cab45;Stromal cell-derived factor 4;Stromal cell derived factor 4;Stromal cell derived factor 4, isoform CRA_b	CAB45;PSEC0034;SDF4;hCG_19193;RP5-902P8.6-007;RP5-902P8.6-006	Q9BRK5-1;Q9BRK5;Q9BRK5-2;Q9BRK5-4;B1AME6;Q9BRK5-3;B1AME7;Q9BRK5-5
NaN	NaN	NaN	0	NaN	0	IPI00106913;IPI00885050;IPI00376025	Dehydrogenase/reductase SDR family member 4;NADPH-dependent carbonyl reductase/NADP-retinol dehydrogenase;NADPH-dependent retinol dehydrogenase/reductase;Peroxisomal short-chain alcohol dehydrogenase;SCAD-SRL;Short-chain dehydrogenase/reductase family member 4	DHRS4;UNQ851/PRO1800	Q9BTZ2-1;Q9BTZ2;Q9BTZ2-4;B5MDH5
0	1.0051	0.00733905	1	8.0216	12.8	IPI00107555;IPI00940567;IPI00795892;IPI00945373;IPI00947095;IPI00946483	Profilin;Profilin II;Profilin-2;Putative uncharacterized protein PFN2	PFN2	B4DNH1;P35080-2;P35080;C9J0J7;C9JUG0;C9JQ45
0	0.7237	-0.466536	5	42.589	7.1	IPI00140420;IPI00910438;IPI00945024	100 kDa coactivator;EBNA2 coactivator p100;p100 co-activator;Staphylococcal nuclease domain-containing protein 1;Tudor domain-containing protein 11;cDNA, FLJ92620, highly similar to Homo sapiens staphylococcal nuclease domain containing 1 (SND1),mRNA;cDNA FLJ39264 fis, clone OCBBF2009603, highly similar to Staphylococcal nuclease domain-containing protein 1;EBNA-2 co-activator variant;cDNA FLJ545…	SND1;TDRD11	Q7KZF4;B2R5U1;B3KU67;Q59FF0;B4E299;Q86UF7
NaN	NaN	NaN	1	NaN	12.6	IPI00299149;IPI00140827;IPI00790142;IPI00745893;IPI00798011;IPI00909492;IPI00793687;IPI00299147;IPI00936162;IPI00827816;IPI00434968;IPI00936160;IPI00640611	HSMT3;Sentrin-2;Small ubiquitin-related modifier 2;SMT3 homolog 2;SUMO-3;Ubiquitin-like protein SMT3B;Putative uncharacterized protein ENSP00000391266;Putative uncharacterized protein SUMO3;cDNA FLJ57440, moderately similar to Small ubiquitin-related modifier 3;SMT3 suppressor of mif two 3 homolog 3 (Yeast), isoform CRA_d;Small ubiquitin-related modifier 3;SMT3 homolog 1;SUMO-2;Ubiquitin-like pro…	SMT3B;SMT3H2;SUMO2;SUMO3;hCG_401304;SMT3A;SMT3H1;SMT3H4;SUMO4	P61956;B2R4I2;C9J3L3;A8MU27;B4DUW4;A8MUA9;P55854;A1L3W5;Q6EEV6
0	1.1003	0.137897	14	17.782	28.9	IPI00141318;IPI00939370;IPI00883950;IPI00604713	63 kDa membrane protein;Cytoskeleton-associated protein 4;CKAP4 protein;Similar to cytoskeleton-associated protein 4;cDNA FLJ41699 fis, clone HCHON2004776, highly similar to Homo sapiens cytoskeleton-associated protein 4 (CKAP4), mRNA	CKAP4	Q07065-1;Q07065;Q6NWZ1;Q8TB01;Q07065-2;B3KVX6
NaN	NaN	NaN	0	NaN	0	IPI00143921;IPI00783221;IPI00445699	KDEL motif-containing protein 2;cDNA, FLJ94092	KDELC2;UNQ1904/PRO4350	Q7Z4H8-1;Q7Z4H8;Q7Z4H8-2;B2R8W4;Q7Z4H8-3
NaN	NaN	NaN	0	NaN	0	IPI00147874;IPI00514997;IPI00514469	N-acetylneuraminate synthase;N-acetylneuraminate-9-phosphate synthase;N-acetylneuraminic acid phosphate synthase;N-acetylneuraminic acid synthase;Sialic acid synthase	NANS;SAS	Q9NR45
-1	0.66722	-0.583766	4	32.272	27	IPI00148063	Heme-binding protein 1;p22HBP	HBP;HEBP1	Q9NRV9
NaN	NaN	NaN	1	NaN	5.6	IPI00151462;IPI00220482;IPI00015423;IPI00415014	Microtubule-associated proteins 1A/1B light chain 3 beta 2;Microtubule-associated proteins 1A/1B light chain 3B-like;Autophagy-related protein LC3 B;Autophagy-related ubiquitin-like modifier LC3 B;MAP1 light chain 3-like protein 2;MAP1A/MAP1B light chain 3 B;Microtubule-associated protein 1 light chain 3 beta;Microtubule-associated proteins 1A/1B light chain 3B;MAP1LC3B protein;Microtubule-associ…	MAP1LC3B2;MAP1ALC3;MAP1LC3B;hCG_32374;DKFZp762B153;MAP1LC3A	A6NCE7;Q9GZQ8;Q49A36;Q658J6;Q9H492-2;Q9H492;Q9H492-1
NaN	NaN	NaN	0	NaN	0	IPI00152653	Axonemal beta dynein heavy chain 5;Ciliary dynein heavy chain 5;Dynein heavy chain 5, axonemal;DNAH5 variant protein;Axonemal dynein, heavy chain;Dynein heavy chain	DNAH5;DNAHC5;HL1;KIAA1603	Q8TE73;B0I1R7;O95496;Q8NEX4
NaN	NaN	NaN	0	NaN	0	IPI00152658;IPI00643850;IPI00396662;IPI00946494;IPI00946980;IPI00550738;IPI00479896;IPI00642737;IPI00645296;IPI00647464;IPI00642169	Never in mitosis A-related kinase 7;Serine/threonine-protein kinase Nek7;cDNA, FLJ93949, highly similar to Homo sapiens NIMA (never in mitosis gene a)-related kinase 7 (NEK7), mRNA;NIMA (Never in mitosis gene a)-related kinase 7, isoform CRA_b;Putative uncharacterized protein NEK7	NEK7;hCG_40767	Q8TDX7;B2R8K8;A6NGT8;C9JYM3
NaN	NaN	NaN	0	NaN	0	IPI00946154;IPI00154603;IPI00930195;IPI00930557	Basic fibroblast growth factor;Heparin-binding growth factor 2	FGF2;FGFB	P09038-4;P09038;P09038-1;P09038-3;P09038-2
0	0.78493	-0.349364	4	31.526	12.2	IPI00156689;IPI00184402;IPI00789469;IPI00797605	Synaptic vesicle membrane protein VAT-1 homolog;cDNA, FLJ79487, highly similar to Synaptic vesicle membrane protein VAT-1homolog;cDNA FLJ39753 fis, clone SMINT2018343, highly similar to Synaptic vesicle membrane protein VAT-1homolog (EC 1.-.-.-);cDNA FLJ54106, moderately similar to Synaptic vesicle membrane protein VAT-1 homolog (EC 1.-.-.-);Chromosome 17q21 mRNA clone 694:2.	VAT1	Q99536;B0AZP7;B3KUF8;B4DPX4;Q16464
NaN	NaN	NaN	1	NaN	5.6	IPI00160421	39S ribosomal protein L18, mitochondrial;cDNA FLJ76688, highly similar to Homo sapiens HSPC071 mRNA;Mitochondrial ribosomal protein L18, isoform CRA_b	HSPC071;MRPL18;hCG_34030	Q9H0U6;A8K9D2;Q5TAP9
0	0.84816	-0.237592	10	80.462	23.8	IPI00747810;IPI00163187;IPI00894286;IPI00894471;IPI00893542	FSCN1 protein;55 kDa actin-bundling protein;Fascin;p55;Singed-like protein;cDNA FLJ37935 fis, clone CTONG2005290, highly similar to FASCIN;cDNA FLJ38511 fis, clone HCHON2000417, highly similar to FASCIN	FSCN1;FAN1;HSN;SNL	Q96IH1;Q16658;B3KTA3;B3KTM9
NaN	NaN	NaN	0	NaN	0	IPI00165230;IPI00335930	DAZ-associated protein 1;Deleted in azoospermia-associated protein 1;cDNA FLJ35575 fis, clone SPLEN2006143, highly similar to DAZ-associated protein 1	DAZAP1	Q96EP5-1;Q96EP5;B3KS63;Q96EP5-2
NaN	NaN	NaN	0	NaN	0	IPI00910977;IPI00746782;IPI00943076;IPI00165360;IPI00942726;IPI00877618	cDNA FLJ31171 fis, clone KIDNE2000046, highly similar to 3-mercaptopyruvate sulfurtransferase;3-mercaptopyruvate sulfurtransferase variant;3-mercaptopyruvate sulfurtransferase;Mercaptopyruvate sulfurtransferase, isoform CRA_a;MPST protein;Putative uncharacterized protein MPST;Mercaptopyruvate sulfurtransferase;Truncated mercaptopyruvate sulfurtransferase variant;Mercaptopyruvate sulfurtransferase…	MPST;TST2;hCG_41447;LL22NC01-146D10.4-005	B3KP52;Q59HD5;P25325;Q6FHN9;B1AH49;Q2VEU0;Q2VEU1
NaN	NaN	NaN	0	NaN	0	IPI00165459	Histone-lysine N-methyltransferase SETD1B;Lysine N-methyltransferase 2G;SET domain-containing protein 1B	KIAA1076;KMT2G;SET1B;SETD1B	Q9UPS6
NaN	NaN	NaN	0	NaN	0	IPI00168262	Glycosyltransferase 25 family member 1;Hydroxylysine galactosyltransferase 1;Procollagen galactosyltransferase 1;cDNA FLJ32578 fis, clone SPLEN2000258, highly similar to Homo sapiens glycosyltransferase 25 domain containing 1 (GLT25D1), mRNA;GLT25D1 protein;cDNA: FLJ22329 fis, clone HRC05659	GLT25D1;PSEC0241	Q8NBJ5;B3KQ10;Q8WUI9;Q9H6F1
NaN	NaN	NaN	1	NaN	2.9	IPI00168388;IPI00102936;IPI00386885	Signal recognition particle 68 kDa protein;cDNA FLJ11140 fis, clone PLACE1006488, highly similar to Signal recognition particle 68 kDa protein;cDNA FLJ44270 fis, clone TLIVE2008229, highly similar to SIGNAL RECOGNITION PARTICLE 68 kDa PROTEIN;cDNA FLJ54176, highly similar to Signal recognition particle 68 kDa protein;cDNA FLJ40643 fis, clone THYMU2017099, highly similar to SIGNAL RECOGNITION PART…	SRP68;hCG_1989307	Q9UHB9-1;Q9UHB9;B3KMI9;B3KWY7;B4DVI7;Q9UHB9-2;B3KUU5;Q96K97;Q96K98
NaN	NaN	NaN	0	NaN	0	IPI00169285;IPI00930153	76 kDa protein;LAMA-like protein 2;Lamina ancestor homolog 2;Phospholipase B domain-containing protein 2;Putative phospholipase B-like 2;Putative phospholipase B-like 2 32 kDa form;Putative phospholipase B-like 2 45 kDa form	PLBD2	Q8NHP8
0	1.096	0.132248	21	88.23	70.3	IPI00169383;IPI00916818;IPI00909158;IPI00910974;IPI00219568;IPI00396468	Cell migration-inducing gene 10 protein;Phosphoglycerate kinase 1;Primer recognition protein 2;Phosphoglycerate kinase	MIG10;OK/SW-cl.110;PGK1;PGKA;hCG_20034	P00558;A8K4W6;B7Z7A9;B4DHM5;B4E1H9
NaN	NaN	NaN	1	NaN	3.5	IPI00798102;IPI00184284;IPI00170796;IPI00789072	PEP11 homolog;Vacuolar protein sorting-associated protein 29;Vesicle protein sorting 29;Putative uncharacterized protein DKFZp667O202	DC15;DC7;MDS007;VPS29;DKFZp667O202	Q9UBQ0-2;Q9UBQ0;Q9UBQ0-1;Q5JPE4
NaN	NaN	NaN	0	NaN	0	IPI00170924	Histidine triad nucleotide-binding protein 3	HINT3	Q9NQE9
0	1.1828	0.242206	3	15.68	13.7	IPI00419249;IPI00171199	Macropain subunit C8;Multicatalytic endopeptidase complex subunit C8;Proteasome component C8;Proteasome subunit alpha type-3;Proteasome subunit alpha type	HC8;PSC8;PSMA3	P25788-1;P25788;B2RCK6;Q6IB71;P25788-2
0	0.99441	-0.00808729	2	7.5169	6.5	IPI00783919;IPI00171412;IPI00942652;IPI00926529;IPI00784010;IPI00926177;IPI00942954;IPI00334514;IPI00924919;IPI00927565;IPI00783351;IPI00939930;IPI00334513;IPI00910862;IPI00926849;IPI00334516;IPI00953012;IPI00925106	Putative uncharacterized protein SUMF2;C-alpha-formylglycine-generating enzyme 2;Sulfatase-modifying factor 2;cDNA FLJ54722, highly similar to Sulfatase-modifying factor 2;Putative uncharacterized protein DKFZP566I1024;cDNA FLJ59949, highly similar to Homo sapiens sulfatase modifying factor 2 (SUMF2), transcript variant 4, mRNA;cDNA FLJ59089, highly similar to Homo sapiens sulfatase modifying fac…	SUMF2;PSEC0171;UNQ1968/PRO4500;DKFZP566I1024	C9JL30;Q8NBJ7-1;Q8NBJ7;C9J660;A8MXB9;B4DLK7;C9JA78;Q8NBJ7-3;Q75LP3;B4DQ27;A8MTN9;B4DWQ0;Q8NBJ7-2;B4DN71;C9JZ12
0	1.1882	0.248778	14	21.413	42.4	IPI00171438;IPI00946258;IPI00395646;IPI00939560	Endoplasmic reticulum resident protein 46;Thioredoxin domain-containing protein 5;Thioredoxin-like protein p46;Putative uncharacterized protein DKFZp666I134;Putative uncharacterized protein STRF8;TXNDC5 protein;cDNA, FLJ96678, Homo sapiens thioredoxin domain containing 5 (TXNDC5), mRNA;HCG1811539, isoform CRA_b	TLP46;TXNDC5;UNQ364/PRO700;DKFZp666I134;STRF8;hCG_1811539	Q8NBS9;Q658S9;Q6EHZ3;Q86UY0;B2RDM2
NaN	NaN	NaN	1	NaN	4.9	IPI00171844	COP9 signalosome complex subunit 4;JAB1-containing signalosome subunit 4;cDNA FLJ10286 fis, clone HEMBB1001384, highly similar to COP9 signalosome complex subunit 4;cDNA FLJ36919 fis, clone BRACE2003987, highly similar to COP9 signalosome complex subunit 4;COP9 constitutive photomorphogenic homolog subunit 4 (Arabidopsis), isoform CRA_a;COP9 signalosome subunit 4 variant	COPS4;CSN4;hCG_20211	Q9BT78;B3KM48;B3KST5;Q53FV3
0	1.013	0.0186342	4	39.286	8.9	IPI00171903;IPI00383296;IPI00645920	Heterogeneous nuclear ribonucleoprotein M;Heterogeneous nuclear ribonucleoprotein M isoform a variant;ORF protein;cDNA FLJ60435, highly similar to Heterogeneous nuclear ribonucleoprotein M;HNRPM protein;Putative uncharacterized protein DKFZp547H118	HNRNPM;HNRPM;NAGR1;ORF;DKFZp547H118	P52272-1;P52272;Q59ES8;Q7KYM9;P52272-2;B4DEG4;Q6P2D7;Q8TCM5
NaN	NaN	NaN	0	NaN	0	IPI00172591	39S ribosomal protein L17, mitochondrial;LYST-interacting protein 2	LIP2;MRPL17	Q9NRX2
0	0.72681	-0.46035	1	16.193	4.8	IPI00827625;IPI00828178;IPI00827717;IPI00430291;IPI00828139;IPI00827573;IPI00827606;IPI00952720;IPI00939804;IPI00876923;IPI00172636;IPI00654569;IPI00828081;IPI00221305;IPI00334271;IPI00219166;IPI00377174;IPI00219165;IPI00298090;IPI00215715;IPI00550056;IPI00182944;IPI00877169;IPI00183066;IPI00640362;IPI00903230;IPI00927384;IPI00926135;IPI00925128;IPI00925318	Calcium/calmodulin-dependent protein kinase type II subunit delta;Calcium/calmodulin-dependent protein kinase II delta E;Putative uncharacterized protein CAMK2D;cDNA FLJ31080 fis, clone HSYRA2001615, highly similar to Calcium/calmodulin-dependent protein kinase type II delta chain (EC 2.7.11.17);cDNA FLJ53470, highly similar to Calcium/calmodulin-dependent protein kinase type II delta chain (EC 2…	CAMK2D;CAMKD;CAM2;CAMK2B;CAMKB;tcag7.799;CAMK2A;CAMKA;KIAA0968;hCG_38614	Q13557-11;Q13557;Q13557-6;Q13557-3;Q13557-1;Q13557-5;Q13557-10;Q92991;Q13557-9;C9J9N7;C9JDC0;A8MVS8;Q13557-8;Q13557-4;B7Z2B0;C9J5I0;Q4G1A8;Q13554-1;Q13554;A4D2J9;Q13554-2;A4D2K0;B7Z1Z6;Q53H78;Q13554-5;A4D2K5;Q13554-3;Q13554-6;Q9UQM7-1;Q9UQM7;A8K161;Q8IWE0;Q9UQM7-2;Q13554-4;Q7LDD5;Q13554-7
0	0.80104	-0.320054	2	20.684	14.5	IPI00796934;IPI00419919;IPI00173589;IPI00792866;IPI00792336;IPI00052885;IPI00019208	cDNA FLJ78093, highly similar to Homo sapiens ribosomal protein L29 (RPL29), mRNA;60S ribosomal protein L29;Cell surface heparin-binding protein HIP;Ribosomal protein L29 (RPL29) pseudogene;Ribosomal protein L29	RPL29;RP11-632C17__A.1-001	A8K0H3;P47914;Q5T1D1;Q6IPI1
NaN	NaN	NaN	1	NaN	8.2	IPI00175096;IPI00179408	Tetratricopeptide repeat protein 9C;Tetratricopeptide repeat protein 9C (TPR repeat protein 9C).	TTC9C	Q8N5M4;Q8WYY7
0	1.2176	0.28404	13	74.228	33.6	IPI00176903;IPI00514023;IPI00513773	Cavin-1;Polymerase I and transcript release factor;cDNA FLJ35087 fis, clone PLACE6005546, highly similar to Polymerase I and transcript release factor;cDNA FLJ55731, highly similar to Polymerase I and transcript release factor;cDNA FLJ53495, highly similar to Polymerase I and transcript release factor	FKSG13;PTRF	Q6NZI2-1;Q6NZI2;B3KRY5;B4DNU9;Q6NZI2-3;B4DPZ5;Q6NZI2-2
NaN	NaN	NaN	1	NaN	2.1	IPI00177728;IPI00165579;IPI00646632;IPI00642792;IPI00386314;IPI00643827;IPI00642656;IPI00646185;IPI00647662;IPI00641258	CNDP dipeptidase 2;Cytosolic non-specific dipeptidase;Glutamate carboxypeptidase-like protein 1;Peptidase A;cDNA FLJ56358, highly similar to Cytosolic nonspecific dipeptidase;cDNA FLJ54170, highly similar to Cytosolic nonspecific dipeptidase;cDNA FLJ11121 fis, clone PLACE1006139;cDNA FLJ10400 fis, clone NT2RM4000395	CN2;CNDP2;CPGL;PEPA	Q96KP4-1;Q96KP4;B3KUG4;B4DPF1;B4DV28;Q96KP4-2;Q9NUV1;Q9NW02
-1	0.70419	-0.505963	16	38.523	12.4	IPI00178352;IPI00413958;IPI00455021;IPI00937774	ABP-280-like protein;ABP-L;Actin-binding-like protein;Filamin-2;Filamin-C;Gamma-filamin;Gamma filamin variant;cDNA FLJ10186 fis, clone HEMBA1004534, highly similar to Filamin-C;Filamin C	ABPL;FLN2;FLNC	Q14315-1;Q14315;Q59H94;Q14315-2;B3KM41;B5AGT3
0	1.0266	0.0378742	4	23.158	26.7	IPI00178440;IPI00927696;IPI00927920;IPI00164838;IPI00926585	Elongation factor 1-beta;HCG19809;Similar to eukaryotic translation elongation factor 1 beta 2; eukaryotic translation elongation factor 1 beta 1;Putative uncharacterized protein EEF1B2	EEF1B;EEF1B2;EF1B;hCG_19809;LOC392793;tcag7.1190	P24534;A4D1M6;C9JZW3
0	0.84211	-0.247919	1	4.7842	9.3	IPI00645446;IPI00179026;IPI00900380	cDNA FLJ59683, highly similar to Homo sapiens malignant T cell amplified sequence 1 (MCTS1), mRNA;Malignant T cell-amplified sequence 1;Multiple copies T-cell malignancies	MCT1;MCTS1	B4DGY2;Q9ULC4-1;Q9ULC4;Q9ULC4-2
0	1.0043	0.00619029	6	13.974	39.7	IPI00179330;IPI00798127;IPI00792712;IPI00793729;IPI00789107;IPI00719280;IPI00790633;IPI00794925;IPI00795527;IPI00793810;IPI00797400;IPI00796600;IPI00794211;IPI00796007;IPI00784990;IPI00789823;IPI00456429;IPI00793330;IPI00798155;IPI00794205;IPI00418813;IPI00654754;IPI00792139;IPI00936175;IPI00937730;IPI00879555	40S ribosomal protein S27a;cDNA, FLJ96793, Homo sapiens ribosomal protein S27a (RPS27A), mRNA;Ribosomal protein S27a, isoform CRA_c;Ribosomal protein S27a;Ribosomal protein S27A;cDNA FLJ75516, highly similar to Xenopus tropicalis ubiquitin C, mRNA;Ubiquitin C variant;Ubiquitin C splice variant;Putative uncharacterized protein;UBC protein;cDNA FLJ32377 fis, clone SKMUS1000014, highly similar to Po…	RPS27A;UBA80;UBCEP1;hCG_1987923;UBC;DKFZp434K0435;hCG_1998947;UBB;UBA52;UBCEP2;hCG_37048	P62979;B2RDW1;Q5RKT7;Q8WYN9;A8K674;Q59EM9;Q5PY61;Q66K58;Q96H31;Q96MH4;Q9UFQ0;Q96C32;Q5U5U6;B4DV12;Q5UGI3;P62987;Q3MIH3;P62988;Q49A90;A8CGI2
NaN	NaN	NaN	1	NaN	3	IPI00179438;IPI00954039;IPI00219298	Differentially-expressed protein 2;Disabled homolog 2;DOC-2;cDNA, FLJ95154, highly similar to Homo sapiens disabled homolog 2, mitogen-responsive phosphoprotein (Drosophila) (DAB2), mRNA;cDNA FLJ53147, highly similar to Disabled homolog 2	DAB2;DOC2	P98082-1;P98082;B2RAW0;B4DNN1;P98082-3;P98082-2
NaN	NaN	NaN	0	NaN	0	IPI00179473;IPI00784104;IPI00908710;IPI00878713;IPI00879205	EBI3-associated protein of 60 kDa;Phosphotyrosine-independent ligand for the Lck SH2 domain of 62 kDa;Sequestosome-1;Ubiquitin-binding protein p62;cDNA FLJ52854, highly similar to Sequestosome-1	ORCA;OSIL;SQSTM1	Q13501-1;Q13501;Q13501-2;B4E3V2
0	0.9246	-0.113099	2	15.527	7.6	IPI00744851;IPI00952829;IPI00746310;IPI00179700;IPI00450855;IPI00177716	cDNA FLJ54188, moderately similar to High mobility group protein HMG-I/HMG-Y;Putative uncharacterized protein HMGA1;High mobility group AT-hook protein 1;High mobility group protein HMG-I/HMG-Y;High mobility group protein R;HMGA1 protein;High mobility group AT-hook 1	HMGA1;HMGIY;RP11-513I15.2-001	B4DWA0;C9J292;P17096-3;P17096;P17096-1;Q6IPL9;P17096-2;Q5T6U8
0	1.0842	0.116631	4	15.726	10.6	IPI00183626;IPI00334175;IPI00179964;IPI00556157;IPI00413691;IPI00915400;IPI00915287;IPI00915299;IPI00384710;IPI00159072;IPI00470879	Polypyrimidine tract binding protein 1;Polypyrimidine tract binding protein 1, isoform CRA_c;57 kDa RNA-binding protein PPTB-1;Heterogeneous nuclear ribonucleoprotein I;Polypyrimidine tract-binding protein 1;Polypyrimidine tract-binding protein 1 isoform c variant	hCG_20560;PTBP1;PTB	Q9BUQ0;P26599-2;P26599;P26599-1;Q59H49
-1	0.047206	-4.40489	1	134.14	1.8	IPI00180404;IPI00514299;IPI00873443;IPI00908441;IPI00385083;IPI00855737	F-actin-binding protein;Nelin;Nexilin;cDNA FLJ55951, highly similar to Homo sapiens nexilin (F actin binding protein) (NEXN), mRNA;cDNA FLJ56379, highly similar to Mus musculus nexilin (Nexn), mRNA;cDNA FLJ56909, highly similar to Rattus norvegicus nexilin (Nexn), transcript variant s, mRNA;MSTP128	NEXN	Q0ZGT2-1;Q0ZGT2;Q0ZGT2-2;B4DDI0;B4DPZ7;B5ME05;B4DUN9;Q7Z4C7;Q0ZGT2-3
NaN	NaN	NaN	2	NaN	18.6	IPI00180954;IPI00641579;IPI00909097;IPI00646241;IPI00910502;IPI00443657	A18 hnRNP;Cold-inducible RNA-binding protein;Glycine-rich RNA-binding protein CIRP;Cold inducible RNA binding protein;Cold inducible RNA binding protein, isoform CRA_a;cDNA FLJ37462 fis, clone BRAWH2011343, highly similar to COLD-INDUCIBLE RNA-BINDING PROTEIN;cDNA FLJ52850, moderately similar to Cold-inducible RNA-binding protein;cDNA FLJ52834, moderately similar to Cold-inducible RNA-binding pro…	A18HNRNP;CIRBP;CIRP;hCG_21575	Q14011;Q53XX5;B3KT17;B4E2X2;B4E2A3;Q6ZR81
NaN	NaN	NaN	0	NaN	0	IPI00873716;IPI00181409;IPI00216230;IPI00030131;IPI00791301;IPI00830089	Lamina-associated polypeptide 2, isoforms beta/gamma variant;Lamina-associated polypeptide 2, isoforms beta/gamma;Splenin;Thymopentin;Thymopoietin;Thymopoietin, isoforms beta/gamma;Thymopoietin-related peptide isoforms beta/gamma;TP5;Lamina-associated polypeptide 2, isoform alpha;Thymopoietin isoform alpha;Thymopoietin-related peptide isoform alpha;Thymopoietin zeta isoform	LAP2;TMPO	Q59G12;P42167-2;P42167;P42166;P42167-1;A2T926
NaN	NaN	NaN	0	NaN	0	IPI00181717;IPI00845510;IPI00002324;IPI00845294;IPI00952989;IPI00845444	DTDP-4-keto-6-deoxy-D-glucose 4-reductase;Methionine adenosyltransferase 2 subunit beta;Methionine adenosyltransferase II beta;cDNA FLJ76904, highly similar to Homo sapiens methionine adenosyltransferase II, beta (MAT2B), transcript variant 2, mRNA;Putative uncharacterized protein MAT2B	MAT2B;MSTP045;Nbla02999;TGR;UNQ2435/PRO4995	Q9NZL9-2;Q9NZL9;Q9NZL9-4;Q9NZL9-1;A8K7A4;Q9NZL9-3;C9JPN3;Q9NZL9-5
NaN	NaN	NaN	0	NaN	0	IPI00922428;IPI00878142;IPI00182126;IPI00953596	cDNA FLJ51089, highly similar to FK506-binding protein 9 (EC 5.2.1.8);63 kDa FK506-binding protein;FK506-binding protein 9;Peptidyl-prolyl cis-trans isomerase FKBP9;Rotamase;FKBP9 protein;cDNA PSEC0007 fis, clone NT2RM1000634, highly similar to FK506-binding protein 9 (EC 5.2.1.8);cDNA FLJ55188, highly similar to FK506-binding protein 9 (EC 5.2.1.8);cDNA FLJ53831, highly similar to FK506-binding …	FKBP60;FKBP63;FKBP9	B7Z6H3;O95302;A7YQ73;B3KQQ0;B7Z1G9;B7Z1U8;B7Z230;B7Z994;B7ZAH5
0	0.97548	-0.0358158	2	23.187	33.9	IPI00182289;IPI00639942	40S ribosomal protein S29;Putative uncharacterized protein RPS29;Ribosomal protein S29	RPS29	P62273;A8MZ73
0	0.8925	-0.164076	2	11.451	9.9	IPI00514926;IPI00514083;IPI00515106;IPI00514494;IPI00644488;IPI00513820;IPI00182293;IPI00470394;IPI00514021	Guanylate kinase 1;cDNA FLJ54844, highly similar to Guanylate kinase (EC 2.7.4.8);Guanylate kinase 1, isoform CRA_e;GMP kinase;Guanylate kinase;Guanylate kinase 1, isoform CRA_a;GUK1 protein;Putative uncharacterized protein DKFZp666D023	GUK1;RP11-520H14.2-018;RP11-520H14.2-023;RP11-520H14.2-010;RP11-520H14.2-027;RP11-520H14.2-003;hCG_1984660;RP11-520H14.2-030;GMK;RP11-520H14.2-001;DKFZp666D023;RP11-520H14.2-019	B1ANH2;B1ANH6;B1ANH1;B1ANG9;B1ANH0;B4E1H6;B1ANH5;Q16774;Q6IBG8;Q96IN2;Q658U3;B1ANH3
0	1.2878	0.364909	2	20.047	5.8	IPI00182373;IPI00003128;IPI00894468;IPI00657713;IPI00852618;IPI00853118;IPI00657829;IPI00657802;IPI00852922;IPI00852962	Procollagen-proline,2-oxoglutarate-4-dioxygenase subunit alpha-2;Prolyl 4-hydroxylase subunit alpha-2;P4HA2 protein;Putative uncharacterized protein DKFZp686M0919	P4HA2;UNQ290/PRO330;DKFZp686M0919	O15460-2;O15460;Q05DA4;O15460-1;Q5HYD8
0	0.9467	-0.0790208	5	13.128	27.8	IPI00914529;IPI00910727;IPI00182533;IPI00816097;IPI00914543;IPI00879950	cDNA FLJ57954, highly similar to 60S ribosomal protein L28;60S ribosomal protein L28;Ribosomal protein L28;Ribosomal protein L28 variant;Putative uncharacterized protein RPL28;Ribosomal protein L28, isoform CRA_c	RPL28;hCG_38234	B4DEP9;P46779;O60251;Q59F34;C9JB50
NaN	NaN	NaN	0	NaN	0	IPI00182728;IPI00335421;IPI00855706;IPI00411356;IPI00645370	Cell migration-inducing gene 1 protein;Suppressor of K(+) transport growth defect 1;Vacuolar protein sorting-associated protein 4B;cDNA FLJ78528, highly similar to Homo sapiens vacuolar protein sorting 4B (yeast) (VPS4B), mRNA;cDNA FLJ75934, highly similar to Homo sapiens vacuolar protein sorting 4B (yeast) (VPS4B), mRNA;Fidgetin-like protein 1;cDNA FLJ14631 fis, clone NT2RP2000660, highly simila…	MIG1;SKD1;VPS42;VPS4B;FIGNL1;VPS4;VPS4A;DKFZp434E0418	O75351;A8K4G7;A8K5D8;Q69HW4;Q6PIW4-1;Q6PIW4;B3KNH6;Q6PIW4-2;Q9UN37;Q49AN7;Q9NXK5;Q9UF30
NaN	NaN	NaN	1	NaN	10.4	IPI00397860;IPI00182933;IPI00871858;IPI00645474;IPI00646039	Cytochrome b5;Microsomal cytochrome b5 type A;Cytochrome b-5 isoform 1 variant	CYB5;CYB5A	P00167-1;P00167;P00167-2;Q59F44
0	1.3513	0.434348	3	18.149	3.6	IPI00183002;IPI00413191;IPI00397730;IPI00939648;IPI00397728;IPI00789895	Myosin phosphatase-targeting subunit 1;Protein phosphatase 1 regulatory subunit 12A;Protein phosphatase myosin-binding subunit;cDNA, FLJ94919, highly similar to Homo sapiens protein phosphatase 1, regulatory (inhibitor) subunit 12A (PPP1R12A), mRNA;cDNA FLJ50923, highly similar to Protein phosphatase 1 regulatory subunit 12A	MBS;MYPT1;PPP1R12A	O14974-1;O14974;B2RAH5;B4DZ09;O14974-3;O14974-4;O14974-2
0	0.96207	-0.0557862	2	0.35431	6.8	IPI00183508;IPI00385754;IPI00816829;IPI00815767;IPI00878175	Protein A6;Protein tyrosine kinase 9;Twinfilin-1	PTK9;TWF1	Q12792-2;Q12792;Q12792-4;Q12792-3
0	1.0157	0.0224743	5	25.411	40.2	IPI00183695	Calpactin I light chain;Calpactin-1 light chain;Cellular ligand of annexin II;p10 protein;p11;Protein S100-A10;S100 calcium-binding protein A10;S100A10 protein	ANX2LG;CAL1L;CLP11;S100A10	P60903;Q6FGE5
NaN	NaN	NaN	0	NaN	37.2	IPI00183968;IPI00645055;IPI00647245	Gamma-tropomyosin;Tropomyosin alpha-3 chain;Tropomyosin-3;Tropomyosin-5;Tropomyosin 3;cDNA FLJ35371 fis, clone SKMUS2001740, highly similar to TROPOMYOSIN ALPHA CHAIN, SKELETAL MUSCLE TYPE;cDNA FLJ32435 fis, clone SKMUS2001287, highly similar to Tropomyosin alpha-3 chain;TPM3 protein	TPM3;RP11-205M9.1-002;RP11-205M9.1-007	P06753-1;P06753;Q5VU70;Q8NAH0;Q5VU62
NaN	NaN	NaN	1	NaN	2.9	IPI00185374;IPI00335069	26S proteasome non-ATPase regulatory subunit 12;26S proteasome regulatory subunit p55;26S proteasome regulatory subunit RPN5;cDNA FLJ33879 fis, clone CTONG2007091, highly similar to 26S proteasome non-ATPase regulatory subunit 12;Proteasome (Prosome, macropain) 26S subunit, non-ATPase, 12, isoform CRA_c;Putative uncharacterized protein PSMD12	PSMD12;hCG_1749256	O00232;A6NP15
0	0.89545	-0.159315	28	45.108	48.4	IPI00186290;IPI00909570;IPI00440662	Elongation factor 2;cDNA FLJ60696, highly similar to Elongation factor 2;cDNA FLJ58164, highly similar to Elongation factor 2;EEF2 protein;Similar to Elongation factor 2b;cDNA FLJ56548, highly similar to Elongation factor 2	EEF2;EF2	P13639;B4DMC6;B4DRE8;Q6PK56;Q8TA90;B4DPU3
0	0.95677	-0.0637559	1	17.509	4.8	IPI00215637;IPI00910433;IPI00908506	ATP-dependent RNA helicase DDX3X;DEAD box protein 3, X-chromosomal;DEAD box, X isoform;Helicase-like protein 2;cDNA FLJ76819, highly similar to Homo sapiens DEAD (Asp-Glu-Ala-Asp) box polypeptide 3, X-linked (DDX3X), transcript variant 2, mRNA;DEAD (Asp-Glu-Ala-Asp) box polypeptide 3, X-linked;HCG19318, isoform CRA_a;cDNA FLJ60399, highly similar to ATP-dependent RNA helicase DDX3X (EC 3.6.1.-);D…	DBX;DDX3;DDX3X;hCG_19318;RP1-169I5.3-001	O00571;A8K538;B4E3E8;B5BTY4;Q59GX6;Q5S4N1;B4DLU5;B4E132
0	0.96504	-0.0513394	5	10.646	32.4	IPI00215719;IPI00908950	60S ribosomal protein L18;Ribosomal protein L18	RPL18	Q07020;Q0QEW2
NaN	NaN	NaN	0	NaN	0	IPI00856098;IPI00215743;IPI00220967;IPI00744135	p180/ribosome receptor;180 kDa ribosome receptor homolog;ES/130-related protein;Ribosome receptor protein;Ribosome-binding protein 1;RRBP1 protein;Ribosome binding protein 1 homolog 180kDa (Dog);cDNA FLJ36146 fis, clone TESTI2025117, highly similar to Ribosome-binding protein 1	RRBP1;KIAA1398;RP11-462D18.3-003	A7BI36;Q9P2E9-1;Q9P2E9;Q9P2E9-2;A1A5C4;A2A2S5;Q05DK7;Q32NB1;Q9P2E9-3;A1A5C5;B3KSG1
0	1.117	0.159629	8	11.727	49	IPI00215780	40S ribosomal protein S19;cDNA, FLJ92047, Homo sapiens ribosomal protein S19 (RPS19), mRNA;Ribosomal protein S19, isoform CRA_a;Ribosomal protein S19	RPS19;hCG_1995572	P39019;B0ZBD0;Q8WVX7
0	0.91644	-0.125888	2	11.579	32.9	IPI00215790;IPI00792410	60S ribosomal protein L38	RPL38	P63173;B2R5A8
0	1.1494	0.200881	3	11.07	14.9	IPI00215884;IPI00218591;IPI00218592;IPI00922361	Alternative-splicing factor 1;pre-mRNA-splicing factor SF2, P33 subunit;Splicing factor, arginine/serine-rich 1;cDNA FLJ77645, highly similar to Homo sapiens splicing factor, arginine/serine-rich 1 (splicing factor 2, alternate splicing factor) (SFRS1), mRNA;Splicing factor, arginine/serine-rich 1 (Splicing factor 2, alternate splicing factor) variant	ASF;OK/SW-cl.3;SF2;SF2P33;SFRS1	Q07955-1;Q07955;A8K1L8;Q07955-2;Q07955-3;Q59FA2
0	0.75575	-0.404019	2	5.0225	12.2	IPI00215893;IPI00877645	Heme oxygenase 1;cDNA, FLJ93605, highly similar to Homo sapiens heme oxygenase (decycling) 1 (HMOX1), mRNA;Heme oxygenase (Decycling) 1;HMOX1 protein	HMOX1;HO;HO1;hCG_40033;CTA-286B10.6-002	P09601;B2R7U4;Q6FH11;Q96DI8;B1AHA8
0	0.94398	-0.0831718	3	11.7	20.5	IPI00215901;IPI00218988;IPI00922165;IPI00172460;IPI00921960;IPI00218989	Adenylate kinase 2, mitochondrial;ATP-AMP transphosphorylase 2;cDNA FLJ55097, highly similar to Adenylate kinase isoenzyme 2, mitochondrial (EC 2.7.4.3)	ADK2;AK2	P54819-1;P54819;P54819-2;P54819-5;P54819-3;B4DLK2;P54819-6;P54819-4
0	1.0602	0.0843364	2	2.7982	8.5	IPI00215911;IPI00792538	APEX nuclease;Apurinic-apyrimidinic endonuclease 1;DNA-(apurinic or apyrimidinic site) lyase;Protein REF-1;APEX nuclease (Multifunctional DNA repair enzyme) 1;APEX nuclease (Multifunctional DNA repair enzyme) 1, isoform CRA_a;cDNA FLJ76713, highly similar to Homo sapiens APEX nuclease (multifunctional DNA repair enzyme) 1 (APEX1), transcript variant 2, mRNA;Full-length cDNA clone CS0DI036YP02 of …	APE;APEX;APEX1;APX;HAP1;REF1;hCG_40473	P27695;Q5TZP7
NaN	NaN	NaN	0	NaN	0	IPI00909515;IPI00215919;IPI00853337;IPI00215914;IPI00215917;IPI00930263;IPI00797941	cDNA FLJ51495, highly similar to ADP-ribosylation factor 5;ADP-ribosylation factor 5;ADP-ribosylation factor 5, isoform CRA_a;cDNA, FLJ92389, Homo sapiens ADP-ribosylation factor 5 (ARF5), mRNA;Putative uncharacterized protein ARF5;ADP-ribosylation factor 1;ADP-ribosylation factor 3;cDNA FLJ61099, highly similar to ADP-ribosylation factor 1;cDNA FLJ57770, moderately similar to ADP-ribosylation fa…	ARF5;hCG_32325;tcag7.6;ARF1;ARF3	B4DLJ3;P84085;A4D0Z3;C9J1Z8;P84077;P61204;B4DEB9;B4E190;B7ZB63
NaN	NaN	NaN	0	NaN	0	IPI00473136;IPI00953077;IPI00215948	Alpha E-catenin;Cadherin-associated protein;Catenin alpha-1;Renal carcinoma antigen NY-REN-13;Putative uncharacterized protein CTNNA1;cDNA FLJ36832 fis, clone ASTRO2010799, highly similar to ALPHA-1 CATENIN;cDNA FLJ54052, highly similar to Alpha-1 catenin (Cadherin-associated protein);cDNA FLJ54547, highly similar to Alpha-1 catenin (Cadherin-associated protein);cDNA FLJ54047, highly similar to A…	CTNNA1;hCG_1782385	P35221-2;P35221;C9JMP9;P35221-1;B3KSR8;B4DKT9;B4DU00;B4E2G8;Q8N1C0
0	1.0129	0.0184917	11	31.177	32.3	IPI00215965;IPI00465365;IPI00797148;IPI00760620;IPI00644968;IPI00879518;IPI00954480;IPI00908994;IPI00909288;IPI00879501;IPI00797902;IPI00176692;IPI00411329;IPI00742127;IPI00869068;IPI00789127	Helix-destabilizing protein;Heterogeneous nuclear ribonucleoprotein A1;hnRNP core protein A1;Single-strand RNA-binding protein;HNRPA1 protein;Putative uncharacterized protein;hnRNP core protein A1-like 3;Putative heterogeneous nuclear ribonucleoprotein A1-like 3;Putative uncharacterized protein ENSP00000383298;cDNA FLJ51587, highly similar to Heterogeneous nuclear ribonucleoprotein A1;Putative un…	HNRNPA1;HNRPA1;HNRPA1L3;HNRNPA1L;HNRNPA1L2	P09651-1;P09651;P09651-2;Q3MI39;Q6IPF2;Q9BSM5;P09651-3;P0C7M2;C9JCD7;Q0VAC0;B4DP35;C9JV67;B4E0B5;Q32P51
NaN	NaN	NaN	1	NaN	2.9	IPI00216008;IPI00853547;IPI00289800;IPI00884082;IPI00645745;IPI00642620	Glucose-6-phosphate 1-dehydrogenase;Glucose-6-phosphate dehydrogenase;Glucose-6-phosphate dehydrogenase variant	G6PD	P11413-2;P11413;P11413-3;A8K8D9;P11413-1;Q0PHS4;Q2Q9B7;Q2Q9H2;Q2VF42;B4DYA7;Q0PHS1;A2IBT6;A7IZZ3;B6ZHS6;Q0PHS2;Q0PHS3;Q0PHS5;Q0PHS6
0	1.2783	0.354226	5	16.336	37.7	IPI00216088;IPI00643056	Cellular retinoic acid-binding protein 2;Cellular retinoic acid-binding protein II;Cellular retinoic acid binding protein 2	CRABP2;RP11-66D17.4-002	P29373;Q5SYZ4
0	0.99047	-0.0138148	18	46.964	70.1	IPI00216138;IPI00556415;IPI00386638	22 kDa actin-binding protein;Protein WS3-10;Smooth muscle protein 22-alpha;Transgelin;Transgelin variant;cDNA, FLJ94704, highly similar to Homo sapiens transgelin (TAGLN), mRNA;Putative uncharacterized protein DKFZp686P11128;TAGLN protein;Transgelin variant 2;Transgelin, isoform CRA_b	SM22;TAGLN;WS3-10;DKFZp686P11128;hCG_2032895	Q01995;Q53GC9;Q5U0D2;Q6FI52;Q59FA5
NaN	NaN	NaN	0	NaN	12.7	IPI00216171;IPI00791564;IPI00218474;IPI00909949;IPI00942494;IPI00792715;IPI00790892	2-phospho-D-glycerate hydro-lyase;Enolase 2;Gamma-enolase;Neural enolase;Neuron-specific enolase;Enolase;Beta-enolase;Enolase 3;Muscle-specific enolase;Skeletal muscle enolase	ENO2;hCG_25937;ENO3	P09104;A8K3B0;Q6FHV6;B7Z2X9;P13929-1;P13929;P13929-2;Q9NPL4;P13929-3
0	0.83004	-0.268747	2	34.468	8.5	IPI00871890;IPI00872089;IPI00290738;IPI00871365;IPI00216184;IPI00400849	cDNA FLJ75056, highly similar to Homo sapiens phosphatidylinositol binding clathrin assembly protein (PICALM), mRNA;Putative uncharacterized protein PICALM;PICALM variant protein;Clathrin assembly lymphoid myeloid leukemia protein;Phosphatidylinositol-binding clathrin assembly protein;cDNA FLJ52661, highly similar to Homo sapiens phosphatidylinositol binding clathrin assembly protein, transcript …	PICALM;PICALM variant protein;CALM	A8K5U9;A8MX97;Q4LE54;A8MW24;Q13492-1;Q13492;C9JDZ4;Q13492-2;Q13492-3;B4DLM1;B4DTM3;B5BU72
0	0.9815	-0.0269398	2	36.665	21	IPI00216237	60S ribosomal protein L36;Ribosomal protein L36	RPL36	Q9Y3U8;Q9BYF3
0	1.0098	0.0140696	6	8.019	51.4	IPI00216298;IPI00552768	ATL-derived factor;Surface-associated sulphydryl protein;Thioredoxin;Thioredoxin, isoform CRA_b;Thioredoxin delta 3	TRDX;TRX;TRX1;TXN;hCG_28763;RP11-427L11.1-002;TXN delta 3	P10599;Q9UDG5;B1ALW1;O60744
0	1.2018	0.265197	7	13.277	26.5	IPI00216308;IPI00847300;IPI00790304;IPI00910830	Outer mitochondrial membrane protein porin 1;Plasmalemmal porin;Porin 31HL;Porin 31HM;Voltage-dependent anion-selective channel protein 1;cDNA FLJ38670 fis, clone HSYRA2000190, highly similar to Voltage-dependent anion-selective channel protein 1;Putative uncharacterized protein VDAC1;cDNA FLJ57715, highly similar to Voltage-dependent anion-selective channel protein 1	VDAC;VDAC1	P21796;B3KTS5;C9JI87;B4DEI3
0	1.0693	0.0966667	1	11.771	50.4	IPI00216318;IPI00640721;IPI00645801	14-3-3 protein beta/alpha;14-3-3 protein beta/alpha, N-terminally processed;Protein 1054;Protein kinase C inhibitor protein 1	YWHAB	P31946-1;P31946;B5BU24
0	1.0763	0.10608	3	141.46	24	IPI00216319;IPI00794254;IPI00827595;IPI00879350	14-3-3 protein eta;Protein AS1;cDNA, FLJ93036, highly similar to Homo sapiens tyrosine 3-monooxygenase/tryptophan 5-monooxygenaseactivation protein, eta polypeptide (YWHAH), mRNA;Tyrosine 3-monooxygenase/tryptophan 5-monooxygenase activation protein, eta polypeptide;Homo sapiens clone CDABP0046 mRNA sequence	YWHA1;YWHAH;LL22NC03-44A4.1-004	Q04917;B2R6N6;A2IDB2;Q9H4N8
NaN	NaN	NaN	0	NaN	0	IPI00744015;IPI00827859;IPI00302712;IPI00915993;IPI00216348;IPI00827813;IPI00917978;IPI00412601;IPI00917180;IPI00917325;IPI00915884;IPI00917685;IPI00917785;IPI00916160;IPI00917564;IPI00917075;IPI00916278;IPI00916306	Cytoplasmic dynein 1 intermediate chain 2;Cytoplasmic dynein intermediate chain 2;Dynein intermediate chain 2, cytosolic;cDNA FLJ53290, highly similar to Cytoplasmic dynein 1 intermediate chain 2;Dynein, cytoplasmic, intermediate polypeptide 2 variant;cDNA, FLJ79018, highly similar to Cytoplasmic dynein 1 intermediate chain 2;cDNA FLJ55471, highly similar to Cytoplasmic dynein 1 intermediate chai…	DNCI2;DNCIC2;DYNC1I2	Q13409-1;Q13409;Q13409-5;Q13409-2;B4DPZ3;Q59GU5;B7ZA04;Q13409-3;B4DX93;Q9H5W7;Q13409-6;Q53SA6
0	0.98856	-0.0165996	7	15.703	23.4	IPI00014587;IPI00790571;IPI00945731;IPI00216393;IPI00945566;IPI00946844;IPI00945895	Clathrin light chain A;cDNA FLJ60566, highly similar to Clathrin light chain A;Putative uncharacterized protein CLTA	CLTA	P09496-1;P09496;P09496-3;B4DIN1;P09496-2;C9JXN4;C9J8P9
0	0.95919	-0.0601115	11	50.263	58.7	IPI00216587;IPI00645201	40S ribosomal protein S8;Ribosomal protein S8;Similar to ribosomal protein S8	OK/SW-cl.83;RPS8;hCG_2031852;RP11-269F19.3-001;RP11-269F19.3-003	P62241;Q5JR94;Q5JR95;Q9BS10
0	1.1138	0.15549	9	22.066	31.4	IPI00477313;IPI00216592;IPI00909232;IPI00759596;IPI00759822;IPI00868835;IPI00027569;IPI00735540;IPI00887991;IPI00911096;IPI00910718;IPI00910666;IPI00877664	Heterogeneous nuclear ribonucleoproteins C1/C2;cDNA FLJ75154, highly similar to Homo sapiens heterogeneous nuclear ribonucleoprotein C (C1/C2), mRNA;cDNA, FLJ92712, highly similar to Homo sapiens heterogeneous nuclear ribonucleoprotein C (C1/C2) (HNRPC), transcript variant 1, mRNA;cDNA, FLJ92657, highly similar to Homo sapiens heterogeneous nuclear ribonucleoprotein C (C1/C2) (HNRPC), transcript …	HNRNPC;HNRPC;HNRNPCL1;HNRPCL1;LOC440563;LOC649330	P07910-1;P07910;A8K9A4;B2R603;P07910-2;B2R5W2;B3KX96;B4DY08;P07910-4;P07910-3;O60812;B2RP44;B7ZW41;Q6PKD2;B2RXH8;B7ZW38;B4DQQ2;B4DSU6;B4DMJ1
0	1.2056	0.269751	2	15.867	10.3	IPI00216682;IPI00909623;IPI00642542	Calponin, acidic isoform;Calponin-3;cDNA FLJ50126, highly similar to Calponin-3;cDNA, FLJ79297, highly similar to Calponin-3;Calponin 3, acidic;cDNA, FLJ92692, Homo sapiens calponin 3, acidic (CNN3), mRNA;CNN3 protein;cDNA FLJ53072, highly similar to Calponin-3;DJ639P13.2.2 (Acidic calponin 3)	CNN3;hCG_31913	Q15417;B4DFK6;Q6FHA7;B4DP09;Q9BWY6
0	1.111	0.151859	17	13.47	93.6	IPI00216691;CON__P02584	Profilin I;Profilin-1;Profilin	PFN1;hCG_32691	P07737;Q53Y44
NaN	NaN	NaN	1	NaN	2.2	IPI00216694;IPI00947227;IPI00010471;IPI00646259;IPI00947454;IPI00032304;IPI00945930;IPI00908503	Plastin-3;T-plastin;cDNA FLJ78707, highly similar to Homo sapiens plastin 3 (T isoform) (PLS3), mRNA;cDNA, FLJ92722, Homo sapiens plastin 3 (T isoform) (PLS3), mRNA;Plastin 3 (T isoform);cDNA FLJ51929, highly similar to Plastin-3;cDNA FLJ50683, highly similar to Plastin-3;Plastin 3 variant;Similar to plastin 3 (T isoform);PLS3 protein;cDNA FLJ61108, highly similar to Plastin-3;cDNA FLJ59681, high…	PLS3;hCG_18485	P13797;A8K579;B4DPW9;B7Z6M1;Q53GY0;Q96HI1;A7E2S2;B4DG31;B4DGB4;B4DI60
NaN	NaN	NaN	0	NaN	0	IPI00216951;IPI00917783;IPI00917492;IPI00917399;IPI00917615	Aspartate--tRNA ligase;Aspartyl-tRNA synthetase, cytoplasmic;Cell proliferation-inducing gene 40 protein;Putative uncharacterized protein DARS;Putative uncharacterized protein DKFZp781B11202	DARS;PIG40;DKFZp781B11202	P14868;Q53R85;Q53T60;Q68CR9;C9JU47;C9JLC1;C9J7S3
0	0.96165	-0.0564162	7	11.672	22.4	IPI00217030;IPI00219894;IPI00302740;IPI00643830;IPI00646114;IPI00877922	40S ribosomal protein S4, X isoform;SCR10;Single copy abundant mRNA protein;cDNA FLJ40595 fis, clone THYMU2010705, highly similar to 40S RIBOSOMAL PROTEIN S4, X ISOFORM;cDNA, FLJ92004, Homo sapiens ribosomal protein S4, X-linked (RPS4X), mRNA;Ribosomal protein S4, X-linked, isoform CRA_c;Ribosomal protein S4, X-linked X isoform variant;RPS4X protein	CCG2;RPS4;RPS4X;SCAR;hCG_18634	P62701;B2R491;Q53HV1;Q96IR1
NaN	NaN	NaN	1	NaN	1.9	IPI00744319;IPI00217053;IPI00868973;IPI00868764;IPI00942375;IPI00868717;IPI00386206	Protein PRRC1;Putative uncharacterized protein PRRC1	PRRC1	Q96M27-2;Q96M27;C9J436;Q96M27-3;Q96M27-1;Q96M27-5;C9JTJ7;Q96M27-4;B5MEG3
NaN	NaN	NaN	0	NaN	0	IPI00217056;IPI00938391;IPI00937542;IPI00444950;IPI00760934	Leprecan-like protein 2;Prolyl 3-hydroxylase 3;Protein B;LEPREL2 protein variant	LEPREL2;P3H3	Q8IVL6-1;Q8IVL6;Q59FY9;Q8IVL6-2
NaN	NaN	NaN	1	NaN	2.7	IPI00217143;IPI00305166;IPI00902754;IPI00789678;IPI00940951;IPI00909676;IPI00477361	SDHA protein;Flavoprotein subunit of complex II;Succinate dehydrogenase [ubiquinone] flavoprotein subunit, mitochondrial;cDNA FLJ37560 fis, clone BRCOC2000333, highly similar to Succinate dehydrogenase (ubiquinone) flavoprotein subunit, mitochondrial (EC 1.3.5.1);cDNA FLJ55072, highly similar to Succinate dehydrogenase (ubiquinone) flavoprotein subunit, mitochondrial (EC1.3.5.1);cDNA FLJ61478, hi…	SDH2;SDHA;SDHF	Q8IW48;P31040;B3KT34;B4DJ60;B4DYN5;Q0QF12;Q59GW8;B3KYA5;B7Z6J5;B4DNB2
0	1.0419	0.0592168	4	7.9535	45.4	IPI00217236;IPI00909626	TCP1-chaperonin cofactor A;Tubulin-folding cofactor A;Tubulin-specific chaperone A;cDNA, FLJ92496, Homo sapiens tubulin-specific chaperone a (TBCA), mRNA;TBCA protein;Tubulin folding cofactor A;Tubulin-specific chaperone a;cDNA FLJ57496, moderately similar to Tubulin-specific chaperone A	TBCA;hCG_2016016	O75347;Q6FGD7;B4DT30
-1	0.61332	-0.705288	1	15.813	25.8	IPI00217465	Histone H1.2;Histone H1d;cDNA FLJ76039, highly similar to Homo sapiens histone 1, H1c (HIST1H1C), mRNA;Histone 1, H1c	H1F2;HIST1H1C;hCG_1640485	P16403;A8K4I2
0	0.98838	-0.0168623	3	3.3305	12.4	IPI00217468;IPI00815867	Histone H1.5;Histone H1a	H1F5;HIST1H1B	P16401
NaN	NaN	NaN	0	NaN	0	IPI00217477;IPI00640781;IPI00643317;IPI00411540;IPI00376756;IPI00888596;IPI00888935;IPI00787656;IPI00374293;IPI00941696;IPI00936241;IPI00006437;IPI00744556	High mobility group protein 2a;High mobility group protein 4;High mobility group protein B3;Non-histone chromosomal protein;Putative high mobility group protein B3-like protein;High mobility group protein 4-like;Putative high mobility group protein B3-like-1;Putative uncharacterized protein DKFZp779G118	HMG2A;HMG4;HMGB3;HMG4L;HMGB3L1;DKFZp779G118	O15347;Q16466;P0C6E5;C9J8V8;Q3SYE8;Q7Z684
NaN	NaN	NaN	0	NaN	11.2	IPI00217519;IPI00556590;IPI00927712	Ras-related protein Ral-A;cDNA FLJ40085 fis, clone TESTI2002993	RAL;RALA	P11233;A4D1W3;Q8N836;C9JZC9
NaN	NaN	NaN	0	NaN	0	IPI00217550;IPI00479793	Methionine-R-sulfoxide reductase B3, mitochondrial;Putative uncharacterized protein DKFZp686C1178;cDNA, FLJ79264, highly similar to Homo sapiens methionine sulfoxide reductase B3 (MSRB3), transcript variant 1, mRNA	MSRB3;UNQ1965/PRO4487;DKFZp686C1178	Q8IXL7-1;Q8IXL7;Q6MZU8;Q8IXL7-2;B7ZAQ0
0	0.91331	-0.130823	2	62.693	4.4	IPI00217563;IPI00217561;IPI00217562;IPI00549336;IPI00293305;IPI00945878;IPI00945037;IPI00947385;IPI00946209;IPI00945712	Fibronectin receptor subunit beta;Integrin beta-1;VLA-4 subunit beta	FNRB;ITGB1;MDF2;MSK12	P05556-1;P05556;P05556-3;P05556-4;P05556-5;P05556-2
NaN	NaN	NaN	0	NaN	0	IPI00217952;IPI00299506;IPI00216159	D-fructose-6-phosphate amidotransferase 1;Glucosamine--fructose-6-phosphate aminotransferase [isomerizing] 1;Glutamine:fructose 6 phosphate amidotransferase 1;Hexosephosphate aminotransferase 1	GFAT;GFPT;GFPT1	Q06210-1;Q06210;Q06210-2
0	1.1594	0.213378	19	9.8897	57.9	IPI00947127;IPI00217966;IPI00607708;IPI00939286;IPI00908791;IPI00910754;IPI00952964;IPI00795075;IPI00148061;IPI00554498	L-lactate dehydrogenase;Cell proliferation-inducing gene 19 protein;LDH muscle subunit;L-lactate dehydrogenase A chain;Renal carcinoma antigen NY-REN-59;cDNA FLJ52549, highly similar to L-lactate dehydrogenase A chain (EC 1.1.1.27)	LDHA;PIG19;hCG_96677	B7Z5E3;P00338-1;P00338;P00338-2;C9J4M5;B4DJI1;B4DKQ2;A8MXQ4
NaN	NaN	NaN	1	NaN	7.7	IPI00217975;IPI00790831	Lamin-B1;cDNA FLJ50934, highly similar to Lamin-B1;LMNB1 protein	LMN2;LMNB;LMNB1	P20700;B4DZT3;Q6DC98
NaN	NaN	NaN	0	NaN	0	IPI00333215;IPI00943316;IPI00935732;IPI00218106	Transcription elongation factor A protein 1;Transcription elongation factor S-II protein 1;Transcription elongation factor TFIIS.o;cDNA FLJ51911, highly similar to Transcription elongation factor A protein 1	GTF2S;TCEA1;TFIIS	P23193-1;P23193;P23193-2;B7Z4W0
NaN	NaN	NaN	0	NaN	0	IPI00642984;IPI00218200	B-cell receptor-associated protein 31, isoform CRA_b;cDNA FLJ33051 fis, clone TRACH1000063, highly similar to B-cell receptor-associated protein 31;cDNA FLJ43643 fis, clone STOMA2008546, highly similar to B-cell receptor-associated protein 31;Putative uncharacterized protein BCAP31;B-cell receptor-associated protein 31 variant;6C6-AG tumor-associated antigen;B-cell receptor-associated protein 31;…	BCAP31;hCG_2004982;BAP31;DXS1357E	B3KQ79;C9J0M4;Q53G72;Q53HT6;P51572
NaN	NaN	NaN	1	NaN	15.6	IPI00218236;IPI00892668;IPI00894333	Serine/threonine-protein phosphatase PP1-beta catalytic subunit;Serine/threonine-protein phosphatase	PPP1CB	P62140;B4DJ75;B7ZB67
0	1.1964	0.2587	15	17.018	82.7	IPI00218319;IPI00382894;IPI00218320;IPI00479185;IPI00642042;IPI00477649;IPI00909961;IPI00854592;IPI00643370;IPI00844078;IPI00640264;IPI00900375;IPI00941379	Gamma-tropomyosin;Tropomyosin alpha-3 chain;Tropomyosin-3;Tropomyosin-5;cDNA, FLJ96568, highly similar to Homo sapiens tropomyosin 3 (TPM3), mRNA;Tropomyosin 3;Tropomyosin 3, isoform CRA_b;TPMsk3;cDNA FLJ50612, highly similar to Rattus norvegicus tropomyosin 3, gamma (Tpm3), transcript variant 2, mRNA;Cytoskeletal tropomyosin isoform (2.5 kb);Cytoskeletal tropomyosin TM30;Putative uncharacterized…	TPM3;hCG_1997142;RP11-205M9.1-006;RP11-205M9.1-005;OK/SW-cl.5;RP11-205M9.1-009;DKFZp686J1372;RP11-205M9.1-003;RP11-205M9.1-010	P06753-2;P06753;B2RDE1;Q5VU58;Q8TCG3;P06753-3;B4DQ80;Q5VU61;Q6LDX7;Q8NI98;Q5VU66;Q5HYB6;Q5VU59;Q5VU72;B4DWT5;Q8NAG3
NaN	NaN	NaN	1	NaN	2.4	IPI00794900;IPI00218342	C-1-tetrahydrofolate synthase, cytoplasmic;Formyltetrahydrofolate synthetase;Methenyltetrahydrofolate cyclohydrolase;Methylenetetrahydrofolate dehydrogenase;cDNA FLJ56016, highly similar to C-1-tetrahydrofolate synthase, cytoplasmic	MTHFC;MTHFD;MTHFD1	B2R5Y2;B7Z809;P11586
0	1.0618	0.086512	0	4.2038	45	IPI00218343;IPI00387144;IPI00166768	Alpha-tubulin 6;Tubulin alpha-1C chain;Tubulin alpha-6 chain;Tubulin alpha 6 variant;cDNA FLJ55956, highly similar to Tubulin alpha-6 chain;TUBA1C protein	TUBA1C;TUBA6	Q9BQE3;Q53GA7;B7Z1K5;Q8N532
NaN	NaN	NaN	1	NaN	1	IPI00896498;IPI00218398	cDNA, FLJ93047, highly similar to Homo sapiens matrix metallopeptidase 14 (membrane-inserted) (MMP14), mRNA;Matrix metalloproteinase 1;Matrix metalloproteinase-14;Membrane-type matrix metalloproteinase 1;Membrane-type-1 matrix metalloproteinase;MMP-X1	MMP14	B2R6P3;Q9UHK5;P50281
NaN	NaN	NaN	1	NaN	6	IPI00873466;IPI00218493	Putative uncharacterized protein HPRT1;Hypoxanthine-guanine phosphoribosyltransferase;HPRT1 protein	HPRT1;HPRT	A8MSU4;P00492;Q6LET3
NaN	NaN	NaN	1	NaN	15.4	IPI00218568	4-alpha-hydroxy-tetrahydropterin dehydratase;Dimerization cofactor of hepatocyte nuclear factor 1-alpha;Phenylalanine hydroxylase-stimulating protein;Pterin carbinolamine dehydratase;Pterin-4-alpha-carbinolamine dehydratase;PCBD protein;4a-carbinolamine dehydratase	DCOH;PCBD;PCBD1	P61457;Q6FGB3;Q6LEE0;Q6LEE1;Q6LEE2
0	0.9601	-0.0587434	3	15.626	23.8	IPI00218606;IPI00793332	40S ribosomal protein S23;cDNA FLJ77921, highly similar to Homo sapiens ribosomal protein S23 (RPS23), mRNA;cDNA, FLJ92033, Homo sapiens ribosomal protein S23 (RPS23), mRNA;Ribosomal protein S23, isoform CRA_a	RPS23;hCG_38189	P62266;A8K517
0	1.0228	0.0325241	6	17.658	17.8	IPI00218682;IPI00916535;IPI00009923	Procollagen-proline,2-oxoglutarate-4-dioxygenase subunit alpha-1;Prolyl 4-hydroxylase subunit alpha-1;Procollagen-proline, 2-oxoglutarate 4-dioxygenase (Proline 4-hydroxylase), alpha polypeptide I;Procollagen-proline, 2-oxoglutarate 4-dioxygenase (Proline 4-hydroxylase), alpha polypeptide I variant;Procollagen-proline, 2-oxoglutarate 4-dioxygenase (Proline 4-hydroxylase), alpha polypeptide I, iso…	P4HA;P4HA1;hCG_19276;RP11-344N10.1-002	P13674-2;P13674;Q5VSQ6;C9JL12;P13674-1
0	0.79134	-0.33763	6	10.921	34.4	IPI00218693;IPI00642457;IPI00816267	Adenine phosphoribosyltransferase	APRT	P07741
NaN	NaN	NaN	0	NaN	0	IPI00873228;IPI00218728;IPI00909586;IPI00953036;IPI00760905	Lissencephaly-1 protein;PAF acetylhydrolase 45 kDa subunit;PAF-AH alpha;Platelet-activating factor acetylhydrolase IB subunit alpha;cDNA FLJ51164, highly similar to Platelet-activating factor acetylhydrolase IB alpha subunit	LIS1;MDCR;MDS;PAFAH1B1;PAFAHA	A8MYH0;P43034-1;P43034;B4DZN3
0	1.0531	0.0746424	2	8.6816	21.4	IPI00218733;IPI00789078	Superoxide dismutase [Cu-Zn]	SOD1	P00441;A8MST3
NaN	NaN	NaN	1	NaN	13.9	IPI00218848	ATP synthase subunit e, mitochondrial	ATP5I;ATP5K	P56385
0	1.0868	0.120086	26	29.874	70.2	IPI00218918;IPI00908577;IPI00549413;IPI00643231	Annexin A1;Annexin I;Annexin-1;Calpactin II;Calpactin-2;Chromobindin-9;Lipocortin I;p35;Phospholipase A2 inhibitory protein;ANXA1 protein;Annexin A1, isoform CRA_a;cDNA FLJ51887, highly similar to Annexin A1	ANX1;ANXA1;LPC1;hCG_17305;RP11-71A24.1-002;RP11-71A24.1-004	P04083;B5BU38;Q05BR2;Q5TZZ9;B4DL19;Q5T3N1
NaN	NaN	NaN	0	NaN	0	IPI00218924;IPI00908436	Calcineurin B homolog;Calcineurin homologous protein;Calcium-binding protein CHP;Calcium-binding protein p22;cDNA FLJ57188, highly similar to Calcium-binding protein p22	CHP	Q99653;B4DSB5
NaN	NaN	NaN	0	NaN	0	IPI00219005	51 kDa FK506-binding protein;52 kDa FK506-binding protein;59 kDa immunophilin;FK506-binding protein 4;FKBP59;HSP-binding immunophilin;Immunophilin FKBP52;Peptidyl-prolyl cis-trans isomerase FKBP4;Peptidyl-prolyl cis-trans isomerase FKBP4, N-terminally processed;Rotamase;cDNA, FLJ94557, highly similar to Homo sapiens FK506 binding protein 4, 59kDa (FKBP4), mRNA	FKBP4;FKBP52	Q02790;B2R9U2
0	1.0876	0.121148	20	36.761	70.7	IPI00219018;IPI00788737;IPI00795257;IPI00789134;IPI00797221;IPI00795622;IPI00794605;CON__P10096;IPI00793922;IPI00022430	Glyceraldehyde-3-phosphate dehydrogenase;Glyceraldehyde 3-phosphate dehydrogenase	CDABP0047;GAPD;GAPDH;OK/SW-cl.12	P04406;A4UCT1;Q16768;Q2TSD0;Q5ZEY3;Q0QET7
0	0.9739	-0.0381545	2	6.8091	23.6	IPI00219025;IPI00160508	Glutaredoxin-1;Thioltransferase-1	GLRX;GRX	P35754
0	1.0055	0.00791308	3	12.987	10.7	IPI00219029;IPI00922421	Aspartate aminotransferase, cytoplasmic;Glutamate oxaloacetate transaminase 1;Transaminase A;cDNA FLJ51134, highly similar to Aspartate aminotransferase, cytoplasmic (EC 2.6.1.1);Growth-inhibiting protein 18;cDNA FLJ53826, highly similar to Aspartate aminotransferase, cytoplasmic (EC 2.6.1.1)	GOT1;GIG18	P17174;B7Z7E9;Q2TU84;B7Z1I2
NaN	NaN	NaN	0	NaN	0	IPI00219034	Complex I-19kD;Complex I-PGIV;NADH dehydrogenase [ubiquinone] 1 alpha subcomplex subunit 8;NADH-ubiquinone oxidoreductase 19 kDa subunit;cDNA, FLJ94833, Homo sapiens NADH dehydrogenase (ubiquinone) 1 alpha subcomplex, 8, 19kDa (NDUFA8), mRNA;NADH dehydrogenase (Ubiquinone) 1 alpha subcomplex, 8, 19kDa;cDNA FLJ52138, highly similar to NADH dehydrogenase (ubiquinone) 1 alpha subcomplex subunit 8 (E…	NDUFA8;hCG_29045;RP11-456D21.1-001	P51970;B1AM93;B7Z768
NaN	NaN	NaN	1	NaN	10	IPI00639805;IPI00219067;IPI00645360;IPI00940377;IPI00645711;IPI00642432;IPI00647885;IPI00419235;IPI00218831;IPI00008770;IPI00845493;IPI00444582;IPI00470739;IPI00152326;IPI00619967;IPI00640363	Glutathione S-transferase Mu 2;GST class-mu 2;GSTM2-2;Glutathione S-transferase mu 2 (Muscle);Glutathione S-transferase M2 (Muscle);cDNA FLJ60842, highly similar to Glutathione S-transferase Mu 2 (EC 2.5.1.18);Glutathione transferase;Putative uncharacterized protein GSTM2	GST4;GSTM2;GSTmu3	P28161;Q0D2I8;A8HT81;B4DRY4;Q9UE37;A6NGW8
NaN	NaN	NaN	0	NaN	0	IPI00219077;IPI00514090;IPI00793812;IPI00794758;IPI00790872;IPI00790203;IPI00792836;IPI00794371	Leukotriene A(4) hydrolase;Leukotriene A-4 hydrolase;cDNA FLJ52432, highly similar to Leukotriene A-4 hydrolase (EC 3.3.2.6);cDNA FLJ51009, highly similar to Leukotriene A-4 hydrolase (EC 3.3.2.6);Leukotriene A4 hydrolase variant;LTA4H protein	LTA4;LTA4H	P09960-1;P09960;B4DVZ8;P09960-2;B4DNQ9;Q59ES1;Q49AK0
NaN	NaN	NaN	0	NaN	0	IPI00219097	High mobility group protein 2;High mobility group protein B2;High-mobility group box 2	HMG2;HMGB2	P26583;Q5U071
NaN	NaN	NaN	0	NaN	7.9	IPI00219147;IPI00031801;IPI00219148	Cold shock domain-containing protein A;DNA-binding protein A;Single-strand DNA-binding protein NF-GMB;CSDA protein	CSDA;DBPA	P16989-2;P16989;Q96GD7;P16989-1;P16989-3
0	1.0602	0.0843364	2	14.368	19.5	IPI00219153;IPI00878392;IPI00879364	60S ribosomal protein L22;EBER-associated protein;Epstein-Barr virus small RNA-associated protein;Heparin-binding protein HBp15;Ribosomal protein L22-like 2;Ribosomal protein L22	RPL22;RPL22L2	P35268;B8Y929;Q7Z4W8;Q8WYP0;Q9BYF5
0	1.1605	0.214747	5	17.407	31.6	IPI00219155;IPI00790294;IPI00792879	60S ribosomal protein L27	RPL27	P61353;B2R4D8;Q6LCU2
NaN	NaN	NaN	1	NaN	16.5	IPI00872940;IPI00219156;IPI00790695;IPI00794121;IPI00794745	60S ribosomal protein L30	RPL30	A8MYX5;P62888;A8MTA6
0	1.1136	0.155231	3	21.007	20.5	IPI00219160;IPI00940063	60S ribosomal protein L34;Leukemia-associated protein	RPL34	P49207;Q5MK14
0	1.1191	0.162339	10	18.367	30.8	IPI00219217;IPI00788938;IPI00789173;IPI00556477	LDH heart subunit;L-lactate dehydrogenase B chain;Renal carcinoma antigen NY-REN-46;L-lactate dehydrogenase	LDHB;hCG_24788	P07195;Q5U077;A8MW50
0	1.1055	0.144699	10	26.61	86.7	IPI00219219;IPI00880148	14 kDa laminin-binding protein;14 kDa lectin;Beta-galactoside-binding lectin L-14-I;Galaptin;Galectin-1;HBL;HPL;Lactose-binding lectin 1;Lectin galactoside-binding soluble 1;Putative MAPK-activating protein PM12;S-Lac lectin 1;HL14 protein	LGALS1;HL14	P09382;B2R5E8;Q15954
NaN	NaN	NaN	0	NaN	0	IPI00219229	U6 snRNA-associated Sm-like protein LSm3;cDNA, FLJ92476, highly similar to Homo sapiens LSM3 homolog, U6 small nuclear RNA associated (S. cerevisiae) (LSM3), mRNA	LSM3;MDS017	P62310;B2R5H5;Q6IAH0
NaN	NaN	NaN	1	NaN	5.7	IPI00219301	Myristoylated alanine-rich C-kinase substrate;Protein kinase C substrate, 80 kDa protein, light chain;MARCKS protein	MACS;MARCKS;PRKCSL	P29966;Q05C82;Q6NVI1
NaN	NaN	NaN	1	NaN	1	IPI00418313;IPI00298788;IPI00414335;IPI00556173;IPI00298789;IPI00219330;IPI00556364	Double-stranded RNA-binding protein 76;Interleukin enhancer-binding factor 3;M-phase phosphoprotein 4;Nuclear factor associated with dsRNA;Nuclear factor of activated T-cells 90 kDa;Translational control protein 80;Putative uncharacterized protein ILF3;cDNA FLJ77456, highly similar to Homo sapiens interleukin enhancer binding factor 3, 90kDa (ILF3), transcript variant 2, mRNA;cDNA FLJ58050, highl…	DRBF;ILF3;MPHOSPH4;NF90	Q12906-4;Q12906;Q12906-1;Q12906-3;C9JFV5;Q12906-6;A8K590;Q12906-2;Q12906-5;B4DDF3;B4DFG4;Q59GP7
0	1.2056	0.269751	26	83.958	50.4	IPI00219365;IPI00872814;IPI00922115	Membrane-organizing extension spike protein;Moesin;MSN protein	MSN	P26038;Q6PJT4;A8MZ70
NaN	NaN	NaN	0	NaN	0	IPI00219383;IPI00925753	Complex I-B12;NADH dehydrogenase [ubiquinone] 1 beta subcomplex subunit 3;NADH-ubiquinone oxidoreductase B12 subunit;NADH dehydrogenase (Ubiquinone) 1 beta subcomplex, 3, 12kDa, isoform CRA_a;NDUFB3 protein;Putative uncharacterized protein NDUFB3	NDUFB3;hCG_1776639	O43676;Q6IB80;C9JKQ2
0	0.98476	-0.0221559	9	45.685	51.3	IPI00219446;IPI00795288;IPI00908746;IPI00795701;IPI00794584	HCNPpp;Hippocampal cholinergic neurostimulating peptide;Neuropolypeptide h3;Phosphatidylethanolamine-binding protein 1;Prostatic-binding protein;Raf kinase inhibitor protein;cDNA FLJ51535, highly similar to Phosphatidylethanolamine-binding protein 1	PBP;PEBP;PEBP1	P30086;B4DRT4
NaN	NaN	NaN	0	NaN	0	IPI00219525;IPI00943153;IPI00910950	6-phosphogluconate dehydrogenase, decarboxylating	PGD;PGDH;hCG_2006054;RP4-736L20.2-001	P52209;A8K2Y9;B4DQJ8;B4DV68;B4E2U0;B4DL86
NaN	NaN	NaN	1	NaN	4.4	IPI00219526;IPI00217872	Glucose phosphomutase 1;Phosphoglucomutase-1;cDNA FLJ50439, highly similar to Phosphoglucomutase-1 (EC 5.4.2.2);cDNA FLJ51818, highly similar to Phosphoglucomutase-1 (EC 5.4.2.2);cDNA FLJ50606, highly similar to Phosphoglucomutase-1 (EC 5.4.2.2);Phosphoglucomutase 1;cDNA FLJ50663, highly similar to Phosphoglucomutase-1 (EC 5.4.2.2)	PGM1;phosphoglucomutase 1/ PGM1	P36871-1;P36871;B4DDQ8;B4DFP1;B4DPV0;Q9H1D2;P36871-2;B7Z6C2;Q16106
0	0.83636	-0.257804	2	23.696	8.2	IPI00219616;IPI00218371;IPI00552495;IPI00718888;IPI00219617;IPI00917032;IPI00643000;IPI00642461;IPI00947377;IPI00947401;IPI00947213	Phosphoribosyl pyrophosphate synthase I;PPRibP;Ribose-phosphate pyrophosphokinase 1;Ribose-phosphate pyrophosphokinase;Phosphoribosyl pyrophosphate synthase 1-like 1;Phosphoribosyl pyrophosphate synthase III;Ribose-phosphate pyrophosphokinase 3;Phosphoribosyl pyrophosphate synthetase 1;cDNA, FLJ79366, highly similar to Ribose-phosphate pyrophosphokinase I (EC 2.7.6.1);Phosphoribosyl pyrophosphate…	PRPS1;PRPS1L1;PRPS3;PRPSL;RP11-540N4.1-003;PRPS2;RP11-540N4.1-002	P60891;B2R6T7;B4DNL6;Q53FW2;P21108;B1ALA9;B7ZB02;P11908-2;P11908;P11908-1;B2R860;B1ALA7;Q15244
0	1.205	0.269033	8	9.8105	41.5	IPI00219622;IPI00927830;IPI00925799;IPI00924522	Macropain subunit C3;Multicatalytic endopeptidase complex subunit C3;Proteasome component C3;Proteasome subunit alpha type-2;Proteasome subunit alpha type;Proteasome (Prosome, macropain) subunit, alpha type, 2, isoform CRA_a;Putative uncharacterized protein DKFZp686D09174	HC3;PSC3;PSMA2;DKFZp686D09174;hCG_19883	P25787;Q53GF5;Q6MZI6
0	0.71275	-0.488532	2	30.001	13.3	IPI00219673;IPI00917331;IPI00440703;IPI00917714;IPI00909432;IPI00917580	Glutathione S-transferase kappa 1;Glutathione S-transferase subunit 13;GST 13-13;GST class-kappa;GSTK1-1;GSTK1 protein;cDNA FLJ78056;Glutathione S-transferase kappa 1, isoform CRA_d;LOC51064 protein;cDNA FLJ37944 fis, clone CTONG2008720, highly similar to Glutathione S-transferase kappa 1 (EC 2.5.1.18);cDNA FLJ76598, highly similar to Homo sapiens glutathione S-transferase kappa 1, mRNA;Glutathio…	GSTK1;HDCMD47P;hCG_20682;LOC51064;tcag7.883	Q9Y2Q3;Q2NLC8;Q6FII1;B3KTA6;Q6P4H0;B4DSY2;B4DIH1
0	0.80909	-0.305628	4	31.142	11.7	IPI00219678	Eukaryotic translation initiation factor 2 subunit 1;Eukaryotic translation initiation factor 2 subunit alpha;cDNA, FLJ92791, Homo sapiens eukaryotic translation initiation factor 2, subunit 1 alpha, 35kDa (EIF2S1), mRNA;Eukaryotic translation initiation factor 2, subunit 1 alpha, 35kDa, isoform CRA_a;Full-length cDNA clone CS0DL010YH08 of B cells (Ramos cell line) of Homo sapiens (human)	EIF2A;EIF2S1;hCG_21909	P05198;Q53XC0
NaN	NaN	NaN	0	NaN	0	IPI00219682;IPI00377081;IPI00910709	Erythrocyte band 7 integral membrane protein;Protein 7.2b;Stomatin;cDNA FLJ61192, highly similar to Erythrocyte band 7 integral membrane protein;cDNA FLJ52062, highly similar to Erythrocyte band 7 integral membrane protein	BND7;EPB72;STOM;RP11-342H3.1-002	P27105;B4DZK8;B4E2V5;B1AM77
NaN	NaN	NaN	0	NaN	0	IPI00219684	Fatty acid-binding protein 3;Fatty acid-binding protein, heart;Heart-type fatty acid-binding protein;Mammary-derived growth inhibitor;Muscle fatty acid-binding protein;FABP3 protein	FABP11;FABP3;MDGI	P05413;Q6IBD7
0	0.99545	-0.00657924	2	13.817	11.9	IPI00946421;IPI00219685;IPI00942935;IPI00909465;IPI00909424	Cell death regulatory protein GRIM-19;Complex I-B16.6;Gene associated with retinoic and interferon-induced mortality 19 protein;NADH dehydrogenase [ubiquinone] 1 alpha subcomplex subunit 13;NADH-ubiquinone oxidoreductase B16.6 subunit;cDNA FLJ59191, highly similar to NADH dehydrogenase (ubiquinone) 1 alpha subcomplex subunit 13 (EC 1.6.5.3);cDNA FLJ58045, highly similar to NADH dehydrogenase (ubi…	CDA016;CGI-39;GRIM19;NDUFA13	Q9P0J0;B4DF76;B4DQP1;B4DEZ3
0	1.1646	0.219835	7	18.586	57.1	IPI00219757;IPI00793319;IPI00554769	Glutathione S-transferase P;GST class-pi;GSTP1-1;Glutathione S-transferase pi;Putative uncharacterized protein GSTP1	FAEES3;GST3;GSTP1	P09211;C7DJS1;C7DJS2;A8MX94;B2C310
NaN	NaN	NaN	1	NaN	5.7	IPI00219861;IPI00759646;IPI00893203;IPI00382703;IPI00218847;IPI00952677;IPI00410615;IPI00892543	Adipocyte acid phosphatase;Low molecular weight cytosolic acid phosphatase;Low molecular weight phosphotyrosine protein phosphatase;Red cell acid phosphatase 1;Acid phosphatase 1 isoform c variant;Putative uncharacterized protein ACP1;Protein-tyrosine-phosphatase, isoform 3	ACP1	P24666-1;P24666;Q59EH3;B5MCC7;C9J4E5;O75702;P24666-2;C9JNS5;P24666-3
0	0.72727	-0.459437	3	35.408	20.8	IPI00219910;IPI00783862	Biliverdin reductase B;Biliverdin-IX beta-reductase;Flavin reductase;Green heme-binding protein;NADPH-dependent diaphorase;NADPH-flavin reductase	BLVRB;FLR	P30043
0	1.0307	0.0436245	4	8.7237	21.1	IPI00219953;IPI00908752;IPI00514929;IPI00514049;IPI00909419	Cytidine monophosphate kinase;Cytidylate kinase;Deoxycytidylate kinase;UMP-CMP kinase;Uridine monophosphate kinase;Uridine monophosphate/cytidine monophosphate kinase;cDNA, FLJ93091, Homo sapiens UMP-CMP kinase (UMP-CMPK), mRNA;Cytidylate kinase, isoform CRA_a;cDNA FLJ53966, moderately similar to Homo sapiens cytidylate kinase (CMPK), mRNA;cDNA FLJ52483, highly similar to Homo sapiens cytidylate …	CMK;CMPK;CMPK1;UCK;UMK;UMPK;hCG_1780368;RP11-511I2.1-004;RP11-511I2.1-003	P30085;B2R6S5;B4DDL4;B4DFW6;Q5T0D2;Q5T0D3;B4DPU7
NaN	NaN	NaN	0	NaN	0	IPI00220007;IPI00877964	cDNA FLJ55764, highly similar to Apolipoprotein-L2;Apolipoprotein L2;Apolipoprotein L-II	APOL2	B4E1T5;Q9BQE5
NaN	NaN	NaN	0	NaN	0	IPI00220014;IPI00645307;IPI00953196;IPI00640997	Isopentenyl pyrophosphate isomerase 1;Isopentenyl-diphosphate Delta-isomerase 1;Putative uncharacterized protein IDI1	IDI1	Q13907-2;Q13907;Q13907-1;C9JKM8;C9JD53
0	1.0315	0.0447438	1	6.7979	2.8	IPI00555917;IPI00220031;IPI00922610;IPI00335634;IPI00220030;IPI00915404	Paxillin variant;Paxillin;cDNA FLJ16691 fis, clone TRACH3000692, highly similar to Paxillin;Putative uncharacterized protein DKFZp686N21130;cDNA FLJ57756, highly similar to Paxillin	PXN;DKFZp686N21130	Q59GS5;P49023-3;P49023;B3KVL0;B7ZMB4;P49023-1;P49023-2;Q5HYA4;B4DNT9
NaN	NaN	NaN	0	NaN	0	IPI00220063	Complex I-15 kDa;NADH dehydrogenase [ubiquinone] iron-sulfur protein 5;NADH-ubiquinone oxidoreductase 15 kDa subunit;cDNA, FLJ92475, Homo sapiens NADH dehydrogenase (ubiquinone) Fe-S protein 5, 15kDa(NADH-coenzyme Q reductase) (NDUFS5), mRNA;NADH dehydrogenase (Ubiquinone) Fe-S protein 5, 15kDa (NADH-coenzyme Q reductase);NADH dehydrogenase (Ubiquinone) Fe-S protein 5, 15kDa (NADH-coenzyme Q redu…	NDUFS5;hCG_1782706;RP11-781D11.3-001	O43920;Q6IBA0
NaN	NaN	NaN	1	NaN	2.1	IPI00220219	Beta-coat protein;Coatomer subunit beta;p102;cDNA FLJ56271, highly similar to Coatomer subunit beta;Coatomer protein complex, subunit beta 2 (Beta prime), isoform CRA_b	COPB2;hCG_17220	P35606;B4DZI8
0	0.86911	-0.202389	2	28.414	9.2	IPI00220271;IPI00647702	Alcohol dehydrogenase [NADP+];Aldehyde reductase;Aldo-keto reductase family 1 member A1	AKR1A1;ALDR1;ALR	P14550
NaN	NaN	NaN	1	NaN	27.9	IPI00220278;IPI00030929	20 kDa myosin light chain;MLC-2C;Myosin regulatory light chain 2, smooth muscle isoform;Myosin regulatory light chain 9;Myosin regulatory light chain MRLC1;Myosin regulatory light polypeptide 9;Myosin RLC;MYL9 protein;Regulatory myosin light chain long version;Myosin, light chain 9, regulatory;Myosin, light polypeptide 9, regulatory, isoform CRA_c;Regulatory myosin light chain short version	MLC2;MRLC1;MYL9;MYRL2;hCG_1645602;RP5-977B1.9-002	P24844;Q6IBG1;Q71U02;Q9BUF9
NaN	NaN	NaN	0	NaN	0	IPI00220300;IPI00456013;IPI00926491;IPI00219291;IPI00719814	ATP synthase subunit f, mitochondrial;ATP synthase, H+ transporting, mitochondrial F0 complex, subunit f isoform 2a variant;ATP synthase, H+ transporting, mitochondrial F0 complex, subunit f, isoform 2;ATP synthase, H+ transporting, mitochondrial F0 complex, subunit F2;ATP5J2 protein;Putative uncharacterized protein ATP5J2;cDNA FLJ56092, highly similar to Pentatricopeptide repeat protein 1;Pentat…	ATP5J2;ATP5JL;hCG_2023419;tcag7.652;PTCD1	P56134-1;P56134;Q53FE1;Q6IBB3;A6ND55;B4DJ38;Q3ZB84;P56134-2;C9JU26;C9J108
0	0.83338	-0.262954	9	20.379	48.2	IPI00220301;IPI00910553	1-Cys peroxiredoxin;24 kDa protein;Acidic calcium-independent phospholipase A2;Antioxidant protein 2;Liver 2D page spot 40;Non-selenium glutathione peroxidase;Peroxiredoxin-6;Red blood cells page spot 12;Peroxiredoxin 6	AOP2;KIAA0106;PRDX6	P30041;A4UCS6
0	1.0151	0.0216219	2	2.342	13	IPI00220342;IPI00910124	DDAHI;Dimethylargininase-1;N(G),N(G)-dimethylarginine dimethylaminohydrolase 1;cDNA, FLJ92778, Homo sapiens dimethylarginine dimethylaminohydrolase 1 (DDAH1), mRNA;Dimethylarginine dimethylaminohydrolase 1;Dimethylarginine dimethylaminohydrolase 1, isoform CRA_b;cDNA FLJ54083, highly similar to NG,NG-dimethylarginine dimethylaminohydrolase 1 (EC 3.5.3.18);cDNA FLJ54119, highly similar to NG,NG-di…	DDAH;DDAH1;hCG_2040048;RP4-621F18.1-001;DKFZp686N2176	O94760;B1AKK2;B4DGT0;B4DYP1;B4E3V1;Q5HYC8
0	1.1917	0.253021	9	12.104	66.7	IPI00220362;IPI00916763;IPI00916345;IPI00935986;IPI00935211;IPI00414878;IPI00938042	10 kDa chaperonin;10 kDa heat shock protein, mitochondrial;Chaperonin 10;Early-pregnancy factor;Chaperonin 10-related protein;Heat shock 10kDa protein 1 (Chaperonin 10), isoform CRA_b;Putative uncharacterized protein HSPE1	HSPE1;EPFP1;hCG_21429	P61604;Q53X54;Q9UNM1;B8ZZL8
NaN	NaN	NaN	0	NaN	0	IPI00220416;IPI00790644;IPI00943670;IPI00798386	Complex III subunit 7;Complex III subunit VII;Cytochrome b-c1 complex subunit 7;QP-C;Ubiquinol-cytochrome c reductase complex 14 kDa protein;cDNA, FLJ92016, highly similar to Homo sapiens ubiquinol-cytochrome c reductase binding protein (UQCRB), mRNA;cDNA FLJ52271, moderately similar to Ubiquinol-cytochrome c reductase complex 14 kDa protein (EC 1.10.2.2)	UQBP;UQCRB	P14927;B2R4A2;Q6FGD1;B7Z2R2
0	1.0159	0.0227584	5	15.009	45.3	IPI00220487;IPI00456049;IPI00792135;IPI00888359;IPI00887091;IPI00879809	ATP synthase subunit d, mitochondrial;ATP5H protein	ATP5H;My032	O75947-1;O75947;B2R5L6;O75947-2;A0PJH2
NaN	NaN	NaN	1	NaN	20.9	IPI00220493;IPI00916222	U6 snRNA-associated Sm-like protein LSm5;Putative uncharacterized protein LSM5	LSM5	Q9Y4Y9;B8ZZF8
0	1.0734	0.102188	6	10.438	20	IPI00220503;IPI00789792;IPI00791846;IPI00789999	50 kDa dynein-associated polypeptide;Dynactin complex 50 kDa subunit;Dynactin subunit 2;p50 dynamitin;cDNA, FLJ95559, Homo sapiens dynactin 2 (p50) (DCTN2), mRNA;cDNA FLJ38923 fis, clone NT2NE2011823, highly similar to Dynactin subunit 2;Dynactin 2 variant;cDNA FLJ31120 fis, clone IMR322000730, highly similar to Dynactin subunit 2;cDNA FLJ77785;Dynactin 2 (P50), isoform CRA_b	DCTN2;DCTN50;hCG_2016464	Q13561;B2RBK5;B3KTX4;Q53H88;A8K8J9
NaN	NaN	NaN	1	NaN	9.3	IPI00220528	Sm protein F;Small nuclear ribonucleoprotein F	PBSCF;SNRPF	P62306
0	0.9618	-0.0561912	6	49.018	47.4	IPI00220642;IPI00910779	14-3-3 protein gamma;14-3-3 protein gamma, N-terminally processed;Protein kinase C inhibitor protein 1;cDNA FLJ14168 fis, clone NT2RP2001440, highly similar to 14-3-3 protein gamma;cDNA FLJ51843, highly similar to 14-3-3 protein gamma;cDNA FLJ52141, highly similar to 14-3-3 protein gamma	YWHAG	P61981;B3KNB4;B4DHC4;B4DE78
NaN	NaN	NaN	1	NaN	64.8	IPI00941899;IPI00220644;IPI00909560;IPI00888126;IPI00604528;IPI00743713;IPI00871353;IPI00027165;IPI00941093;IPI00909829;IPI00743867	Cytosolic thyroid hormone-binding protein;Opa-interacting protein 3;p58;Pyruvate kinase 2/3;Pyruvate kinase isozymes M1/M2;Pyruvate kinase muscle isozyme;Thyroid hormone-binding protein 1;Tumor M2-PK;Pyruvate kinase	OIP3;PK2;PK3;PKM;PKM2	P14618-2;P14618;B4DRT3;Q504U3
NaN	NaN	NaN	1	NaN	5.7	IPI00220648	Phosphomevalonate kinase;cDNA, FLJ93228, Homo sapiens phosphomevalonate kinase (PMVK), mRNA;Phosphomevalonate kinase, isoform CRA_a;PMVK protein	PMKI;PMVK;hCG_1739272;RP11-307C12.5-001	Q15126;Q6FGV9
0	0.89309	-0.163123	4	31.844	20.5	IPI00220739;IPI00922847	Membrane-associated progesterone receptor component 1;cDNA, FLJ94602, Homo sapiens progesterone receptor membrane component 1 (PGRMC1),mRNA;PGRMC1 protein;Progesterone receptor membrane component 1;Progesterone receptor membrane component 1, isoform CRA_a;cDNA FLJ50115, moderately similar to Membrane-associated progesterone receptor component 1;Progesterone receptor membrane component 1, isoform …	HPR6.6;PGRMC;PGRMC1;hCG_23188	O00264;Q6IB11;B7Z1L3
0	1.0402	0.0568609	6	46.269	25.5	IPI00549248;IPI00220740;IPI00658013;IPI00455423	Nucleolar phosphoprotein B23;Nucleolar protein NO38;Nucleophosmin;Numatrin;Truncated nucleolar phosphoprotein B23;NPM1 protein;Nucleophosmin (Nucleolar phosphoprotein B23, numatrin);Nucleophosmin/B23.2;cDNA FLJ20465 fis, clone KAT06236	NPM;NPM1	P06748-1;P06748;A4ZU86;B5BU00;Q9BTI9;P06748-2;Q9BYG9;Q9NX34
0	1.1596	0.213627	8	17.597	42.9	IPI00220766	Aldoketomutase;Glyoxalase I;Ketone-aldehyde mutase;Lactoylglutathione lyase;Methylglyoxalase;S-D-lactoylglutathione methylglyoxal lyase;cDNA FLJ51791, highly similar to Lactoylglutathione lyase (EC 4.4.1.5);Glyoxalase I variant	GLO1	Q04760;B4DDV0;Q59EL0
0	1.0027	0.00389003	2	14.401	68.2	IPI00220827	Thymosin beta-10;cDNA, FLJ92220, Homo sapiens thymosin, beta 10 (TMSB10), mRNA;Migration-inducing protein 12;Putative uncharacterized protein TMSB10	PTMB10;THYB10;TMSB10;MIG12	P63313;Q596K9
0	0.92294	-0.115691	3	4.987	7	IPI00220834;IPI00871391;IPI00925823;IPI00926445	86 kDa subunit of Ku antigen;ATP-dependent DNA helicase 2 subunit 2;ATP-dependent DNA helicase II 80 kDa subunit;CTC box-binding factor 85 kDa subunit;DNA repair protein XRCC5;Ku80;Ku86;Lupus Ku autoantigen protein p86;Nuclear factor IV;Thyroid-lupus autoantigen;X-ray repair complementing defective repair in Chinese hamster cells 5 (double-strand-break rejoining);X-ray repair cross-complementing …	G22P2;XRCC5	P13010;Q53T09;Q53TC2
NaN	NaN	NaN	1	NaN	15.6	IPI00220835;IPI00935805	Protein transport protein Sec61 subunit beta;Protein translocation complex beta variant	SEC61B	P60468;Q53FA5
0	0.87539	-0.192002	5	17.094	29.5	IPI00375714;IPI00220916;IPI00944996;IPI00646868;IPI00641046;IPI00902998;IPI00947083;IPI00947484	Heat shock 27kDa protein family, member 7 (Cardiovascular);Putative uncharacterized protein DKFZp686A14192;Cardiovascular heat shock protein;Heat shock protein beta-7;Putative uncharacterized protein DKFZp779D0968;Putative uncharacterized protein HSPB7;cDNA FLJ34956 fis, clone NTONG2003158, highly similar to Heat shock 27kD protein family, member 7;Heat shock 27kDa protein family, member 7 (Cardi…	HSPB7;RP11-5P18.6-002;DKFZp686A14192;CVHSP;RP11-5P18.6-005;DKFZp779D0968;hCG_23506;RP11-5P18.6-001	Q5T5Q2;Q7Z3C1;Q9UBY9-2;Q9UBY9;Q5T5Q0;Q68DG0;Q9UBY9-1;Q8N241;B3KQL3
0	0.94417	-0.0828815	2	13.368	8.8	IPI00221088;IPI00954541;IPI00925580;IPI00879238;IPI00478327;IPI00847192;IPI00853062;IPI00879512	40S ribosomal protein S9;Ribosomal protein S9;Ribosomal protein S9, isoform CRA_a;cDNA FLJ61636, highly similar to 40S ribosomal protein S9;Putative uncharacterized protein RPS9;Ribosomal protein S9, isoform CRA_e;Ribosomal protein S9, isoform CRA_c	RPS9;hCG_2009111;XXbac-BCX105G6.6-001;XXbac-BPG111L9.6-001	P46781;A9C4C1;B7Z732;C9JM19;B5MCT8
0	1.0385	0.0545012	7	23.256	38.4	IPI00221089	40S ribosomal protein S13	RPS13	P62277
0	1.0292	0.0415234	1	3.6791	6.9	IPI00221091;IPI00156232	40S ribosomal protein S15a;cDNA FLJ77670, highly similar to Homo sapiens ribosomal protein S15a (RPS15A), mRNA;cDNA FLJ30359 fis, clone BRACE2007760, highly similar to 40S RIBOSOMAL PROTEIN S15A;cDNA, FLJ92249, Homo sapiens ribosomal protein S15a (RPS15A), mRNA;HCG1994130, isoform CRA_a	OK/SW-cl.82;RPS15A;hCG_1994130	P62244;A8K7H3;B2R4W8
0	0.9437	-0.0835998	5	24.23	29.5	IPI00221092;IPI00397701;IPI00450975	40S ribosomal protein S16;cDNA FLJ56786, moderately similar to 40S ribosomal protein S16;RPS16 protein	RPS16	P62249;B4DP32;Q6IPX4
0	1.0214	0.030548	7	33.471	59.3	IPI00221093;IPI00791157;IPI00478114;IPI00797968;IPI00878027;IPI00844369	40S ribosomal protein S17;Putative uncharacterized protein ENSP00000352682	RPS17	P08708;A6NH77
NaN	NaN	NaN	0	NaN	0	IPI00221106;IPI00477803	Pre-mRNA-splicing factor SF3b 145 kDa subunit;SF3b150;Spliceosome-associated protein 145;Splicing factor 3B subunit 2;Putative uncharacterized protein DKFZp781L0540	SAP145;SF3B2;DKFZp781L0540	Q13435;A8K485;B4DT19;Q7L4T5;Q7Z627;Q9BWD2;Q7Z3K9;Q96CM6
NaN	NaN	NaN	0	NaN	0	IPI00221222;IPI00930562;IPI00455831	Activated RNA polymerase II transcriptional coactivator p15;p14;Positive cofactor 4;SUB1 homolog;cDNA FLJ51816, highly similar to Activated RNA polymerase II transcriptional coactivator p15;Activated RNA polymerase II transcription cofactor 4 variant;cDNA, FLJ92014, highly similar to Homo sapiens SUB1 homolog (S. cerevisiae) (SUB1), mRNA;PC4 protein;SUB1 homolog (S. cerevisiae);SUB1 homolog (S. c…	PC4;RPO2TC1;SUB1;hCG_1781938	P53999;B7Z1Z0;Q59G24;Q6IBA2
0	0.95968	-0.0593747	5	17.494	8.5	IPI00221224	Alanyl aminopeptidase;Aminopeptidase M;Aminopeptidase N;gp150;Microsomal aminopeptidase;Myeloid plasma membrane glycoprotein CD13;cDNA FLJ56120, highly similar to Aminopeptidase N (EC 3.4.11.2);cDNA FLJ51269, highly similar to Aminopeptidase N (EC 3.4.11.2);cDNA FLJ55496, highly similar to Aminopeptidase N (EC 3.4.11.2);cDNA FLJ56158, highly similar to Aminopeptidase N (EC 3.4.11.2);Membrane alan…	ANPEP;APN;CD13;PEPN	P15144;B4DP01;B4DP96;B4DPH5;B4DV63;Q59E93;Q71E46;Q8IVL7
0	0.78629	-0.346867	2	3.6785	41.7	IPI00221232	Guanine nucleotide-binding protein G(I)/G(S)/G(O) subunit gamma-12;G-protein gamma-12 subunit variant;cDNA FLJ76584, highly similar to Homo sapiens guanine nucleotide binding protein (G protein), gamma 12 (GNG12), mRNA;G-protein gamma-12 subunit;Guanine nucleotide binding protein (G protein), gamma 12;Guanine nucleotide binding protein (G protein), gamma 12, isoform CRA_a;Putative uncharacterized…	GNG12;DKFZp762E193;hCG_1640926;RP5-975D15.2-001	Q9UBI6;Q53GD1;Q69YP5
NaN	NaN	NaN	0	NaN	0	IPI00221234;IPI00936002;IPI00909694;IPI00910420	Aldehyde dehydrogenase family 7 member A1;Alpha-aminoadipic semialdehyde dehydrogenase;Antiquitin-1;Betaine aldehyde dehydrogenase;Delta1-piperideine-6-carboxylate dehydrogenase;cDNA FLJ56008, highly similar to Aldehyde dehydrogenase family 7 member A1 (EC 1.2.1.3)	ALDH7A1;ATQ1	P49419;B4DMA0;C9J4D7;B4DIC7
NaN	NaN	NaN	1	NaN	3.2	IPI00260715;IPI00221354;IPI00941083;IPI00645208;IPI00909890;IPI00428056;IPI00854677;IPI00294426;IPI00020194	75 kDa DNA-pairing protein;Oncogene FUS;Oncogene TLS;POMp75;RNA-binding protein FUS;Translocated in liposarcoma protein;Fus-like protein;cDNA FLJ58049, highly similar to RNA-binding protein FUS;BBF2H7/FUS protein;Putative uncharacterized protein FUS	FUS;TLS	P35637-1;P35637;Q13344;P35637-2;B4DR70;Q70T18;A6NMX6
0	1.0096	0.0137838	2	1.961	15.3	IPI00232533;IPI00074224;IPI00023004;IPI00642387;IPI00647118	Eukaryotic translation initiation factor 1A, X-chromosomal;Eukaryotic translation initiation factor 4C;Eukaryotic translation initiation factor 1A, Y-chromosomal;Putative uncharacterized protein EIF1AY	EIF1A;EIF1AX;EIF4C;EIF1AY	P47813;O14602;A6NJH9
NaN	NaN	NaN	0	NaN	0	IPI00290279;IPI00234368	Adenosine 5-phosphotransferase;Adenosine kinase;cDNA FLJ61435, moderately similar to Adenosine kinase (EC 2.7.1.20);cDNA FLJ57673, highly similar to Adenosine kinase (EC 2.7.1.20);Adenosine kinase, isoform CRA_a;cDNA FLJ75655, highly similar to Homo sapiens adenosine kinase (ADK), transcript variant ADK-short, mRNA	ADK;hCG_2024637;RP11-383B24.1-003	P55263-1;P55263;Q5JQ11;Q86U79;P55263-2;B7Z783;B7Z800;Q5JQ10;Q9HB33
0	1.0409	0.0578315	4	18.225	39.7	IPI00239077;IPI00039639	Adenosine 5-monophosphoramidase;Histidine triad nucleotide-binding protein 1;Protein kinase C inhibitor 1;Protein kinase C-interacting protein 1	HINT;HINT1;PKCI1;PRKCNH1	P49773
0	0.86547	-0.208444	2	15.623	5.8	IPI00938079;IPI00246058;IPI00942087;IPI00943244;IPI00937686;IPI00797599;IPI00926014;IPI00924740;IPI00925321	cDNA FLJ55458, highly similar to Programmed cell death 6-interacting protein;cDNA FLJ56126, highly similar to Programmed cell death 6-interacting protein;Dopamine receptor interacting protein 4;PDCD6IP protein;ALG-2-interacting protein 1;Hp95;Programmed cell death 6-interacting protein	DRIP4;PDCD6IP;AIP1;ALIX;KIAA1375	B4DHD2;B7Z5C1;Q4W4Y1;Q6NUS1;Q8WUM4
NaN	NaN	NaN	0	NaN	4	IPI00246975	Glutathione S-transferase Mu 3;GST class-mu 3;GSTM3-3;cDNA FLJ51755, highly similar to Glutathione S-transferase Mu 3 (EC 2.5.1.18);Glutathione S-transferase M3 variant;cDNA, FLJ93985, Homo sapiens glutathione S-transferase M3 (brain) (GSTM3), mRNA;Glutathione S-transferase M3 (Brain);GSTM3 protein	GST5;GSTM3;hCG_40244;RP4-735C1.2-001	P21266;B4E2J2;Q59EJ5;Q6FGJ9
NaN	NaN	NaN	1	NaN	0.1	IPI00386444;IPI00745471;IPI00647370;IPI00247295;IPI00748856;IPI00247296;IPI00396977;IPI00943590;IPI00940636	Enaptin;Myocyte nuclear envelope protein 1;Nesprin-1;Nuclear envelope spectrin repeat protein 1;Synaptic nuclear envelope protein 1;Spectrin repeat containing, nuclear envelope 1;SYNE1 protein;Spectrin-like protein of the nuclear envelope and Golgi;cDNA FLJ16153 fis, clone BRAMY3000210, highly similar to Nesprin-1;cDNA FLJ55924, highly similar to Nesprin-1;cDNA, FLJ79000, highly similar to Nespri…	C6orf98;KIAA0796;KIAA1262;KIAA1756;MYNE1;SYNE1;RP1-130E4.2-001;RP1-130E4.2-010;RP1-130E4.2-002;RP1-130E4.2-009;RP1-130E4.2-015;DKFZp686K0193	Q8NF91-1;Q8NF91;B7ZBC3;Q8NF91-6;Q5JRD9;Q8NF91-4;Q5JV23;Q8NF91-5;A7E2D5;Q5VUI5;Q8NF91-7;Q8NF91-2;Q7RTM4;Q8NF91-8;B3KV58;B4E3R1;B7Z9Y6;B7ZBD0;Q5BKU8;Q7Z3K4
0	0.9351	-0.0968074	4	20.112	23.8	IPI00247583;IPI00940766;IPI00397713;IPI00879165;IPI00845507;IPI00399374	60S ribosomal protein L21;cDNA, FLJ92056, Homo sapiens ribosomal protein L21 (RPL21), mRNA;Ribosomal protein L21;Ribosomal protein L21, isoform CRA_a;RPL21 protein;Putative uncharacterized protein ENSP00000404254;Ribosomal protein L21 variant	RPL21;hCG_2020044;RP11-428O18.5-001	P46778;Q6IAX2;C9JHA8;Q59GK9
NaN	NaN	NaN	1	NaN	5.4	IPI00253036;IPI00642948	12E7;CD99 antigen;E2 antigen;Protein MIC2;T-cell surface glycoprotein E2;cDNA, FLJ94187, highly similar to Homo sapiens CD99 antigen (CD99), mRNA;CD99 antigen, isoform CRA_b;Putative uncharacterized protein CD99	CD99;MIC2;MIC2X;MIC2Y;hCG_1733152	P14209-1;P14209;B2R932;A6NIW1
NaN	NaN	NaN	0	NaN	0	IPI00255052;IPI00790752;IPI00790064;IPI00788862	Complex I-B22;LYR motif-containing protein 3;NADH dehydrogenase [ubiquinone] 1 beta subcomplex subunit 9;NADH-ubiquinone oxidoreductase B22 subunit;Putative uncharacterized protein DKFZp566O173;cDNA FLJ50915, highly similar to NADH dehydrogenase (ubiquinone) 1 beta subcomplex subunit 9 (EC 1.6.5.3)	LYRM3;NDUFB9;UQOR22;DKFZp566O173	Q9Y6M9;Q5JVG7;Q9UQS5;B7Z7N1
NaN	NaN	NaN	0	NaN	0	IPI00304577;IPI00953149;IPI00256684	100 kDa coated vesicle protein A;Adapter-related protein complex 2 alpha-1 subunit;Adaptor protein complex AP-2 subunit alpha-1;Alpha1-adaptin;Alpha-adaptin A;AP-2 complex subunit alpha-1;Clathrin assembly protein complex 2 alpha-A large chain;Plasma membrane adaptor HA2/AP2 adaptin alpha A subunit;cDNA FLJ36998 fis, clone BRACE2007295, highly similar to ALPHA-ADAPTIN A	ADTAA;AP2A1;CLAPA1	O95782-1;O95782;Q8N9K4;O95782-2
0	1.0082	0.0117819	5	20.241	26.7	IPI00257508	Collapsin response mediator protein 2;Dihydropyrimidinase-related protein 2;N2A3;Unc-33-like phosphoprotein 2;Dihydropyrimidinase-like 2 short form;cDNA FLJ53166, highly similar to Dihydropyrimidinase-related protein 2;Dihydropyrimidinase-like 2 variant;cDNA FLJ35058 fis, clone OCBBF2018707, highly similar to DIHYDROPYRIMIDINASE RELATED PROTEIN-2	CRMP2;DPYSL2;ULIP2	Q16555;A8K5H2;A9CQZ2;B4DR31;Q53ET2;Q59GB4;Q8NAN9
0	0.89899	-0.153623	2	4.6183	7.3	IPI00257882;IPI00910514;IPI00909399	Imidodipeptidase;Peptidase D;Proline dipeptidase;Xaa-Pro dipeptidase;cDNA FLJ75447, highly similar to Homo sapiens peptidase D, mRNA;cDNA FLJ78212, highly similar to Human prolidase (imidodipeptidase) mRNA;cDNA FLJ78243, highly similar to Homo sapiens peptidase D, mRNA;cDNA FLJ58179, highly similar to Xaa-Pro dipeptidase (EC 3.4.13.9);Putative uncharacterized protein PEPD;cDNA FLJ57945, highly si…	PEPD;PRD	P12955;A8K3Z1;A8K416;A8K696;A8MX47;B4DDB7
NaN	NaN	NaN	1	NaN	1.7	IPI00900293;IPI00289334;IPI00477536;IPI00943563;IPI00953109;IPI00382697;IPI00382698;IPI00382699;IPI00953286;IPI00940093;IPI00945610;IPI00798140;IPI00382700;IPI00945771	Filamin B;ABP-278;ABP-280 homolog;Actin-binding-like protein;Beta-filamin;Filamin homolog 1;Filamin-3;Filamin-B;Thyroid autoantigen;Truncated actin-binding protein;Putative uncharacterized protein FLNB;Putative uncharacterized protein DKFZp686A1668	FLNB;FLN1L;FLN3;TABP;TAP;DKFZp686A1668	B2ZZ83;O75369-1;O75369;B2ZZ85;O75369-2;Q60FE7;O75369-6;C9JMC4;O75369-3;O75369-4;O75369-5;C9JKE6;Q68CT4;O75369-7
0	0.9643	-0.052446	4	10.05	12.3	IPI00289499;IPI00925601;IPI00926103;IPI00926426;IPI00925871;IPI00927536	5-aminoimidazole-4-carboxamide ribonucleotide formyltransferase;AICAR transformylase;ATIC;Bifunctional purine biosynthesis protein PURH;IMP cyclohydrolase;IMP synthase;Inosinicase;Phosphoribosylaminoimidazolecarboxamide formyltransferase;cDNA, FLJ93545, highly similar to Homo sapiens 5-aminoimidazole-4-carboxamide ribonucleotide formyltransferase/IMP cyclohydrolase (ATIC), mRNA;5-aminoimidazole-4…	ATIC;OK/SW-cl.86;PURH;hCG_16691	P31939;B2R7P8;A8K202;B4DP06
0	0.99452	-0.00792771	6	23.909	14.1	IPI00289758;IPI00910745;IPI00902887;IPI00446140	Calcium-activated neutral proteinase 2;Calpain large polypeptide L2;Calpain M-type;Calpain-2 catalytic subunit;Calpain-2 large subunit;Millimolar-calpain;cDNA, FLJ96158, highly similar to Homo sapiens calpain 2, (m/II) large subunit (CAPN2), mRNA;cDNA FLJ58517, highly similar to Calpain-2 catalytic subunit (EC 3.4.22.53);cDNA FLJ58224, highly similar to Calpain-2 catalytic subunit (EC 3.4.22.53);…	CANPL2;CAPN2	P17655;B2RCM3;B4DN77;B4E1R7;B3KUH9;Q6ZVC6
NaN	NaN	NaN	0	NaN	0	IPI00923582;IPI00289862;IPI00657698;IPI00909070	cDNA FLJ59687, highly similar to Secernin-1;Secernin-1;cDNA FLJ59884, highly similar to Secernin-1;cDNA FLJ59539, highly similar to Secernin-1;Secernin 1, isoform CRA_a;cDNA FLJ51971, highly similar to Secernin-1	KIAA0193;SCRN1;hCG_37324	B4DHM0;Q12765;B4DH22;B4DIP5;B4DIV7
0	1.0076	0.010923	3	27.497	8.9	IPI00916847;IPI00290416;IPI00916410;IPI00216106;IPI00908669;IPI00216105	GTP-binding protein 9;Obg-like ATPase 1;cDNA FLJ58890, highly similar to GTP-binding protein PTD004;Putative uncharacterized protein OLA1;Putative uncharacterized protein PTD004	GTPBP9;OLA1;PRO2455;PTD004	Q9NTK5-1;Q9NTK5;Q9NTK5-3;B4DK14;C9JTK6;Q53SW9
NaN	NaN	NaN	0	NaN	0	IPI00290460	eIF3 p42;eIF3 p44;eIF-3-delta;Eukaryotic translation initiation factor 3 RNA-binding subunit;Eukaryotic translation initiation factor 3 subunit 4;Eukaryotic translation initiation factor 3 subunit G;cDNA FLJ76297, highly similar to Homo sapiens eukaryotic translation initiation factor 3, subunit 4 delta, 44kDa (EIF3S4), mRNA;EIF3S4 protein	EIF3G;EIF3S4	O75821;A8K5K5;Q6IAM0
NaN	NaN	NaN	1	NaN	5	IPI00290461;IPI00910728	eIF3 p35;eIF-3-alpha;Eukaryotic translation initiation factor 3 subunit 1;Eukaryotic translation initiation factor 3 subunit J;cDNA FLJ57599, moderately similar to Eukaryotic translation initiation factor 3 subunit 1	EIF3J;EIF3S1;PRO0391	O75822;B4DUI3
NaN	NaN	NaN	1	NaN	8.7	IPI00290462	Carbonyl reductase [NADPH] 3;NADPH-dependent carbonyl reductase 3;Carbonyl reductase 3 variant	CBR3	O75828;Q53F60
0	1.0668	0.0932897	2	20.399	10.3	IPI00290566;IPI00550591	CCT-alpha;T-complex protein 1 subunit alpha	CCT1;CCTA;TCP1	P17987
0	0.83647	-0.257614	4	57.31	14.1	IPI00553185;IPI00290770;IPI00552715;IPI00514032;IPI00514218;IPI00513703;IPI00513814	CCT-gamma;hTRiC5;T-complex protein 1 subunit gamma;cDNA FLJ57603, highly similar to T-complex protein 1 subunit gamma;cDNA, FLJ78822, highly similar to T-complex protein 1 subunit gamma;cDNA, FLJ79286, highly similar to T-complex protein 1 subunit gamma;PIG48;Chaperonin containing TCP1, subunit 3 (Gamma) variant;cDNA FLJ44436 fis, clone UTERU2019706, highly similar to T-complex protein 1 subunit …	CCT3;CCTG;TRIC5;RP11-443G18.6-002	P49368;B4DUR8;Q2TU64;Q59H77;B3KX11;Q5SZY0;A6NE14
0	1.0135	0.0193461	12	45.148	46.4	IPI00291006;IPI00924593;IPI00927864	Malate dehydrogenase, mitochondrial;Malate dehydrogenase;cDNA FLJ52880, highly similar to Malate dehydrogenase, mitochondrial (EC 1.1.1.37)	MDH2	P40926;Q0QF37;Q6FHZ0;Q75MT9;B4DE44;B3KTM1
0	0.79304	-0.334534	4	119.31	5.7	IPI00291136;IPI00942349	Collagen alpha-1(VI) chain;cDNA FLJ61362, highly similar to Collagen alpha-1(VI) chain;COL6A1 protein;Putative uncharacterized protein	COL6A1	P12109;B4DRR8;Q05BT9;Q8TBN2
0	0.89371	-0.162121	15	26.966	20.6	IPI00307162;IPI00291175;IPI00910496;IPI00909711;IPI00384973	Metavinculin;Vinculin;cDNA FLJ59659, highly similar to Vinculin;cDNA FLJ45031 fis, clone BRAWH3018548, highly similar to Vinculin	VCL;RP11-178G16.3-002	P18206-1;P18206;B4E3Q9;Q5JQ13;P18206-2;B3KXA2
NaN	NaN	NaN	0	NaN	0	IPI00291412;IPI00877996;IPI00878160;IPI00878193	Ca(2+)/calmodulin-dependent protein kinase phosphatase;Partner of PIX 2;Protein fem-2 homolog;Protein phosphatase 1F;Phosphatase 2C motif;cDNA FLJ44413 fis, clone UTERU1000337, highly similar to Ca(2+)/calmodulin-dependent protein kinase phosphatase (EC 3.1.3.16);cDNA FLJ53980, highly similar to Ca(2+)/calmodulin-dependent protein kinase phosphatase (EC 3.1.3.16);Protein phosphatase 1F (PP2C doma…	KIAA0015;POPX2;PPM1F;hCG_26717	P49593;A0M8Q2;B3KX06;B7Z2C3;Q6IPC0;A8MX49;Q0VGL7;B5MCT7
NaN	NaN	NaN	1	NaN	5.4	IPI00291419	Acetyl-CoA acetyltransferase, cytosolic;Acetyl-CoA transferase-like protein;Cytosolic acetoacetyl-CoA thiolase;cDNA FLJ76813, highly similar to Homo sapiens acetyl-Coenzyme A acetyltransferase 2 (acetoacetyl Coenzyme A thiolase), mRNA;cDNA FLJ53975, highly similar to Acetyl-CoA acetyltransferase, cytosolic (EC 2.3.1.9);Acetyl-CoA acetyltransferase, cytosolic variant	ACAT2;ACTL	Q9BWD1;A8K4W5;B7Z233;Q59GW6
NaN	NaN	NaN	1	NaN	6.2	IPI00291483;IPI00289524;IPI00642560;IPI00909541;IPI00871915	17-beta-hydroxysteroid dehydrogenase type 5;3-alpha-HSD type II, brain;3-alpha-hydroxysteroid dehydrogenase type 2;Aldo-keto reductase family 1 member C3;Chlordecone reductase homolog HAKRb;Dihydrodiol dehydrogenase 3;Dihydrodiol dehydrogenase type I;HA1753;Indanol dehydrogenase;Prostaglandin F synthase;Testosterone 17-beta-dehydrogenase 5;Trans-1,2-dihydrobenzene-1,2-diol dehydrogenase;Aldo-keto…	AKR1C3;DDH1;HSD17B5;KIAA0119;PGFS;hCG_19343;AKR1C4;CHDR;AKR1C1	P42330;B4DL37;Q2XPP3;P17516;A6NHU4;B4DKT3
NaN	NaN	NaN	0	NaN	0	IPI00291510;IPI00925196;IPI00924999;IPI00795859;IPI00791628;IPI00795143	IMPDH-II;Inosine-5-monophosphate dehydrogenase 2;cDNA FLJ61601, highly similar to Inosine-5-monophosphate dehydrogenase 2 (EC 1.1.1.205);IMP dehydrogenase 2	IMPD2;IMPDH2	P12268;B7Z1G4;Q6QE17
0	0.94532	-0.0811253	4	17.969	27.5	IPI00291608;IPI00796456;IPI00060650;IPI00879617;IPI00790305;IPI00604582	PEST proteolytic signal-containing nuclear protein;PEST-containing nuclear protein variant	PCNP	Q8WW12-1;Q8WW12;Q53GF3;Q8WW12-2
0	0.85541	-0.225312	3	21.92	3.6	IPI00291802;IPI00409590;IPI00409591;IPI00409593;IPI00953316;IPI00952890;IPI00552510;IPI00641430	F-box only protein 20;LIM domain only protein 7;LOMP;cDNA FLJ53272, highly similar to Homo sapiens LIM domain 7 (LMO7), mRNA;LIM domain 7	FBX20;FBXO20;KIAA0858;LMO7;RP11-332E3.3-001	Q8WWI1-3;Q8WWI1;B7Z8W3;Q5TBK6;Q8WWI1-1;Q8WWI1-2;Q8WWI1-4;C9JGW7;C9K007
0	1.0408	0.0576929	2	2.58	12.9	IPI00291922	Macropain zeta chain;Multicatalytic endopeptidase complex zeta chain;Proteasome subunit alpha type-5;Proteasome zeta chain;cDNA FLJ52182, highly similar to Proteasome subunit alpha type 5 (EC 3.4.25.1);Proteasome (Prosome, macropain) subunit, alpha type, 5, isoform CRA_c;Proteasome subunit alpha type	PSMA5;hCG_39916	P28066;B4E2V4;Q5U0A0
0	0.72897	-0.456069	4	90.466	16.7	IPI00291928;IPI00646415	Ras-related protein Rab-14	RAB14	P61106
0	1.1826	0.241962	3	17.035	7.9	IPI00292020	Putrescine aminopropyltransferase;Spermidine synthase	SPS1;SRM;SRML1	P19623
NaN	NaN	NaN	1	NaN	4	IPI00292140;IPI00798166;IPI00553172	Apopain;Caspase-3;Caspase-3 subunit p12;Caspase-3 subunit p17;Cysteine protease CPP32;Protein Yama;SREBP cleavage activity 1;Caspase 3, apoptosis-related cysteine peptidase, isoform CRA_b;Putative uncharacterized protein CASP3;Putative uncharacterized protein DKFZp686N1815	CASP3;CPP32;hCG_1786935;DKFZp686N1815	P42574;A8MVM1;C9JXR7;Q5HYI3
1	1.4964	0.581496	2	29.408	24.5	IPI00292496;IPI00514047;IPI00945532;IPI00018511	Tubulin beta-8 chain;Novel protein similar to beta-tubulin 4Q (TUBB4Q) (LOC253936);Tubulin, beta 8, isoform CRA_c;Putative uncharacterized protein TUBB4Q;Putative tubulin beta-4q chain	TUBB8;hCG_2017862;RP11-631M21.2;RP11-631M21.2-005;TUBB4Q;RP11-631M21.2-002;TUB4Q	Q3ZCM7;Q5SQY0;C9JAA5;Q5SQY1;Q99867
NaN	NaN	NaN	0	NaN	0	IPI00292657;IPI00642248;IPI00643630;IPI00164901	15-oxoprostaglandin 13-reductase;NADP-dependent leukotriene B4 12-hydroxydehydrogenase;Prostaglandin reductase 1;cDNA FLJ59730, highly similar to NADP-dependent leukotriene B412-hydroxydehydrogenase (EC 1.3.1.74);Leukotriene B4 12-hydroxydehydrogenase, isoform CRA_d	LTB4DH;PTGR1;hCG_28760;RP11-16L21.1-004;RP11-16L21.1-003;RP11-16L21.1-002	Q14914;B4DPK3;Q5JVP3;Q9H1X5;Q5JVP2
NaN	NaN	NaN	0	NaN	0	IPI00883772;IPI00293088	Putative uncharacterized protein GAA;70 kDa lysosomal alpha-glucosidase;76 kDa lysosomal alpha-glucosidase;Acid maltase;Aglucosidase alfa;Lysosomal alpha-glucosidase	GAA	A6NFM4;P10253
NaN	NaN	NaN	1	NaN	10.2	IPI00293126;IPI00798211	Cytoskeleton-associated protein 1;Cytoskeleton-associated protein CKAPI;Tubulin-folding cofactor B;Tubulin-specific chaperone B;CKAP1 protein;Putative uncharacterized protein TBCB	CG22;CKAP1;TBCB	Q99426;Q6FGY5;A8MVD5
0	1.1758	0.233643	2	14.24	17.4	IPI00293276	Glycosylation-inhibiting factor;L-dopachrome isomerase;L-dopachrome tautomerase;Macrophage migration inhibitory factor;Phenylpyruvate tautomerase	GLIF;MIF;MMIF	P14174;A6MUU8
0	0.99944	-0.000808136	1	25.247	6.6	IPI00293350;IPI00937434;IPI00647395	Translin-associated factor X;Translin-associated protein X;cDNA, FLJ93547, Homo sapiens translin-associated factor X (TSNAX), mRNA;Translin-associated factor X, isoform CRA_c	TRAX;TSNAX;hCG_14691;RP11-17H4.1-001	Q99598;B1APC6
0	0.86386	-0.211131	4	10.989	51.5	IPI00293434;IPI00788736;IPI00790432;IPI00878369;IPI00942616;IPI00789296	18 kDa Alu RNA-binding protein;Signal recognition particle 14 kDa protein	SRP14	P37108
NaN	NaN	NaN	1	NaN	2.1	IPI00293464;IPI00909008;IPI00909251;IPI00909177	Damage-specific DNA-binding protein 1;DDB p127 subunit;DNA damage-binding protein 1;DNA damage-binding protein a;HBV X-associated protein 1;UV-damaged DNA-binding factor;UV-damaged DNA-binding protein 1;Xeroderma pigmentosum group E-complementing protein;XPE-binding factor;cDNA FLJ56068, highly similar to DNA damage-binding protein 1;cDNA FLJ51067, highly similar to DNA damage-binding protein 1;c…	DDB1;XAP1	Q16531;B7Z2A1;B4DSA8;B4DZP5;B4DG00
NaN	NaN	NaN	0	NaN	0	IPI00293564;IPI00908707;IPI00514742	3-hydroxy-3-methylglutarate-CoA lyase;Hydroxymethylglutaryl-CoA lyase, mitochondrial;3-hydroxymethyl-3-methylglutaryl-Coenzyme A lyase;3-hydroxymethyl-3-methylglutaryl-Coenzyme A lyase (Hydroxymethylglutaricaciduria), isoform CRA_b;cDNA FLJ16378 fis, clone TKIDN2016399, highly similar to Hydroxymethylglutaryl-CoA lyase, mitochondrial (EC 4.1.3.4);3-hydroxymethyl-3-methylglutaryl-Coenzyme A lyase …	HMGCL;hCG_37683;RP5-886K2.8-001	P35914;B1AK13;Q6IBC0;B4DUP4;B7UCC6
0	0.89832	-0.154699	2	16.733	6.9	IPI00293655	ATP-dependent RNA helicase DDX1;DEAD box protein 1;DEAD box protein retinoblastoma;cDNA, FLJ94573, Homo sapiens DEAD (Asp-Glu-Ala-Asp) box polypeptide 1 (DDX1), mRNA;DEAD (Asp-Glu-Ala-Asp) box polypeptide 1, isoform CRA_d;DEAD box polypeptide 1;cDNA FLJ57326, highly similar to ATP-dependent RNA helicase DDX1 (EC 3.6.1.-);cDNA FLJ51017, highly similar to ATP-dependent RNA helicase DDX1 (EC 3.6.1.-…	DDX1;hCG_15914	Q92499;A3RJH1;B4DME8;B4DP70;B4DPN6
NaN	NaN	NaN	0	NaN	0	IPI00293756	Myobrevin;Vesicle-associated membrane protein 5;cDNA FLJ76424, highly similar to Homo sapiens HSPC191 mRNA;HCG34604, isoform CRA_c;Putative uncharacterized protein VAMP5;VAMP5 protein	HSPC191;VAMP5;hCG_34604	O95183;Q6FG93
0	0.89611	-0.158252	4	40.177	34.8	IPI00878984;IPI00293867;IPI00909853;IPI00894562;IPI00472043;IPI00913936;IPI00894440;IPI00787049;IPI00893737	D-dopachrome decarboxylase;D-dopachrome tautomerase;Phenylpyruvate tautomerase II;cDNA FLJ76419, highly similar to Homo sapiens D-dopachrome tautomerase (DDT), mRNA;D-dopachrome tautomerase, isoform CRA_b;cDNA FLJ59607, moderately similar to D-dopachrome decarboxylase (EC 4.1.1.84);cDNA, FLJ78842, moderately similar to D-dopachrome decarboxylase (EC 4.1.1.84);Putative uncharacterized protein DDT;…	DDT;hCG_41098;DDTL	P30046;Q53Y51;B4E259;B5MC82;A6NHG4;B4DJQ7;B7Z522
NaN	NaN	NaN	0	NaN	0	IPI00294158;IPI00925847;IPI00926066	Biliverdin reductase A;Biliverdin-IX alpha-reductase;Putative uncharacterized protein BLVRA	BLVR;BLVRA;BVR	P53004;C9J9Q2;C9J1E1
NaN	NaN	NaN	0	NaN	0	IPI00797038;IPI00294380;IPI00384116	cDNA FLJ50710, highly similar to Phosphoenolpyruvate carboxykinase (GTP), mitochondrial (EC 4.1.1.32);cDNA, FLJ79105, highly similar to Phosphoenolpyruvate carboxykinase (GTP), mitochondrial (EC 4.1.1.32);PCK2 protein;Phosphoenolpyruvate carboxykinase [GTP], mitochondrial;Phosphoenolpyruvate carboxylase	PCK2;PEPCK2	B4DW73;Q6IB91;Q16822;Q86U01
0	1.2792	0.355242	2	10.866	8.5	IPI00298406;IPI00902588;IPI00294398	Hydroxyacyl-coenzyme A dehydrogenase, mitochondrial;Medium and short-chain L-3-hydroxyacyl-coenzyme A dehydrogenase;Short-chain 3-hydroxyacyl-CoA dehydrogenase;cDNA FLJ38699 fis, clone KIDNE2002168, highly similar to Short chain 3-hydroxyacyl-CoA dehydrogenase, mitochondrial (EC 1.1.1.35);cDNA, FLJ95242, highly similar to Homo sapiens L-3-hydroxyacyl-Coenzyme A dehydrogenase, short chain (HADHSC)…	HAD;HADH;HADHSC;SCHAD	Q16836-2;Q16836;B3KTT6;Q16836-1;B2RB06;Q4W5B4
NaN	NaN	NaN	1	NaN	5.4	IPI00294495	Ubiquitin-fold modifier-conjugating enzyme 1	CGI-126;HSPC155;UFC1	Q9Y3C8;A8K9R1
NaN	NaN	NaN	0	NaN	0	IPI00294536;IPI00941907;IPI00796172	cDNA FLJ51909, highly similar to Serine-threonine kinase receptor-associatedprotein;MAP activator with WD repeats;Serine-threonine kinase receptor-associated protein;UNR-interacting protein;WD-40 repeat protein PT-WD;cDNA, FLJ79540, highly similar to Serine-threonine kinase receptor-associatedprotein	MAWD;STRAP;UNRIP	B4DNJ6;Q9Y3F4;B0AZV0
0	0.80869	-0.306341	3	13.236	5.8	IPI00294578;IPI00218251;IPI00218252	Protein-glutamine gamma-glutamyltransferase 2;Tissue transglutaminase;Transglutaminase C;Transglutaminase H;Transglutaminase-2;cDNA FLJ58187, highly similar to Protein-glutamine gamma-glutamyltransferase 2(EC 2.3.2.13);cDNA FLJ57198, highly similar to Protein-glutamine gamma-glutamyltransferase 2 (EC 2.3.2.13);TGM2 protein	TGM2	P21980-1;P21980;B4DIT7;B4DTN7;Q6DKH2
-1	0.66616	-0.586059	2	0.052083	11.5	IPI00294619;IPI00788849;IPI00297452;IPI00952872;IPI00790804;IPI00790186;IPI00797644	Protein TFG;TRK-fused gene protein;Putative MAPK activating protein;Putative uncharacterized protein TFG;Tyrosine-protein kinase receptor;TFG protein	TFG;TFG/ALK fusion	Q92734;Q7Z426;Q7Z427;C9JJP5;Q8TDJ5;Q05BK6;C9JUE0;C9JTY3
0	0.83542	-0.259426	1	20.893	3.3	IPI00386119;IPI00386114;IPI00294627;IPI00941553;IPI00386117;IPI00386120;IPI00386118;IPI00383251;IPI00852591;IPI00917108	Mammalian branch point-binding protein;Splicing factor 1;Transcription factor ZFM1;Zinc finger gene in MEN1 locus;Zinc finger protein 162;cDNA FLJ53344, highly similar to Splicing factor 1;cDNA FLJ54737, highly similar to Splicing factor 1;cDNA FLJ54056, highly similar to Splicing factor 1;cDNA FLJ54064, highly similar to Splicing factor 1;ZFM1 protein, alternatively spliced product;Splicing fact…	SF1;ZFM1;ZNF162;hCG_23378	Q15637-5;Q15637;Q15637-1;B4DJU4;B7Z1Q1;Q15637-2;Q15637-3;Q15637-6;Q15637-4;B4DSE4;B4DX42;Q14821;C9JY15;Q14820;C9JJE2;C9J792
NaN	NaN	NaN	0	NaN	0	IPI00294879;IPI00879681	Ran GTPase-activating protein 1;cDNA FLJ51385, highly similar to Ran GTPase-activating protein 1;cDNA FLJ61018, highly similar to Ran GTPase-activating protein 1;Similar to RAN GTPase activating protein 1;Putative uncharacterized protein;Ran GTPase activating protein 1	KIAA1835;RANGAP1;SD;RP4-756G23.7-007	P46060;B4DY16;B4E0U0;Q8WUS7;Q9BSK3;B0QYT3
NaN	NaN	NaN	1	NaN	2.5	IPI00294911	Iron-sulfur subunit of complex II;Succinate dehydrogenase [ubiquinone] iron-sulfur subunit, mitochondrial;Succinate dehydrogenase complex subunit B;Succinate dehydrogenase complex, subunit B, iron sulfur (Ip)	SDH;SDH1;SDHB	P21912;Q0QEY7;Q70SX8
0	0.92258	-0.116254	5	29.355	26.4	IPI00295386;IPI00795334;IPI00909888	15-hydroxyprostaglandin dehydrogenase [NADP+];Carbonyl reductase [NADPH] 1;NADPH-dependent carbonyl reductase 1;Prostaglandin 9-ketoreductase;Prostaglandin-E(2) 9-reductase	CBR;CBR1;CRN	P16152
0	0.80828	-0.307073	3	10.125	10.4	IPI00295400;IPI00412737;IPI00383754	Interferon-induced protein 53;T1-TrpRS;T2-TrpRS;Tryptophan--tRNA ligase;Tryptophanyl-tRNA synthetase, cytoplasmic;cDNA FLJ58878, highly similar to Tryptophanyl-tRNA synthetase (EC 6.1.1.2);Tryptophanyl-tRNA synthetase	IFI53;WARS;WRS	P23381-1;P23381;B4DTK8;P78534;P23381-2
NaN	NaN	NaN	1	NaN	2.8	IPI00295542;IPI00893190;IPI00892657;IPI00892540;IPI00892782;IPI00953072;IPI00893068	CALNUC;Nucleobindin-1;cDNA FLJ77770, highly similar to Homo sapiens nucleobindin 1 (NUCB1), mRNA;cDNA FLJ40471 fis, clone TESTI2042508, highly similar to Nucleobindin-1;Nucleobindin 1 variant;NUCB1 protein;cDNA FLJ52898, highly similar to Nucleobindin-1;Putative uncharacterized protein NUCB1	NUC;NUCB1	Q02818;A8K7Q1;B3KUR6;Q53GX6;Q96BA4;B4DZX0;C9JMD9;C9JE64;C9JKZ2
0	1.0447	0.0630887	6	13.724	24.2	IPI00295741;IPI00909303;IPI00941296;IPI00788996	APP secretase;Cathepsin B;Cathepsin B heavy chain;Cathepsin B light chain;Cathepsin B1;cDNA FLJ78235;cDNA FLJ59133, highly similar to Cathepsin B (EC 3.4.22.1);cDNA FLJ58073, moderately similar to Cathepsin B (EC 3.4.22.1);Putative uncharacterized protein DKFZp686N0152;cDNA FLJ40065 fis, clone TESOP2000400, highly similar to CATHEPSIN B (EC 3.4.22.1)	CPSB;CTSB;DKFZp686N0152	P07858;A8K2H4;B4DMY4;Q6LAF9;B4DL49;Q5HYG5;B3KUJ8;Q8TAC7
NaN	NaN	NaN	1	NaN	11.1	IPI00295889;IPI00807414	Signal recognition particle 19 kDa protein	SRP19	P09132
NaN	NaN	NaN	1	NaN	4.1	IPI00296053;IPI00759715	Fumarate hydratase, mitochondrial;cDNA, FLJ92753, Homo sapiens fumarate hydratase (FH), nuclear gene encodingmitochondrial protein, mRNA;Fumarate hydratase;Fumarate hydratase, isoform CRA_c	FH;hCG_40671;RP11-527D7.2-001	P07954-1;P07954;B1ANK7;P07954-2
NaN	NaN	NaN	0	NaN	0	IPI00296441	Adenosine aminohydrolase;Adenosine deaminase	ADA	P00813
NaN	NaN	NaN	1	NaN	5.1	IPI00296526;IPI00939575;IPI00926939;IPI00927109;IPI00925231;IPI00924569;IPI00926519	cDNA FLJ56394, highly similar to N-acetylglucosamine kinase (EC 2.7.1.59);N-acetylglucosamine kinase;GlcNAc kinase;N-acetyl-D-glucosamine kinase;Putative uncharacterized protein NAGK	hCG_41008;NAGK	B4DLZ5;Q9UJ70;C9J4G1;C9JEV6;C9JB48;C9JUJ6
-1	0.2402	-2.05769	3	197.18	6.1	IPI00296635;IPI00789251	1,4-alpha-glucan-branching enzyme;Brancher enzyme;Glycogen-branching enzyme;cDNA FLJ43930 fis, clone TESTI4013441, highly similar to 1,4-alpha-glucan branching enzyme (EC 2.4.1.18);Glucan , branching enzyme 1 variant;cDNA FLJ57129, highly similar to 1,4-alpha-glucan branching enzyme (EC 2.4.1.18);cDNA FLJ59760, highly similar to 1,4-alpha-glucan branching enzyme (EC 2.4.1.18)	GBE1	Q04446;B3KWV3;Q59ET0;B4DNJ3;B4DUF1
0	0.81162	-0.301124	2	7.6009	17.5	IPI00554705;IPI00296863;IPI00910904	dCMP deaminase;Deoxycytidylate deaminase;cDNA FLJ52248, highly similar to Deoxycytidylate deaminase (EC 3.5.4.12)	DCTD	P32321-2;P32321;P32321-1;B4DDC2
NaN	NaN	NaN	1	NaN	3.9	IPI00646762;IPI00296913;IPI00646261;IPI00647797;IPI00644292;IPI00641064	Putative uncharacterized protein NUDT5;ADP-sugar pyrophosphatase;Nucleoside diphosphate-linked moiety X motif 5;YSA1H	NUDT5;HSPC115	A6NFX8;Q9UKK9;A6NHE8;A6NJU6;A6NCQ0
NaN	NaN	NaN	1	NaN	9	IPI00297084;IPI00910419	Dolichyl-diphosphooligosaccharide--protein glycosyltransferase 48 kDa subunit;cDNA FLJ55714, highly similar to Dolichyl-diphosphooligosaccharide--protein glycosyltransferase 48 kDa subunit (EC 2.4.1.119);cDNA FLJ52929, highly similar to Dolichyl-diphosphooligosaccharide--proteinglycosyltransferase 48 kDa subunit (EC2.4.1.119)	DDOST;KIAA0115;OK/SW-cl.45;OST48	P39656;B4DLI2;B4DJE3
0	0.81821	-0.289457	3	41.284	4	IPI00305064;IPI00828117;IPI00827658;IPI00827650;IPI00418465;IPI00828064;IPI00828192;IPI00827795;IPI00828056;IPI00419219;IPI00827893;IPI00827982;IPI00827937;IPI00854669;IPI00297160;IPI00922478;IPI00918020;IPI00827555;IPI00828108;IPI00954073	CD44 antigen;CDw44;Epican;Extracellular matrix receptor III;GP90 lymphocyte homing/adhesion receptor;Heparan sulfate proteoglycan;Hermes antigen;HUTCH-I;Hyaluronate receptor;Phagocytic glycoprotein 1;Phagocytic glycoprotein I;CD44 molecule;CD44 molecule (Indian blood group);CD44 protein;CD44;cDNA FLJ60041, highly similar to CD44 antigen;CD44 antigen (Indian blood group), isoform CRA_i;Putative un…	CD44;LHR;MDU2;MDU3;MIC4;AL133330.1-003;AL133330.1-004;hCG_1811182;AL133330.1-001	P16070-1;P16070;P16070-5;P16070-7;P16070-3;P16070-4;C1PHC2;Q9H5A7;Q9P2Z2;P16070-6;P16070-17;P16070-8;B4XHE2;C1PHE6;P16070-16;P16070-10;B4E2X0;Q9H5A6;P16070-11;P16070-13;P16070-14;A6NDN4;P16070-12;A8K309;Q9H5A4;B6EAT9;B4DN59
NaN	NaN	NaN	0	NaN	0	IPI00297477;IPI00792607;IPI00797067	U2 small nuclear ribonucleoprotein A;Small nuclear ribonucleoprotein polypeptide A variant	SNRPA1	P09661;Q53G21;Q53G61
NaN	NaN	NaN	2	NaN	14.2	IPI00297579;IPI00917509;IPI00917646;IPI00878669;IPI00010320	Chromobox protein homolog 3;HECH;Heterochromatin protein 1 homolog gamma;Modifier 2 protein;Chromobox homolog 3 (HP1 gamma homolog, Drosophila);Chromobox homolog 3 (HP1 gamma homolog, Drosophila), isoform CRA_a;Coiled-coil domain containing 32, isoform CRA_c;Chromobox homolog 3 (HP1 gamma homolog, Drosophila), isoform CRA_b;Putative uncharacterized protein CBX3	CBX3;CCDC32;hCG_1745364;hCG_1999239;tcag7.173	Q13185;A4D177;B8ZZ43;C9JMM0
-1	0.49136	-1.02515	5	88.912	14.1	IPI00297646;CON__Q862S4;IPI00922908;IPI00936892;IPI00186460	Alpha-1 type I collagen;Collagen alpha-1(I) chain;Type II procollagen gene;Collagen type I alpha 1;Type I collagen alpha 1 chain	COL1A1	P02452;Q14042;Q6LAN8;Q9UMA6
0	0.99472	-0.00763761	7	21.25	22.4	IPI00297779;IPI00791487	CCT-beta;T-complex protein 1 subunit beta;cDNA FLJ75037, highly similar to Homo sapiens chaperonin containing TCP1, subunit 2 (beta) (CCT2),mRNA;cDNA FLJ50480, highly similar to T-complex protein 1 subunit beta;cDNA FLJ50585, highly similar to T-complex protein 1 subunit beta;cDNA FLJ52359, highly similar to T-complex protein 1 subunit beta;cDNA, FLJ79296, highly similar to T-complex protein 1 su…	99D8.1;CCT2;CCTB;hCG_24460	P78371;A8K402;B5BTY7;B7Z243;B7Z4R3;B7Z7K4;B7ZAT2;Q9H369
NaN	NaN	NaN	0	NaN	0	IPI00297982;IPI00900305;IPI00900297;IPI00644287	Eukaryotic translation initiation factor 2 subunit 3;Eukaryotic translation initiation factor 2 subunit gamma X;cDNA FLJ78120, highly similar to Homo sapiens eukaryotic translation initiation factor 2, subunit 3 gamma, 52kDa (EIF2S3), mRNA;cDNA, FLJ92541, highly similar to Homo sapiens eukaryotic translation initiation factor 2, subunit 3 gamma, 52kDa (EIF2S3), mRNA;Eukaryotic translation initiat…	EIF2G;EIF2S3;EIF2S3L	P41091;A8K2Y2;B2R5N2;B5BTZ4;Q53HK3;Q2VIR3-1;Q2VIR3;Q2VIR3-2
NaN	NaN	NaN	0	NaN	0	IPI00298111;IPI00910184;IPI00258833	Sorting nexin-6;TRAF4-associated factor 2;cDNA FLJ77179, highly similar to Homo sapiens sorting nexin 6 (SNX6) mRNA;cDNA FLJ58001, highly similar to Sorting nexin-6;Sorting nexin 6, isoform CRA_e;SNX6 protein;Sorting nexin 6, isoform CRA_a;cDNA FLJ11394 fis, clone HEMBA1000592, highly similar to Sorting nexin-6;MSTP010	SNX6;hCG_2013610	Q9UNH7;A8K885;B4DJS7;C0H5W9;Q5QTQ6
NaN	NaN	NaN	1	NaN	8.2	IPI00298476;IPI00747935;IPI00902753;IPI00328709	Cell proliferation-inducing gene 2 protein;Cysteine knot superfamily 1, BMP antagonist 1;DAN domain family member 2;Down-regulated in Mos-transformed cells protein;Gremlin-1;Increased in high glucose protein 2;cDNA, FLJ92561, Homo sapiens cysteine knot superfamily 1, BMP antagonist 1 (CKTSF1B1), mRNA;Gremlin 1, cysteine knot superfamily, homolog (Xenopus laevis), isoform CRA_b;Gremlin 1-like prot…	CKTSF1B1;DAND2;DRM;GREM1;PIG2;hCG_1811964;CKTSF1B2;DAND3;GREM2;PRDC	O60565-1;O60565;A6XAA7;O60565-2;B3KTR9;Q9H772
NaN	NaN	NaN	1	NaN	2.2	IPI00298520;IPI00514053;IPI00915422;IPI00439944	Archain 1, isoform CRA_a;Coatomer subunit delta variant 2;Putative uncharacterized protein DKFZp686M09245;Archain;Coatomer subunit delta;Delta-coat protein;Archain 1, isoform CRA_b;cDNA, FLJ92603, Homo sapiens archain 1 (ARCN1), mRNA;Coatomer subunit delta variant 1;cDNA FLJ51620, highly similar to Coatomer subunit delta	ARCN1;hCG_40220;DKFZp686M09245;COPD	B0YIW6;Q6MZV5;P48444;B0YIW5;B4E1X2
0	1.1458	0.196355	8	13.095	47.6	IPI00298547	Oncogene DJ1;Parkinson disease protein 7;Protein DJ-1	PARK7	Q99497
0	0.73126	-0.451544	16	21.76	13.2	IPI00298994;IPI00219299;IPI00642355;IPI00910010	Talin-1;Talin 1	KIAA1027;TLN;TLN1;RP11-112J3.1-001	Q9Y490;Q5TCU6
0	0.77364	-0.370266	2	36.684	6.4	IPI00807557;IPI00299000;IPI00794875;IPI00790307;IPI00793498	PA2G4 protein;Cell cycle protein p38-2G4 homolog;ErbB3-binding protein 1;Proliferation-associated protein 2G4;cDNA FLJ75526, highly similar to Homo sapiens proliferation-associated 2G4, 38kDa (PA2G4), mRNA	PA2G4;EBP1	Q05D08;Q9UQ80;A8K6Y1;Q6PIN5
0	0.71196	-0.490132	6	179.51	55.1	IPI00299024;IPI00908521	22 kDa neuronal tissue-enriched acidic protein;Brain acid soluble protein 1;Neuronal axonal membrane protein NAP-22	BASP1;NAP22	P80723-1;P80723;P80723-2
0	0.96623	-0.0495614	2	5.4289	9.6	IPI00299066;IPI00871430;IPI00940263;IPI00922187	Leupaxin;cDNA FLJ51549, highly similar to Leupaxin;cDNA FLJ58628, highly similar to Leupaxin;Leupaxin variant;LPXN protein;cDNA FLJ51550, highly similar to Leupaxin	LDLP;LPXN	O60711;B4DVI1;A8MVU0;B4DV71;Q53FW6;Q6FI07;B7Z5P7
NaN	NaN	NaN	1	NaN	7.7	IPI00299086;IPI00479018;IPI00478874;IPI00910606;IPI00794699	Melanoma differentiation-associated protein 9;Pro-TGF-alpha cytoplasmic domain-interacting protein 18;Scaffold protein Pbp1;Syndecan-binding protein 1;Syntenin-1;cDNA, FLJ92571, highly similar to Homo sapiens syndecan binding protein (syntenin) (SDCBP), mRNA;Syndecan binding protein (Syntenin);Syndecan binding protein (Syntenin), isoform CRA_c;cDNA FLJ52996, highly similar to Syntenin-1	MDA9;SDCBP;SYCL;hCG_1787561	O00560-1;O00560;B2R5Q7;O00560-2;O00560-3;B4DQ93
0	0.80601	-0.31113	2	14.989	8.4	IPI00299155;IPI00790207;IPI00789638;IPI00795606;IPI00792218;IPI00791083	Macropain subunit C9;Multicatalytic endopeptidase complex subunit C9;Proteasome component C9;Proteasome subunit alpha type-4;Proteasome subunit L;Proteasome subunit alpha type;Proteasome subunit beta type;PSMA4 protein	HC9;PSC9;PSMA4	P25789;B2RDG0;Q7Z474;Q567Q5
0	1.0436	0.0615688	12	16.945	32.5	IPI00299571;IPI00644989	Protein disulfide isomerase P5;Protein disulfide-isomerase A6;Thioredoxin domain-containing protein 7;cDNA FLJ16143 fis, clone BRAMY2038516, highly similar to Protein disulfide-isomerase A6 (EC 5.3.4.1);Putative uncharacterized protein PDIA6;cDNA FLJ58023, highly similar to Protein disulfide-isomerase A6 (EC 5.3.4.1);cDNA FLJ58502, highly similar to Protein disulfide-isomerase A6 (EC 5.3.4.1);cDN…	PDIA6;TXNDC7;hCG_22033;P5	Q15084-2;Q15084;B3KY95;B5MBW7;B7Z4M8;Q15084-1;B7Z254;Q53RC7
0	1.0505	0.0710762	5	44.09	19.9	IPI00299573;IPI00397676;IPI00478896;IPI00642454	60S ribosomal protein L7a;PLA-X polypeptide;Surfeit locus protein 3;cDNA FLJ78489, highly similar to Homo sapiens ribosomal protein L7a (RPL7A), mRNA;cDNA, FLJ92002, Homo sapiens ribosomal protein L7a (RPL7A), mRNA;Ribosomal protein L7a;Ribosomal protein L7a, isoform CRA_c	RPL7A;SURF3;SURF-3;hCG_2032998;RP11-244N20.10-009;RP11-244N20.10-004	P62424;Q5T8U4;Q5T8U3
NaN	NaN	NaN	0	NaN	0	IPI00299738;IPI00908730	Procollagen C-endopeptidase enhancer 1;Procollagen COOH-terminal proteinase enhancer 1;Type 1 procollagen C-proteinase enhancer protein;Type I procollagen COOH-terminal proteinase enhancer;Procollagen C-endopeptidase enhancer;cDNA FLJ55126, highly similar to Procollagen C-endopeptidase enhancer 1	PCOLCE;PCPE1;tcag7.602	Q15113;A4D2D2;B4DPJ4
0	1.1259	0.171079	1	14.818	16	IPI00299977;IPI00513775;IPI00418228	14 kDa phosphohistidine phosphatase;Phosphohistidine phosphatase 1;Protein janus-A homolog;PHP14 protein	CGI-202;HSPC141;PHP14;PHPT1	Q9NRX4;Q6FIE5
0	0.84076	-0.250234	4	25.089	46.4	IPI00300341;IPI00796346;IPI00791185;IPI00789454;IPI00888005	Elongin 15 kDa subunit;Elongin-C;RNA polymerase II transcription factor SIII subunit C;SIII p15;Transcription elongation factor B polypeptide 1	TCEB1	Q15369
NaN	NaN	NaN	1	NaN	8.2	IPI00300562	Ras-related protein Rab-3B;cDNA FLJ77324, highly similar to Homo sapiens RAB3B, member RAS oncogene family (RAB3B), mRNA	RAB3B	P20337;A8K6I8
NaN	NaN	NaN	1	NaN	7.3	IPI00300599;IPI00514633	Cathepsin K;Cathepsin O;Cathepsin O2;Cathepsin X;CTSK protein;Cathepsin K (Pycnodysostosis), isoform CRA_b	CTSK;CTSO;CTSO2;hCG_39377;RP11-363I22.4-001	P43235;Q6FHN2;Q6FHS6
NaN	NaN	NaN	0	NaN	0	IPI00719040;IPI00300990;IPI00470438;IPI00644245;IPI00903173	Uncharacterized protein C1orf77;Chromosome 1 open reading frame 77	C1orf77;HT031;PP7704;RP1-178F15.2-002;RP1-178F15.2-005	Q9Y3Y2-3;Q9Y3Y2;Q0VAQ8;Q9Y3Y2-1;Q5T7Y9;Q5T7Y7
0	1.0851	0.117828	2	13.494	6.4	IPI00945633;IPI00946839;IPI00301021;IPI00945795;IPI00946676;IPI00449669	Putative uncharacterized protein SSR1;cDNA, FLJ93042, highly similar to Homo sapiens signal sequence receptor, alpha (translocon-associated protein alpha) (SSR1), mRNA;Signal sequence receptor subunit alpha;Translocon-associated protein subunit alpha	SSR1;PSEC0262;TRAPA	C9IZQ1;B2R6N9;P43307-1;P43307;C9J5W0;C9J3L8;P43307-2
0	1.1532	0.205643	3	20.251	10.5	IPI00301058	Vasodilator-stimulated phosphoprotein	VASP	P50552
NaN	NaN	NaN	0	NaN	0	IPI00301364;IPI00788011;IPI00172421;IPI00719311	Cyclin-A/CDK2-associated protein p19;Organ of Corti protein 2;Organ of Corti protein II;p19A;p19skp1;RNA polymerase II elongation factor-like protein;SIII;S-phase kinase-associated protein 1;Transcription elongation factor B;OCP2	EMC19;OCP2;SKP1;SKP1A;TCEB1L	P63208-1;P63208;P63208-2;P78561
NaN	NaN	NaN	1	NaN	6	IPI00301489;IPI00514944;IPI00514662;IPI00909873;IPI00885017	Uroporphyrinogen decarboxylase;cDNA FLJ50456, highly similar to Uroporphyrinogen decarboxylase (EC 4.1.1.37);cDNA, FLJ79527, moderately similar to Uroporphyrinogen decarboxylase	UROD;RP11-69J16.2-003;RP11-69J16.2-004	P06132;Q53ZP6;Q71UD5;Q5T450;Q71UD4;Q5T446;B4DEM5;B0AZT7
NaN	NaN	NaN	0	NaN	0	IPI00872556;IPI00301518;IPI00514212;IPI00935917;IPI00943310;IPI00386961;IPI00879358;IPI00902783	cDNA FLJ52228, highly similar to Mps one binder kinase activator-like 1A;Mob1 alpha;Mob1 homolog 1B;Mps one binder kinase activator-like 1B;Protein Mob4B;Mob1 homolog 1A;Mob1B;Mps one binder kinase activator-like 1A;Protein Mob4A;Putative uncharacterized protein MOB4A;Putative uncharacterized protein MOBKL1B;cDNA FLJ36226 fis, clone THYMU2001018, highly similar to Mps one binder kinase activator-…	C2orf6;MOB4B;MOBK1B;MOBKL1B;MOB4A;MOBKL1A;hCG_1641487	B4DRY3;Q9H8S9-1;Q9H8S9;Q7L9L4;Q4W5E0;B7WP91;C9JAZ0;Q9H8S9-2;A6NDE7;B3KSH6
NaN	NaN	NaN	1	NaN	3.8	IPI00301561;IPI00470870;IPI00926749	Opa-interacting protein 1;Thyroid receptor-interacting protein 6;Zyxin-related protein 1;Opa-interacting protein OIP1	OIP1;TRIP6	Q15654;A4D2E7;Q71V88
NaN	NaN	NaN	1	NaN	8	IPI00301579;IPI00940960	cDNA FLJ59142, highly similar to Epididymal secretory protein E1;Epididymal secretory protein E1;Human epididymis-specific protein 1;Niemann-Pick disease type C2 protein;cDNA, FLJ92198, highly similar to Homo sapiens Niemann-Pick disease, type C2 (NPC2), mRNA;cDNA FLJ51947, highly similar to Epididymal secretory protein E1;Niemann-Pick disease, type C2 variant	HE1;NPC2	B4DV10;P61916;B2R4S5;B4DQV7;Q53HV6
0	0.95923	-0.0600513	5	13.58	19	IPI00301936;IPI00940851;IPI00644008;IPI00513758;IPI00607677;IPI00479625;IPI00643012;IPI00943170;IPI00644588;IPI00395507;IPI00902494;IPI00030250;IPI00219967;IPI00184721	cDNA FLJ60076, highly similar to ELAV-like protein 1;ELAV-like protein 1;Hu-antigen R	ELAVL1;HUR	B4DVB8;Q15717;Q53XN6
NaN	NaN	NaN	1	NaN	0.4	IPI00302453;IPI00795394;IPI00005823	Axonemal beta dynein heavy chain 9;Ciliary dynein heavy chain 9;Dynein heavy chain 9, axonemal;DNAH9 protein;Dynein, axonemal, heavy polypeptide 9, isoform CRA_a;DNAH9 variant protein;Dynein-related protein;Dynein heavy chain;Axonemal dynein	DNAH17L;DNAH9;DNAL1;KIAA0357;hCG_1818425;Dnahc9	Q9NYC9-1;Q9NYC9;A2VCN3;A8KAY3;B0I1R1;Q99499;Q9NYC9-2;Q92865;A2VCQ8;O14741
0	0.72889	-0.456227	2	31.293	29.1	IPI00333541;IPI00302592;IPI00644576;IPI00910863;IPI00552416;IPI00552858;IPI00657767;IPI00893150	Actin-binding protein 280;Alpha-filamin;Endothelial actin-binding protein;Filamin-1;Filamin-A;Non-muscle filamin;Filamin A;FLNA protein;FLJ00119 protein;Filamin A, alpha (Actin binding protein 280)	FLN;FLN1;FLNA;FLJ00119;XX-FW83128A1.1-010	P21333-1;P21333;Q5HY55;Q60FE5;P21333-2;Q5HY53;Q60FE6;Q6NXF2;Q8TES4;Q5HY54;Q96C61
0	0.89554	-0.15917	2	18.125	27.7	IPI00302850;IPI00943813	Small nuclear ribonucleoprotein Sm D1;Sm-D autoantigen;snRNP core protein D1	SNRPD1	P62314;B5BTZ1;Q7Z5A3
0	0.83039	-0.268139	4	55.666	9.7	IPI00784090;IPI00302925;IPI00797206;IPI00794673	CCT-theta;Renal carcinoma antigen NY-REN-15;T-complex protein 1 subunit theta;cDNA FLJ53379, highly similar to T-complex protein 1 subunit theta;cDNA FLJ59382, highly similar to T-complex protein 1 subunit theta;Chaperonin containing TCP1, subunit 8 (Theta) variant;CCT8 protein;Chaperonin containing TCP1, subunit 8 (Theta), isoform CRA_c	C21orf112;CCT8;CCTQ;KIAA0002;hCG_1810843	P50990;B4DEM7;B4DQH4;Q53HU0;Q7Z759
0	1.0127	0.0182069	2	29.361	7.8	IPI00302927;IPI00921414;IPI00893358	CCT-delta;Stimulator of TAR RNA-binding;T-complex protein 1 subunit delta	CCT4;CCTD;SRB	P50991;A8K3C3;B5MCQ1;B7Z2F4;B7Z2Z8;B7Z8B1;B7Z9L0
NaN	NaN	NaN	0	NaN	0	IPI00329573;IPI00302944;IPI00221384;IPI00941565;IPI00827759	Collagen alpha-1(XII) chain;Collagen, type XII, alpha 1;Putative uncharacterized protein COL12A1	COL12A1;COL12A1L;RP1-238D15.1-002;RP1-238D15.1-007	Q99715-1;Q99715;B9EJB8;Q99715-4;Q99715-2;Q5TF09;A2A2K4;C9JLI9
-1	0.53324	-0.907143	2	113.78	6.6	IPI00303258;IPI00926221;IPI00910942;IPI00926626;IPI00927828;IPI00927275	Dyxin;LIM and cysteine-rich domains protein 1;cDNA FLJ55005, highly similar to LIM and cysteine-rich domains protein 1;cDNA FLJ55018, highly similar to LIM and cysteine-rich domains protein 1;cDNA FLJ52480, highly similar to LIM and cysteine-rich domains protein 1;Putative uncharacterized protein LMCD1	LMCD1	Q9NZU5;B7Z6R5;B4DG80;B4DEY6;C9IYS1
0	1.0505	0.0710762	2	34.743	4.5	IPI00303300;IPI00909121;IPI00334818;IPI00184854;IPI00794022	65 kDa FK506-binding protein;FK506-binding protein 10;Immunophilin FKBP65;Peptidyl-prolyl cis-trans isomerase FKBP10;Rotamase;Putative uncharacterized protein DKFZp666D193;cDNA FLJ23972 fis, clone HEP18230, highly similar to 65 kDa FK506-binding protein (EC 5.2.1.8);cDNA FLJ53423, highly similar to FK506-binding protein 10 (EC 5.2.1.8);cDNA FLJ35389 fis, clone SKNMC2000635, moderately similar to …	FKBP10;FKBP65;PSEC0056;DKFZp666D193	Q96AY3;Q658U4;Q6ZME7;B4DJJ5;Q8NAG5
0	1.0752	0.104605	18	47.321	61.2	IPI00303476;IPI00790847;IPI00793271;IPI00791498;IPI00792534;IPI00792128	ATP synthase subunit beta, mitochondrial;ATP synthase subunit beta	ATP5B;ATPMB;ATPSB	P06576;Q0QEN7
0	1.0956	0.131721	20	21.885	72.1	IPI00303882;IPI00943550;IPI00106668	47 kDa mannose 6-phosphate receptor-binding protein;Cargo selection protein TIP47;Mannose-6-phosphate receptor-binding protein 1;Perilipin-3;Placental protein 17	M6PRBP1;PLIN3;TIP47	O60664-1;O60664;O60664-2
0	0.91914	-0.121643	3	7.0593	11.3	IPI00304267;IPI00651743	Nucleoredoxin;cDNA FLJ59782, highly similar to Homo sapiens nucleoredoxin (NXN), mRNA;Nucleoredoxin (Transformation-related protein 4).	NRX;NXN	Q6DKJ4-1;Q6DKJ4;B4DXQ0;Q7L4C6;Q6DKJ4-2
NaN	NaN	NaN	0	NaN	0	IPI00304306;IPI00795263;IPI00397464	DnaJ homolog subfamily C member 19;Mitochondrial import inner membrane translocase subunit TIM14;DnaJ (Hsp40) homolog, subfamily C, member 19, isoform CRA_a;Putative uncharacterized protein DNAJC19	DNAJC19;TIM14;TIMM14;hCG_17532	Q96DA6;C9JBV1
NaN	NaN	NaN	0	NaN	0	IPI00304409	Calcium-regulated heat stable protein 1;Calcium-regulated heat-stable protein of 24 kDa	CARHSP1	Q9Y2V2
NaN	NaN	NaN	0	NaN	0	IPI00304435;IPI00893815;IPI00894205	Protein NipSnap homolog 1;cDNA FLJ78131, highly similar to Homo sapiens nipsnap homolog 1 (C. elegans) (NIPSNAP1), mRNA;cDNA FLJ58042, highly similar to Protein NipSnap1;Putative uncharacterized protein NIPSNAP1	NIPSNAP1	Q9BPW8;A8K4I8;B4DQI7;C9JYZ2;C9JDV8
0	0.99116	-0.0128101	3	19.703	15.9	IPI00304596;IPI00922367;IPI00644848;IPI00847558;IPI00645010;IPI00645966;IPI00646520	54 kDa nuclear RNA- and DNA-binding protein;55 kDa nuclear protein;DNA-binding p52/p100 complex, 52 kDa subunit;NMT55;Non-POU domain-containing octamer-binding protein;p54(nrb);cDNA FLJ76817, highly similar to Homo sapiens non-POU domain containing, octamer-binding (NONO), mRNA;cDNA FLJ56109, highly similar to Non-POU domain-containing octamer-binding protein;Putative uncharacterized protein NONO	NONO;NRB54	Q15233;A8K525;B7Z4C2;C9JRA5;C9JYS8
0	1.1603	0.214498	6	10.904	28.1	IPI00304612;IPI00398983;IPI00398949;IPI00936705;IPI00432865;IPI00909017	23 kDa highly basic protein;60S ribosomal protein L13a;RPL13A protein;Ribosomal protein L13a variant;FWP004;Ribosomal protein L13a;Ribosomal protein L13a, isoform CRA_b;Novel protein similar to ribosomal protein L13a RPL13A	RPL13A;hCG_1998057;RPL13a;RP11-365K22.1-001	P40429;Q0VGL3;Q53H34;Q5QTS3;Q8J015;Q9BSQ6;Q5VY36
0	1.2751	0.35061	2	6.5626	7.4	IPI00304692;IPI00939558;IPI00816796;IPI00061178;IPI00552938;IPI00643486;IPI00938339;IPI00004450;IPI00167369;IPI00936309	Glycoprotein p43;Heterogeneous nuclear ribonucleoprotein G;Heterogeneous nuclear ribonucleoprotein G, N-terminally processed;RNA-binding motif protein, X chromosome;cDNA FLJ54953, highly similar to Heterogeneous nuclear ribonucleoprotein G;cDNA FLJ34201 fis, clone FCBBF3019714, highly similar to HETEROGENEOUS NUCLEAR RIBONUCLEOPROTEIN G;cDNA FLJ38696 fis, clone KIDNE2001931, highly similar to HET…	HNRPG;RBMX;RBMXP1;CCBL2;DKFZp547N1117;hCG_23341;RBMXL1;RP4-531M19.2-001	P38159;B4E352;B3KRG5;Q8N8Y7;Q2VIN3;Q96E39
NaN	NaN	NaN	0	NaN	0	IPI00884192;IPI00304814;IPI00745335;IPI00745800	Glutathione peroxidase 4;Phospholipid hydroperoxide glutathione peroxidase, mitochondrial;Glutathione peroxidase;GPX4 protein	GPX4	P36969-1;P36969;Q6PI42;Q6PJX4;P36969-2
NaN	NaN	NaN	0	NaN	0	IPI00304840;IPI00220613;IPI00073454;IPI00828201;IPI00796708	Collagen alpha-2(VI) chain;COL6A2 protein;Collagen, type VI, alpha 2	COL6A2	P12110-1;P12110;Q9BUM6;P12110-2;P12110-3
0	0.97807	-0.0319904	3	7.4469	18.9	IPI00304925;IPI00845339;IPI00911039;IPI00909073;IPI00941328;IPI00910047;IPI00830052;IPI00942547;IPI00939526	Heat shock 70 kDa protein 1/2;Heat shock 70 kDa protein 1A/1B;cDNA FLJ75127, highly similar to Homo sapiens heat shock 70kDa protein 1A, mRNA;Heat shock 70kDa protein 1A;Heat shock 70kDa protein 1B;cDNA FLJ54328, highly similar to Heat shock 70 kDa protein 1;cDNA FLJ54283, highly similar to Heat shock 70 kDa protein 1;Heat shock protein 72;cDNA FLJ54370, highly similar to Heat shock 70 kDa protei…	HSPA1;HSPA1A;HSPA1B;DAAP-21F2.7-001;DAAP-21F2.8-001;DADB-333F21.2-001;DADB-333F21.4-001;hCG_1820593;hCG_43726;HSP70-1;DAAP-21F2.8-002;DADB-333F21.4-002;DAQB-147D11.2-002;XXbac-BCX40G17.4-002;XXbac-BPG254B15.2-002	P08107;A8K5I0;B4DI39;B4E1S9;Q9UQC1;B4DNT8;B4DWK5;Q59EJ3;B3KTT5;B4DFN9;B4DVU9;B4E388;B4E3B6;Q5SP16
-1	0.5663	-0.820362	7	42.553	10.7	IPI00304962;IPI00657832;IPI00909936;IPI00941622	Alpha-2 type I collagen;Collagen alpha-2(I) chain;Collagen type I alpha 2;Putative uncharacterized protein COL1A2;COL1A2 protein	COL1A2	P08123;A2TIK1;Q75N18;Q7KZ71
0	0.93956	-0.0899428	2	0.91724	7	IPI00305010;IPI00426077;IPI00909311	Calcineurin-like phosphoesterase domain-containing protein 1;Complete S-transactivated protein 1;cDNA FLJ36535 fis, clone TRACH2004521;cDNA FLJ52891	CPPED1;CSTP1	Q9BRF8-1;Q9BRF8;B3KSL3;Q9BRF8-2;B4DQ68
NaN	NaN	NaN	0	NaN	0	IPI00305092;IPI00790634;IPI00914992	Partner of Y14 and mago;Protein wibg homolog	PYM;WIBG	Q9BRP8-1;Q9BRP8;Q9BRP8-2
NaN	NaN	NaN	1	NaN	1.6	IPI00852741;IPI00746182;IPI00795507;IPI00515103;IPI00305152;IPI00853220;IPI00953506;IPI00445429;IPI00853290	ABP125;ABP130;Protein transport protein Sec31A;SEC31-like protein 1;SEC31-related protein A;Web1-like protein;cDNA FLJ58531, highly similar to Homo sapiens SEC31-like 1 (SEC31L1), transcript variant 1, mRNA;SEC31A protein;Putative uncharacterized protein SEC31A	HSPC275;HSPC334;KIAA0905;SEC31A;SEC31L1	O94979-8;O94979;O94979-1;O94979-2;B4DIW6;B7ZKZ7;B7ZL00;O94979-4;O94979-3;O94979-6;C9JEA2;O94979-7
NaN	NaN	NaN	1	NaN	8.1	IPI00305212;IPI00856091	COMM domain-containing protein 9;cDNA FLJ58381, highly similar to COMM domain-containing protein 9;cDNA FLJ51530, highly similar to COMM domain-containing protein 9;cDNA FLJ31106 fis, clone IMR322000144, highly similar to COMM domain-containing protein 9;cDNA FLJ78335, highly similar to Homo sapiens COMM domain containing 9, mRNA;cDNA, FLJ95283, highly similar to Homo sapiens COMM domain containi…	COMMD9;HSPC166;hCG_26508	Q9P000;B4DIH0;B4DQW0;Q53FR9
NaN	NaN	NaN	1	NaN	3.3	IPI00305383	Complex III subunit 2;Core protein II;Cytochrome b-c1 complex subunit 2, mitochondrial;Ubiquinol-cytochrome-c reductase complex core protein 2	UQCRC2	P22695
0	0.89475	-0.160443	1	2.516	8.3	IPI00305469;IPI00004838;IPI00399054	cDNA FLJ77114, highly similar to Homo sapiens v-crk sarcoma virus CT10 oncogene homolog (avian) (CRK), transcript variant I, mRNA;Putative uncharacterized protein CRK;V-crk sarcoma virus CT10 oncogene homolog (Avian);V-crk sarcoma virus CT10 oncogene homolog (Avian), isoform CRA_d;Adapter molecule crk;p38;Proto-oncogene c-Crk	CRK;hCG_28712	Q96GA9;P46108-1;P46108;B0LPE8;P46108-2
NaN	NaN	NaN	1	NaN	2.2	IPI00642032;IPI00305692;IPI00644318	cDNA, FLJ94230, highly similar to Homo sapiens thioredoxin-like 1 (TXNL1), mRNA;32 kDa thioredoxin-related protein;Thioredoxin-like protein 1;cDNA FLJ37607 fis, clone BRCOC2010980, highly similar to Thioredoxin-like protein 1;Thioredoxin-like 1 variant	TRP32;TXL;TXNL;TXNL1	B2R960;O43396;B3KT45;Q59G46
NaN	NaN	NaN	1	NaN	4.2	IPI00305978;IPI00946527;IPI00908691;IPI00940335;IPI00169280;IPI00942126;IPI00922851;IPI00946488	AFB1 aldehyde reductase 1;Aflatoxin B1 aldehyde reductase member 2;Aldoketoreductase 7;Succinic semialdehyde reductase;cDNA FLJ51420, highly similar to Aflatoxin B1 aldehyde reductase member 2 (EC 1.-.-.-);Putative uncharacterized protein AKR7A2	AFAR;AFAR1;AKR7;AKR7A2	O43488;B4DZX4;C9JSL3
NaN	NaN	NaN	0	NaN	0	IPI00940755;IPI00306280;IPI00909445	Putative uncharacterized protein DENR;Density-regulated protein;Protein DRP1;Smooth muscle cell-associated protein 3;cDNA FLJ60140, highly similar to Density-regulated protein	DENR;DRP1;H14	C9JW58;O43583;B4DRW7
NaN	NaN	NaN	0	NaN	0	IPI00306301;IPI00922697;IPI00642732;IPI00642820;IPI00024087	cDNA FLJ59461, highly similar to Pyruvate dehydrogenase E1 component alpha subunit, somatic form, mitochondrial (EC 1.2.4.1);Mitochondrial PDHA1;Pyruvate dehydrogenase (Lipoamide) alpha 1;PDHE1-A type I;Pyruvate dehydrogenase E1 component subunit alpha, somatic form, mitochondrial;PDHA1;cDNA, FLJ92558, highly similar to Homo sapiens pyruvate dehydrogenase (lipoamide) alpha 1 (PDHA1), mRNA;cDNA FL…	PDHA1;RP11-723P2.1-009;PHE1A;RP11-723P2.1-001;PDHA1/LOC79064;RP11-723P2.1-002	A5YVE9;Q5JPU1;P08559;A5YPB6;B2R5P7;B7Z3T7;Q53GE3;B7Z3X5;Q5JPU0;A5PHJ9;P78557;Q5JPU3;Q6LCA3;Q99724;Q99725;Q9UNV7
0	1.1222	0.16633	5	2.9705	28.6	IPI00793696;IPI00306332;IPI00946221;IPI00791426	60S ribosomal protein L24;60S ribosomal protein L30;Putative uncharacterized protein RPL24;Ribosomal protein L24, isoform CRA_e	RPL24;hCG_2023003	P83731;C9JNW5;C9JXB8
NaN	NaN	NaN	0	NaN	0	IPI00306604	CD49 antigen-like family member E;Fibronectin receptor subunit alpha;Integrin alpha-5;Integrin alpha-5 heavy chain;Integrin alpha-5 light chain;Integrin alpha-F;VLA-5;cDNA FLJ77742, highly similar to Homo sapiens integrin, alpha 5 (fibronectin receptor, alpha polypeptide), mRNA;cDNA, FLJ92752, highly similar to Homo sapiens integrin, alpha 5 (fibronectin receptor, alphapolypeptide) (ITGA5), mRNA	FNRA;ITGA5	P08648;A8K6A5;B2R627
0	1.0114	0.0163537	6	19.958	39.3	IPI00399265;IPI00399267;IPI00306825;IPI00743469;IPI00399266;IPI00399268;IPI00221178	Tumor protein D52-like 2;Tumor protein D52-like 2, isoform CRA_e;Tumor protein D52-like 2, isoform CRA_d;Tumor protein D54;cDNA FLJ52530, highly similar to Tumor protein D54;Tumor protein D52-like 2 isoform e variant;cDNA, FLJ95317, highly similar to Homo sapiens tumor protein D52-like 2 (TPD52L2), mRNA;TPD52L2 protein;Tumor protein D52-like 2, isoform CRA_a;cDNA FLJ53635, highly similar to Homo …	hCG_22755;RP4-591C20.2-003;TPD52L2;RP4-591C20.2-007;DKFZp686A1765;RP4-591C20.2-005	Q5JWU6;Q5U0E0;O43399-1;O43399;B4DDV4;Q53GA0;Q6FGS1;A6NG42;O43399-3;O43399-4;O43399-2;B4DPJ6;Q5J908;Q68E05
NaN	NaN	NaN	0	NaN	0	IPI00306960;IPI00647678	Asparagine--tRNA ligase;Asparaginyl-tRNA synthetase, cytoplasmic;cDNA FLJ52703, highly similar to Asparaginyl-tRNA synthetase, cytoplasmic (EC6.1.1.22)	ASNS;NARS	O43776;B4DN60
NaN	NaN	NaN	0	NaN	0	IPI00307749;IPI00385965;IPI00419604;IPI00939260;IPI00940795;IPI00443537;IPI00922625;IPI00444090	Complex I-20kD;NADH dehydrogenase [ubiquinone] iron-sulfur protein 7, mitochondrial;NADH-ubiquinone oxidoreductase 20 kDa subunit;PSST subunit;NADH:ubiquinone oxidoreductase PSST subunit;NADH-ubiquinone oxidoreductase Fe-S protein 7 variant;My017 protein;cDNA FLJ34850 fis, clone NT2NE2011758, highly similar to NADH-UBIQUINONE OXIDOREDUCTASE 20 kDa SUBUNIT (EC 1.6.5.3);Putative uncharacterized pro…	NDUFS7	O75251;Q7LD69;Q9H3K5;Q8NAS7;C9JKS5;A8K0V6;B3KRI2;B7Z1U1;Q6ZQU6;B7Z4P1;Q6ZS38
NaN	NaN	NaN	0	NaN	0	IPI00328319;IPI00645329;IPI00646512;IPI00395865;IPI00877934;IPI00879702;IPI00877802;IPI00647914;IPI00642026;IPI00552530	Chromatin assembly factor 1 subunit C;Chromatin assembly factor I p48 subunit;Histone-binding protein RBBP4;Nucleosome-remodeling factor subunit RBAP48;Retinoblastoma-binding protein 4;Retinoblastoma-binding protein p48;cDNA FLJ77317, highly similar to Homo sapiens retinoblastoma binding protein 7 (RBBP7), mRNA;cDNA FLJ34592 fis, clone KIDNE2008987, highly similar to Histone-binding protein RBBP7…	RBAP48;RBBP4;RBBP7;RP11-716A19.5-008;RBAP46;RP11-716A19.5-006;hCG_20110;RP11-716A19.5-010;RP11-716A19.5-007;RP11-716A19.5-002	Q09028;A8K6A2;Q5JP00;Q16576;Q5JNZ9;Q6FHQ0;B0R0W4;B4DRH0;B4DRT0;C9JPP3;Q5JNZ6;Q5JP02
NaN	NaN	NaN	0	NaN	16.7	IPI00409717;IPI00328328;IPI00924536;IPI00030296;IPI00793328;IPI00790077;IPI00788730;IPI00794607;IPI00793220	ATP-dependent RNA helicase eIF4A-2;Eukaryotic initiation factor 4A-II;Eukaryotic translation initiation factor 4A isoform 2-like protein;EIF4A2 protein;BM-010;Eukaryotic translation initiation factor 4A, isoform 2, isoform CRA_b	DDX2B;EIF4A2;EIF4F;hCG_1784041	Q14240-2;Q14240;Q14240-1;Q86WD0;Q96B07;Q9NZE6
0	0.92769	-0.108285	3	38.456	7.2	IPI00328415;IPI00871319;IPI00446235;IPI00879792;IPI00879692	Diaphorase-1;NADH-cytochrome b5 reductase 3;NADH-cytochrome b5 reductase 3 membrane-bound form;NADH-cytochrome b5 reductase 3 soluble form;cDNA FLJ56301, highly similar to NADH-cytochrome b5 reductase (EC 1.6.2.2);Mutant NADH-cytochrome b5 reductase;cDNA FLJ42537 fis, clone BRACE3004058, highly similar to NADH-cytochrome B5 reductase (EC 1.6.2.2);Cytochrome b5 reductase 3	CYB5R3;DIA1;Z93241.1-006	P00387-1;P00387;B7Z7L3;P00387-2;Q6TGM4;Q6TGM5;Q6ZVI6;B1AHF3
0	0.97562	-0.0356088	3	9.3606	16.7	IPI00328748;IPI00924819;IPI00927651	cDNA FLJ77177, highly similar to Homo sapiens arginine-rich, mutated in early stage tumors (ARMET), mRNA;Arginine-rich protein;Mesencephalic astrocyte-derived neurotrophic factor;Protein ARMET	ARMET;ARP;MANF	A8K878;P55145
0	1.0668	0.0932897	2	12.875	11	IPI00328840	Ally of AML-1 and LEF-1;bZIP-enhancing factor BEF;THO complex subunit 4;Transcriptional coactivator Aly/REF	ALY;BEF;THOC4	Q86V81
0	1.0246	0.0350608	7	16.983	20.3	IPI00329331;IPI00873223;IPI00939504;IPI00395676;IPI00946647;IPI00946873;IPI00945447;IPI00945562;IPI00945711;IPI00946068;IPI00944947;IPI00946012;IPI00945282;IPI00945112	UDP-glucose pyrophosphorylase;UTP--glucose-1-phosphate uridylyltransferase;Putative uncharacterized protein UGP2;cDNA, FLJ95012, highly similar to Homo sapiens UDP-glucose pyrophosphorylase 2 (UGP2), mRNA;cDNA FLJ56155, highly similar to UTP--glucose-1-phosphate uridylyltransferase 2 (EC 2.7.7.9)	UGP1;UGP2	Q16851-1;Q16851;Q53QE9;B2RAN1;B4DUP2;C9JKD6;Q16851-2;C9JNZ1
0	0.96467	-0.0518926	5	20.588	21.8	IPI00790342;IPI00329389;IPI00867533;IPI00789282	60S ribosomal protein L6;Neoplasm-related protein C140;Tax-responsive enhancer element-binding protein 107	RPL6;TXREB1	B2R4K7;Q9HBB3;Q02878;B4DRX3;Q8N5Z7;Q8TBK5
NaN	NaN	NaN	1	NaN	0.5	IPI00329536;IPI00941708	Early endosome antigen 1;Endosome-associated protein p162;Zinc finger FYVE domain-containing protein 2;cDNA FLJ75535, highly similar to Homo sapiens early endosome antigen 1, 162kD (EEA1), mRNA;EEA1 protein;Putative uncharacterized protein EEA1	EEA1;ZFYVE2	Q15075;A8K7J3;Q05D76;C9JSL9
NaN	NaN	NaN	0	NaN	0	IPI00329599	Pleckstrin homology-like domain family A member 3;TDAG51/Ipl homolog 1	PHLDA3;TIH1	Q9Y5J5
NaN	NaN	NaN	0	NaN	0	IPI00908949;IPI00329633;IPI00910719	cDNA FLJ53464, highly similar to Threonyl-tRNA synthetase, cytoplasmic (EC 6.1.1.3);Threonyl-tRNA synthetase variant;Threonine--tRNA ligase;Threonyl-tRNA synthetase, cytoplasmic;cDNA, FLJ96812, highly similar to Homo sapiens threonyl-tRNA synthetase (TARS), mRNA;cDNA FLJ38533 fis, clone HCHON2001108, highly similar to Threonyl-tRNA synthetase, cytoplasmic (EC 6.1.1.3);TARS protein;cDNA FLJ55705, …	TARS	B4DEG8;Q53GX7;P26639;B2RDX5;B3KTN2;Q5M7Z9;B4DKZ9
0	1.2678	0.342327	22	15.658	64.4	IPI00329801;IPI00872379	Anchorin CII;Annexin A5;Annexin V;Annexin-5;Calphobindin I;Endonexin II;Lipocortin V;Placental anticoagulant protein 4;Placental anticoagulant protein I;Thromboplastin inhibitor;Vascular anticoagulant-alpha;cDNA FLJ52002, highly similar to Annexin A5	ANX5;ANXA5;ENX2;PP4	P08758;B4DNG6;Q6FHB3;A8MTE3
NaN	NaN	NaN	1	NaN	4.3	IPI00334159	HIBBJ46;Prefoldin subunit 3;Von Hippel-Lindau-binding protein 1;cDNA FLJ59776, highly similar to Prefoldin subunit 3;VBP1 protein;von Hippel-Lindau binding protein 1, isoform CRA_a	PFDN3;VBP1;hCG_17616	P61758;B4DWR3;Q6FH24
0	0.94825	-0.0766606	3	73.869	13.5	IPI00334190;IPI00908723;IPI00442543	EPB72-like protein 2;Stomatin-like protein 2;cDNA FLJ61039, highly similar to Stomatin-like protein 2	HSPC108;SLP2;STOML2	Q9UJZ1;B4E1K7
NaN	NaN	NaN	0	NaN	0	IPI00334282;IPI00926250;IPI00925923	Protein FAM3C;Putative uncharacterized protein FAM3C	FAM3C;GS3786	Q92520;C9JMN4;C9JP35
0	1.2431	0.313942	2	22.166	6.6	IPI00334587;IPI00742926;IPI00334713;IPI00329355;IPI00106509	APOBEC1-binding protein 1;Heterogeneous nuclear ribonucleoprotein A/B;cDNA FLJ60713, highly similar to Homo sapiens heterogeneous nuclear ribonucleoprotein A/B (HNRPAB), transcript variant 1, mRNA;Heterogeneous nuclear ribonucleoprotein AB isoform a variant;Putative uncharacterized protein HNRNPAB	ABBP1;HNRNPAB;HNRPAB	Q99729-2;Q99729;B4DMY3;Q53F64;B5MD22;Q99729-3;Q99729-1;Q99729-4
NaN	NaN	NaN	0	NaN	0	IPI00395939;IPI00334907;IPI00952566;IPI00878839;IPI00879061	Phosphatidylinositol transfer protein beta isoform;cDNA FLJ41390 fis, clone BRCAN2024572, moderately similar to Phosphatidylinositol transfer protein beta isoform;cDNA FLJ53628, highly similar to Phosphatidylinositol transfer protein beta isoform;Phosphatidylinositol transfer protein, beta, isoform CRA_a;cDNA, FLJ93543, highly similar to Homo sapiens phosphotidylinositol transfer protein, beta (P…	PITPNB;hCG_41089;RP3-353E16.2-003;RP3-353E16.2-006	P48739-2;P48739;B3KVT6;B7Z7Q0;P48739-1;B2R7P6;C9JW90;B3KYB6;B3KYB7;C9J4V2
0	1.021	0.0299829	9	14.061	37.4	IPI00796366;IPI00335168;IPI00789605;IPI00930599;IPI00793089;IPI00795576;IPI00413922;IPI00797626;IPI00796500;IPI00795944;IPI00101961;IPI00909366;IPI00027255;IPI00792530	cDNA FLJ56329, highly similar to Myosin light polypeptide 6;17 kDa myosin light chain;Myosin light chain 3;Myosin light chain alkali 3;Myosin light polypeptide 6;Smooth muscle and nonmuscle myosin light chain alkali 6;MYL6 protein	MYL6	B7Z6Z4;P60660-1;P60660;P60660-2;Q6IBG5
0	1.0181	0.0258793	2	24.78	11.4	IPI00335280;IPI00373788;IPI00910461;IPI00939663;IPI00927218;IPI00924782;IPI00926846;IPI00185258;IPI00925376;IPI00927031;IPI00927442	Ribulose-5-phosphate-3-epimerase;Ribulose-phosphate 3-epimerase;cDNA FLJ52962, highly similar to Ribulose-phosphate 3-epimerase (EC 5.1.3.1);Putative uncharacterized protein RPE;Ribulose-5-phosphate-3-epimerase, isoform CRA_b	HUSSY-17;RPE;hCG_2012337	Q96AT9-1;Q96AT9;Q96AT9-2;B4E016;Q53TV9;C9JPQ7;C9J6A7
NaN	NaN	NaN	0	NaN	0	IPI00337494;IPI00412742	Calcium-binding mitochondrial carrier protein SCaMC-1;Mitochondrial ATP-Mg/Pi carrier protein 1;Mitochondrial Ca(2+)-dependent solute carrier protein 1;Small calcium-binding mitochondrial carrier protein 1;Solute carrier family 25 member 24;cDNA FLJ50039, highly similar to Homo sapiens solute carrier family 25, member 24, transcript variant 1, mRNA;cDNA, FLJ79405, highly similar to Homo sapiens s…	APC1;MCSC1;SCAMC1;SLC25A24	Q6NUK1-1;Q6NUK1;B4E290;B7ZB41;Q6NUK1-2
NaN	NaN	NaN	0	NaN	0	IPI00337495;IPI00472165;IPI00947400;IPI00945245;IPI00939578;IPI00947098	Lysyl hydroxylase 2;Procollagen-lysine,2-oxoglutarate 5-dioxygenase 2;cDNA FLJ55329, highly similar to Procollagen-lysine,2-oxoglutarate5-dioxygenase 2 (EC 1.14.11.4);Procollagen-lysine, 2-oxoglutarate 5-dioxygenase 2 isoform b variant;Putative uncharacterized protein PLOD2	PLOD2	O00469-2;O00469;B4DHG3;O00469-1;Q59ED2;C9JXZ0
NaN	NaN	NaN	1	NaN	2.7	IPI00646954;IPI00411623;IPI00374054;IPI00749432;IPI00783772;IPI00640474	Protein enabled homolog;Enabled-like protein variant hMenaDv6;cDNA FLJ45654 fis, clone CTONG2012123, moderately similar to Mus musculus enabled homolog (Drosophila) (Enah);cDNA FLJ77490, highly similar to Homo sapiens enabled homolog (Drosophila) (ENAH), transcript variant 2, mRNA;cDNA FLJ44946 fis, clone BRAMY4001863, highly similar to Mus musculus enabled homolog (Drosophila) (Enah)	ENAH;MENA	Q8N8S7-1;Q8N8S7;D0PQI2;Q6ZSB8;Q8N8S7-2;A8K2B4;Q6ZT55
NaN	NaN	NaN	0	NaN	0	IPI00375380;IPI00549672	cDNA FLJ37456 fis, clone BRAWH2011096, highly similar to 26S proteasome non-ATPase regulatory subunit 13;26S proteasome non-ATPase regulatory subunit 13;26S proteasome regulatory subunit p40.5;26S proteasome regulatory subunit RPN9;26S proteasome regulatory subunit S11;cDNA, FLJ95595, highly similar to Homo sapiens proteasome (prosome, macropain) 26S subunit, non-ATPase, 13 (PSMD13), mRNA;cDNA FL…	PSMD13;hCG_37689	B3KT15;Q9UNM6;B2RBM7;B4DJ66;Q53GN6;Q9UNM7;Q9Y6E3
NaN	NaN	NaN	0	NaN	0	IPI00641948;IPI00644386;IPI00853059;IPI00873767;IPI00375441	cDNA FLJ53425, highly similar to Far upstream element-binding protein 1;Putative uncharacterized protein FUBP1;DNA helicase V;Far upstream element-binding protein 1;cDNA FLJ59240, highly similar to Far upstream element-binding protein 1;cDNA FLJ61021, highly similar to Far upstream element-binding protein 1;Far upstream element-binding protein variant;FUBP1 protein	FUBP1	B4DT31;C9JSZ1;A6NL74;Q96AE4-2;Q96AE4;C9JT73;Q96AE4-1;B4DWL1;B4E0X8;Q59FU3;Q6PJY1
0	0.90336	-0.146627	3	10.293	21.1	IPI00375676;IPI00893729	Ferritin light chain;Ferritin;Ferritin L-chain;Ferritin light polypeptide	FTL;FTL variant	P02792;B1Q387;B1Q3B3;B2R4B9;O00563;Q4FCH6;Q6DMM8;Q6IBT7;Q6S4P3;Q86WI9;Q8WU07;Q96AU9;Q96CU0;B1Q3B4
NaN	NaN	NaN	0	NaN	0	IPI00409561;IPI00375957;IPI00889756	COMM domain-containing protein 6;COMM domain containing 6	COMMD6;MSTP076;RP11-173B14.2-003	Q7Z4G1-2;Q7Z4G1;Q7Z4G1-1;B0QZ40
NaN	NaN	NaN	1	NaN	1.8	IPI00376344;IPI00795618;IPI00414980;IPI00917642;IPI00917462	MYH-1c;Myosin I alpha;Myosin-Ib;MYO1B variant protein;Myosin IB, isoform CRA_a;cDNA FLJ90497 fis, clone NT2RP3003874, highly similar to Myosin Ib;MYO1B protein	MYO1B;hCG_25797	O43795-1;O43795;B0I1S9;B3KQI2;O43795-2;Q05CR5;C9JJM8;C9JN97
NaN	NaN	NaN	0	NaN	0	IPI00382452	Charged multivesicular body protein 1a;Chromatin-modifying protein 1a;Vacuolar protein sorting-associated protein 46-1;cDNA FLJ57657, highly similar to Charged multivesicular body protein 1a	CHMP1;CHMP1A;KIAA0047;PCOLN3;PRSM1	Q9HD42-1;Q9HD42;B4DXN3
0	1.0598	0.083792	12	10.735	27.5	IPI00382470;IPI00784295;IPI00604607;IPI00031523;IPI00910046;IPI00555876;IPI00555799	Heat shock 86 kDa;Heat shock protein HSP 90-alpha;Renal carcinoma antigen NY-REN-38;Full-length cDNA 5-PRIME end of clone CS0DN005YI08 of Adult brain of Homo sapiens (human);HSP90AA1 protein;Full-length cDNA clone CS0CAP007YF18 of Thymus of Homo sapiens (human);Hsp89-alpha-delta-N	HSP90A;HSP90AA1;HSPC1;HSPCA	P07900-2;P07900;Q86SX1;P07900-1;Q2VPJ6;Q86U12;Q8TBA7;O75322;Q96HX7
NaN	NaN	NaN	0	NaN	0	IPI00383163;IPI00399375	Thymocyte nuclear protein 1;Thymocyte protein Thy28	HSPC144;MDS012;My0054;THY28;THYN1	Q9P016-1;Q9P016;Q9P016-2
0	1.0395	0.0558898	8	15.514	11.8	IPI00383581;IPI00011454;IPI00441414;IPI00747078	Alpha-glucosidase 2;Glucosidase II subunit alpha;Neutral alpha-glucosidase AB;cDNA FLJ54035, highly similar to Neutral alpha-glucosidase AB;cDNA FLJ61290, highly similar to Neutral alpha-glucosidase AB;cDNA FLJ54057, highly similar to Neutral alpha-glucosidase AB;cDNA FLJ59643, highly similar to Neutral alpha-glucosidase AB	G2AN;GANAB;KIAA0088	Q14697-1;Q14697;B4DIW2;B4DJ30;B4DSM6;Q14697-2;B4DZ53;Q14697-3
NaN	NaN	NaN	1	NaN	2.2	IPI00856116;IPI00855763;IPI00383645	Palladin;Sarcoma antigen NY-SAR-77;SIH002;Putative uncharacterized protein DKFZp586L0518	CGI-151;KIAA0992;PALLD;DKFZp586L0518	Q8WX93-1;Q8WX93;Q8WX93-3;Q8WX93-4;Q7L8P5
0	1.1221	0.166201	2	6.7065	12.6	IPI00383751	Calregulin;Calreticulin;CRP55;Endoplasmic reticulum resident protein 60;grp60;HACBP	CALR;CRTC	Q9UDG2
0	1.1929	0.254473	4	6.1357	26	IPI00943181;IPI00384051;IPI00746205;IPI00941428	Putative uncharacterized protein PSME2;11S regulator complex subunit beta;Activator of multicatalytic protease subunit 2;Proteasome activator 28 subunit beta;Proteasome activator complex subunit 2;Cell migration-inducing protein 22;PSME2 protein;Full-length cDNA clone CS0DJ015YJ12 of T cells (Jurkat cell line) of Homo sapiens (human)	PSME2	C9JE52;Q9UL46;A8MZ76;Q2TNB3;Q6FHK9;Q86SZ7
-1	0.10835	-3.20623	2	283.45	9.9	IPI00384643;IPI00418440;IPI00893544;IPI00894488	p53-induced gene 3 protein;Quinone oxidoreductase PIG3;Tumor protein p53-inducible protein 3	PIG3;TP53I3	Q53FA7-1;Q53FA7;Q53FA7-2;C9IZ48;C9JMY7
NaN	NaN	NaN	0	NaN	0	IPI00925413;IPI00479262;IPI00552639;IPI00924828;IPI00759560;IPI00927510;IPI00926411;IPI00927765;IPI00798400;IPI00386533;IPI00926013;IPI00384463;IPI00925434;IPI00925057;IPI00220365;IPI00926917;IPI00925493;IPI00791833	EIF4G1 protein;cDNA FLJ56479, highly similar to Eukaryotic translation initiation factor 4 gamma 1;EIF4G1 variant protein;Eukaryotic translation initiation factor 4 gamma 1;p220;cDNA FLJ56483, highly similar to Eukaryotic translation initiation factor 4 gamma 1;Eukaryotic translation initiation factor 4 gamma, 1;Putative uncharacterized protein EIF4G1	EIF4G1;EIF4G1 variant protein;EIF4F;EIF4G;EIF4GI	B2RU10;B4DGF1;Q4LE58;Q04637-3;Q04637;Q04637-1;Q04637-4;B2RU06;Q04637-5;B4DSI9;Q04637-6;Q96I65;C9JF13;C9K073;C9J2Z7;C9J6B6;C9J0Y2
NaN	NaN	NaN	0	NaN	0	IPI00789618;IPI00394782;IPI00798418	HD domain-containing protein 3	HDDC3	Q8N4P3-1;Q8N4P3;Q8N4P3-2
NaN	NaN	NaN	0	NaN	0	IPI00395572;IPI00848338;IPI00746336;IPI00940587;IPI00441187	Alpha-1,6-mannosylglycoprotein 6-beta-N-acetylglucosaminyltransferase B;Alpha-mannoside beta-1,6-N-acetylglucosaminyltransferase B;GlcNAc-T Vb;Mannoside acetylglucosaminyltransferase 5B;N-acetylglucosaminyltransferase IX;N-acetylglucosaminyl-transferase Vb	KIAA2008;MGAT5B	Q3V5L5-1;Q3V5L5;Q3V5L5-2;Q3V5L5-3
0	1.0957	0.131853	4	60.562	16.7	IPI00395627;IPI00552308;IPI00940004;IPI00894008;IPI00410678;IPI00893250	Calcyclin-binding protein;S100A6-binding protein;Siah-interacting protein;Calcyclin binding protein;Calcyclin binding protein, isoform CRA_a;cDNA, FLJ93790, Homo sapiens Siah-interacting protein (SIP), mRNA;Growth-inhibiting gene 5 protein;cDNA FLJ36106 fis, clone TESTI2021531, highly similar to Calcyclin-binding protein	CACYBP;PNAS-107;S100A6BP;SIP;hCG_2024873;RP1-102G20.6-001;RP1-102G20.6-002	Q9HB71-1;Q9HB71;Q5R371;Q6NVY0;B3KSF1;Q5R370
0	1.1145	0.156397	3	6.4436	24.2	IPI00927658;IPI00395998;IPI00927543;IPI00927458;IPI00794734;IPI00927895;IPI00878577;IPI00878360;IPI00878895	Putative uncharacterized protein RPL32;60S ribosomal protein L32;HCG18290;Putative uncharacterized protein ENSP00000410949	RPL32;PP9932;hCG_18290	C9JBL2;P62910;B2R4Q3;C9J8W7
0	0.98357	-0.0239004	10	85.628	17.1	IPI00396171;IPI00888475;IPI00220113;IPI00878314;IPI00927819;IPI00411375;IPI00924603;IPI00743873;IPI00927173;IPI00878651;IPI00926984;IPI00910596;IPI00333281;IPI00925569;IPI00877773;IPI00902552	Microtubule-associated protein 4;cDNA FLJ58263, highly similar to Microtubule-associated protein 4;MAP4 protein;Microtubule-associated protein	MAP4	P27816-1;P27816;P27816-6;B4DM10;P27816-2;Q05D06;Q6NX68;P27816-5;C9JFC3;P27816-4;Q86Y04
NaN	NaN	NaN	0	NaN	0	IPI00396321	Leucine-rich repeat-containing protein 59;cDNA, FLJ95955	LRRC59;PRO1855	Q96AG4;B2RE83
NaN	NaN	NaN	0	NaN	0	IPI00719752;IPI00396370;IPI00893301	eIF3 p110;eIF3 p116;eIF-3-eta;Eukaryotic translation initiation factor 3 subunit 9;Eukaryotic translation initiation factor 3 subunit B;Prt1 homolog;Eukaryotic translation initiation factor 3, subunit 9 eta, 116kDa;Eukaryotic translation initiation factor 3, subunit 9 eta, 116kDa, isoform CRA_b;cDNA FLJ53410, highly similar to Eukaryotic translation initiation factor 3 subunit 9;cDNA FLJ53461, hi…	EIF3B;EIF3S9;hCG_1998988;tcag7.544	P55884-2;P55884;P55884-1;A4D210;B4DV79;B4DXN6;Q86UM1;Q96G38;C9JZG1
0	1.1266	0.171975	15	70.902	44.5	IPI00396378;IPI00916517;IPI00414696	Heterogeneous nuclear ribonucleoproteins A2/B1;Putative uncharacterized protein HNRNPA2B1	HNRNPA2B1;HNRPA2B1	P22626-1;P22626;B8ZZ37;P22626-2
0	0.9203	-0.119824	10	20.473	47.4	IPI00396485;IPI00472724;IPI00025447;IPI00940393;IPI00014424;IPI00941522;IPI00938077;IPI00556204;IPI00382804;IPI00879622;IPI00431701;IPI00878103;IPI00431441;IPI00935896	Elongation factor 1-alpha 1;Elongation factor Tu;Eukaryotic elongation factor 1 A-1;Leukocyte receptor cluster member 7;Elongation factor 1-alpha;Eukaryotic translation elongation factor 1 alpha;cDNA FLJ54032, highly similar to Elongation factor 1-alpha 1;Eukaryotic elongation factor 1 A-like 3;Putative elongation factor 1-alpha-like 3;Eukaryotic translation elongation factor 1 alpha 1;EEF1A1 pro…	EEF1A;EEF1A1;EF1A;LENG7;EEF1A1L14;PTI-1;hCG_2033271;RP11-505P4.2-001;EEF1AL3;RP11-505P4.2-015;RP11-505P4.2-003	P68104;A8K9C4;A9X7H1;B4DV42;B4E2C5;Q16577;Q53G85;Q53G89;Q53GA1;Q53GE9;Q53HM9;Q53HQ7;Q53HR1;Q53HR5;Q6IPN6;Q6IPS9;Q6IPT9;Q8IUB0;Q96RE1;Q9H2I7;Q9NZS6;Q5VTE0;Q5JR01;A6PW80;Q2F837;Q504Z0;Q6IQ15;Q6P082;Q6P4C9;Q8TBL1;Q96C29;Q96CD8;Q96EB3;B4DNE0
0	0.81114	-0.301977	2	24.071	9.1	IPI00396593;IPI00007983;IPI00917269;IPI00917419;IPI00916921;IPI00386717;IPI00916064;IPI00916533	PDZ and LIM domain protein 2;PDZ-LIM protein mystique;cDNA FLJ32186 fis, clone PLACE6002011, highly similar to PDZ and LIM domain protein 2	PDLIM2;PP6345	Q96JY6-1;Q96JY6;B3KPU0;Q96JY6-3;C9JWP7
0	1.2196	0.286408	7	11.746	23.1	IPI00396967;IPI00743342	Four and a half LIM-domain protein 2;Aging-associated gene 11;FHL2 isoform 5;Four and a half LIM domains protein 2;LIM domain protein DRAL;Skeletal muscle LIM-protein 3;Putative uncharacterized protein FHL2;cDNA, FLJ94468, Homo sapiens four and a half LIM domains 2 (FHL2), mRNA;FHL2 protein;Four and a half LIM domains 2;HCG28013, isoform CRA_a	FHL2;AAG11;DRAL;SLIM3;hCG_28013	Q2I5I4;Q2TSB7;Q2XQU9;Q14192;Q53QP3;Q53T40;Q6I9R8
NaN	NaN	NaN	0	NaN	0	IPI00399089;IPI00796904	LDLR chaperone MESD;Mesoderm development candidate 2;Mesoderm development protein;Renal carcinoma antigen NY-REN-61	KIAA0081;MESD;MESDC2;UNQ1911/PRO4369	Q14696
NaN	NaN	NaN	1	NaN	1.2	IPI00936154;IPI00399130	Uncharacterized protein FLJ37218		Q8N1Y9
NaN	NaN	NaN	0	NaN	0	IPI00465132;IPI00399319;IPI00399318	Coatomer subunit epsilon;Epsilon-coat protein;Epsilon subunit of coatomer protein complex isoform a variant;Epsilon-COP;cDNA, FLJ96293, Homo sapiens coatomer protein complex, subunit epsilon (COPE), mRNA;Epsilon COP;Coatomer protein complex, subunit epsilon, isoform CRA_e;Putative uncharacterized protein COPE;cDNA FLJ44512 fis, clone UTERU3001988, highly similar to Homo sapiens coatomer protein c…	COPE;hCG_2001439	O14579;Q53HJ6;Q7Z4Z1;Q9UGP6;A6NE29;A6NKA3
NaN	NaN	NaN	1	NaN	2	IPI00401264	Endoplasmic reticulum resident protein 44;Thioredoxin domain-containing protein 4	ERP44;KIAA0573;TXNDC4;UNQ532/PRO1075	Q9BS26
0	0.91749	-0.124236	2	48.936	20.9	IPI00655650;IPI00401819;IPI00376121;IPI00479543;IPI00187140;IPI00176696;IPI00477550;IPI00787644;IPI00795435;IPI00847149;IPI00797875	40S ribosomal protein S26;Ribosomal protein S26;Ribosomal protein 26 (RPS26) pseudogene;HCG1745083;Putative uncharacterized protein RPS26;Similar to 40S ribosomal protein S26;Putative 40S ribosomal protein S26-like 1	RPS26;RP11-151A6.3-001;hCG_1745083;LOC285938;tcag7.125;RPS26L1;RPS26P11	P62854;Q76N56;Q5JVH5;Q75MH1;Q5JNZ5;Q76N57
NaN	NaN	NaN	1	NaN	6.6	IPI00867714;IPI00410324;IPI00909229;IPI00749127	Protein LSM12 homolog;cDNA FLJ51308	LSM12	Q3MHD2-2;Q3MHD2;Q3MHD2-1;B4DUG4
0	1.1317	0.178492	2	28.411	8.3	IPI00410693;IPI00470497;IPI00470498;IPI00412714	PAI1 RNA-binding protein 1;Plasminogen activator inhibitor 1 RNA-binding protein;SERPINE1 mRNA-binding protein 1;Putative uncharacterized protein DKFZp686P17171;cDNA, FLJ92551, Homo sapiens PAI-1 mRNA-binding protein (PAI-RBP1), mRNA;PAI-1 mRNA-binding protein variant;SERPINE1 mRNA binding protein 1	CGI-55;PAIRBP1;SERBP1;DKFZp686P17171;RP11-393N21.3-001	Q8NC51-1;Q8NC51;Q8NC51-2;Q63HR1;Q8NC51-3;Q8NC51-4;Q5VU21
0	0.98138	-0.0271162	2	19.533	14	IPI00828189;IPI00947458;IPI00411680;IPI00922359;IPI00946967;IPI00946965;IPI00945092;IPI00945247;IPI00945422	L-isoaspartyl protein carboxyl methyltransferase;Protein L-isoaspartyl/D-aspartyl methyltransferase;Protein-beta-aspartate methyltransferase;Protein-L-isoaspartate(D-aspartate) O-methyltransferase;Protein-L-isoaspartate O-methyltransferase	PCMT1	P22061-2;P22061;P22061-1;B7Z972
0	1.0086	0.0123541	8	51.902	60.3	IPI00376005;IPI00411704;IPI00855924;IPI00006935;IPI00946642;IPI00946502;IPI00945644	eIF-4D;Eukaryotic initiation factor 5A isoform 1;Eukaryotic translation initiation factor 5A-1;Rev-binding factor;Eukaryotic initiation factor 5A isoform 1-like;Eukaryotic translation initiation factor 5A-1-like	EIF5A;EIF5AL1	P63241-2;P63241;P63241-1;Q6IS14
0	0.93723	-0.093525	7	18.944	44.7	IPI00411706;IPI00641040;IPI00645836	Esterase D;S-formylglutathione hydrolase	ESD	P10768;C9J3H9
NaN	NaN	NaN	1	NaN	8.6	IPI00554681;IPI00412545;IPI00946670;IPI00946103;IPI00946474	Complex I subunit B13;Complex I-13kD-B;NADH dehydrogenase [ubiquinone] 1 alpha subcomplex subunit 5;NADH-ubiquinone oxidoreductase 13 kDa-B subunit;Putative uncharacterized protein DKFZp781K1356;Putative uncharacterized protein NDUFA5	NDUFA5;DKFZp781K1356	Q16718;B2RD98;Q5H9R2;C9JAL4;C9IZN5;C9J343
NaN	NaN	NaN	1	NaN	3.7	IPI00412579;IPI00035167;IPI00413986;IPI00478277	60S ribosomal protein L10a;CSA-19;Neural precursor cell expressed developmentally down-regulated protein 6;Ribosomal protein L1	NEDD6;RPL10A	P62906;Q1JQ76
0	1.1579	0.211511	3	23.104	22.8	IPI00412607;IPI00455757;IPI00550247	60S ribosomal protein L35;Similar to 60S ribosomal protein L35	RPL35;LOC154880;tcag7.829	P42766;A4D2M5
0	0.91354	-0.13046	5	23.846	26.1	IPI00827535;IPI00455510;IPI00412977;IPI00916480;IPI00917228;IPI00917401;IPI00916962;IPI00479214;IPI00916955;IPI00748244;IPI00385149;IPI00940842;IPI00883934;IPI00943280;IPI00737372;IPI00930258;IPI00384653	Prothymosin alpha;Thymosin alpha-1;Prothymosin alpha protein;Prothymosin, alpha;cDNA, FLJ94794, highly similar to Homo sapiens prothymosin, alpha (gene sequence 28) (PTMA), mRNA;Prothymosin, alpha (Gene sequence 28) variant;Putative uncharacterized protein PTMAP7;PTMA protein;Putative uncharacterized protein PTMA;Novel protein similar to prothymosin, alpha (PTMA);Cancer/testis antigen 89;C-Jun-am…	PTMA;TMSA;PTMAP7;RP11-193G17.1-001;HLC6;HSS;KIAA0516;MAPK8IP4;SPAG9;SYD1	P06454-1;P06454;Q86YS2;Q8TBK9;P06454-2;Q15200;Q15204;Q53S24;Q7KZ52;Q15202;B8ZZQ6;C9J0D0;B8ZZW7;B8ZZA1;Q5VYG3;B8ZZI3;O60271-7;O60271;Q7Z4R6;C9K018
0	0.78332	-0.352326	4	48.594	39	IPI00412987;IPI00549557;IPI00555789;IPI00028414	Glia maturation factor beta;Glia maturation factor, beta;GMFB protein;Glia maturation factor, beta variant	GMFB	P60983;B2R499;Q9BS35;Q59G69
0	1.043	0.0607392	10	18.784	50.3	IPI00413108;IPI00553164;IPI00927101;IPI00793137;IPI00847766;IPI00411639;IPI00790580;IPI00798361;IPI00793905;IPI00942587;IPI00745789;IPI00946437;IPI00797642;IPI00868885;IPI00399077;IPI00871515;IPI00795137;IPI00952784	37 kDa laminin receptor precursor;37/67 kDa laminin receptor;40S ribosomal protein SA;67 kDa laminin receptor;Colon carcinoma laminin-binding protein;Laminin receptor 1;Laminin-binding protein precursor p40;Multidrug resistance-associated protein MGr1-Ag;NEM/1CHD4;Putative uncharacterized protein RPSA;Putative uncharacterized protein ENSP00000346598;Laminin receptor-like protein LAMRL5	LAMBR;LAMR1;RPSA;LAMR1P15	P08865;C9J9K3;A6NE09;Q96RS2
0	1.0522	0.073409	2	36.697	10.3	IPI00413324;IPI00478208;IPI00644171;IPI00394699;IPI00878444;IPI00642149;IPI00874214;IPI00455067;IPI00844321	60S ribosomal protein L17;60S ribosomal protein L23;PD-1;cDNA FLJ52184, highly similar to 60S ribosomal protein L17;Putative uncharacterized protein ENSP00000375160;Putative uncharacterized protein RPL17	RPL17	P18621;B4E3C2;A8MU02;B5ME31
0	0.95649	-0.0641782	6	11.247	62.7	IPI00413344;IPI00893115	Cofilin, muscle isoform;Cofilin-2;cDNA, FLJ94864, Homo sapiens cofilin 2 (muscle) (CFL2), mRNA;Cofilin 2 (Muscle), isoform CRA_a;Cofilin 2 (Muscle), isoform CRA_c;Cofilin isoform	CFL2;hCG_21174	Q9Y281;Q549N0
NaN	NaN	NaN	0	NaN	0	IPI00413451;IPI00749398;IPI00513699;IPI00032134;IPI00375668;IPI00790112;IPI00657847;IPI00794378;IPI00793975	Cytoplasmic antiproteinase;Peptidase inhibitor 6;Placental thrombin inhibitor;Serpin B6;MSTP057	PI6;PTI;SERPINB6	B2RBA8;Q59F97;Q7Z2Y7;P35237;Q8IXH2;Q9UDI7
NaN	NaN	NaN	0	NaN	0	IPI00420084;IPI00413587;IPI00943215	BH3-interacting domain death agonist;BH3-interacting domain death agonist p11;BH3-interacting domain death agonist p13;BH3-interacting domain death agonist p15;p11 BID;p13 BID;p15 BID;p22 BID;cDNA FLJ37476 fis, clone BRAWH2012827, highly similar to Homo sapiens BH3 interacting domain death agonist (BID), transcript variant 1, mRNA;BH3 interacting domain death agonist, isoform CRA_d;BID isoform L(…	BID;hCG_21529	P55957-2;P55957;B3KT21;P55957-1;A8ASI8;B1PL87;C9JQ20
0	1.0288	0.0409625	4	14.939	13.3	IPI00413641;IPI00556258;IPI00926520;IPI00455023;IPI00942692;IPI00925567;IPI00879481	Aldehyde reductase;Aldo-keto reductase family 1 member B1;Aldose reductase;Aldo-keto reductase family 1, member B1 variant	AKR1B1;ALDR1	P15121;Q59EL5
0	0.98963	-0.0150389	3	27.454	13.3	IPI00878611;IPI00414127;IPI00878075;IPI00879666;IPI00878950;IPI00399212;IPI00943883;IPI00878440;IPI00878795;IPI00879160	Putative uncharacterized protein RANBP1;Ran-binding protein 1;Ran-specific GTPase-activating protein;RAN binding protein 1 variant;cDNA FLJ40340 fis, clone TESTI2032681, moderately similar to RAN-SPECIFIC GTPASE-ACTIVATING PROTEIN;RAN binding protein 1, isoform CRA_f;cDNA FLJ57507, highly similar to Ran-specific GTPase-activating protein;cDNA FLJ54173, highly similar to Ran-specific GTPase-activa…	RANBP1;hCG_17886	C9JXG8;P43487;Q53EY3;B3KUP2;C9JGV6;B4DE76;B7Z6U1;C9JJ34;C9JDM3
0	1.0799	0.110898	15	31.969	38	IPI00414676;IPI00555614;IPI00515119;IPI00640129;IPI00746291;IPI00555565;IPI00514027;IPI00411633;IPI00555915	Heat shock 84 kDa;Heat shock protein HSP 90-beta;cDNA FLJ77842;cDNA FLJ53619, highly similar to Heat shock protein HSP 90-beta;cDNA FLJ54023, highly similar to Heat shock protein HSP 90-beta;HSP90AB1 protein;cDNA: FLJ21717 fis, clone COL10322	HSP90AB1;HSP90B;HSPC2;HSPCB	P08238;A8K3W9;B4DGL0;B4DMA2;Q6PK50;Q9H6X9
NaN	NaN	NaN	1	NaN	5.6	IPI00414836	Osteoclast-stimulating factor 1;cDNA FLJ75699, highly similar to Homo sapiens osteoclast stimulating factor 1 (OSTF1), mRNA	OSTF1	Q92882;A8K646
NaN	NaN	NaN	1	NaN	8.7	IPI00414860;IPI00926175;IPI00926815;IPI00477215;IPI00924813	60S ribosomal protein L37a;cDNA FLJ76565, highly similar to Homo sapiens ribosomal protein L37a, mRNA;RPL37A protein;Putative uncharacterized protein RPL37A;Ribosomal protein L37a, isoform CRA_c;Putative 60S ribosomal protein L37a-like	RPL37A;hCG_16380;RPL37L	P61513;Q6P4E4;C9J4Z3;A6NKH3;C9JF77
0	0.80354	-0.315558	2	108.44	12	IPI00418262;IPI00792375;IPI00789171	Brain-type aldolase;Fructose-bisphosphate aldolase C;Fructose-bisphosphate aldolase;Putative uncharacterized protein ALDOC	ALDC;ALDOC	P09972;B7Z1N6;B7Z1Y2;B7Z1Z9;B7Z3K9;A8MVZ9;C9J8F3
0	1.2407	0.311154	68	40.717	90.8	IPI00418471;IPI00552689;IPI00793184;IPI00465084;IPI00013164;IPI00217507;IPI00853115;IPI00908745;IPI00868727;IPI00001453;IPI00910602;IPI00923396;IPI00237671;IPI00853283;IPI00953284	Vimentin;Vimentin variant 3;Vimentin variant 4;cDNA FLJ34494 fis, clone HLUNG2005030, highly similar to VIMENTIN;Vimentin variant	VIM	P08670;B0YJC4;B0YJC5;B3KRK8;Q53HU8
NaN	NaN	NaN	1	NaN	4.8	IPI00419194;IPI00432867;IPI00945158;IPI00946399;IPI00946892;IPI00946920;IPI00946355;IPI00946521	Isoamyl acetate-hydrolyzing esterase 1 homolog;IAH1 protein;cDNA FLJ60023;HCG1685787, isoform CRA_b	IAH1;hCG_1685787	Q2TAA2;Q05D21;Q6PCA9;B4DMV3;Q6NVV8
NaN	NaN	NaN	1	NaN	1.5	IPI00419237;IPI00789806;IPI00910169	Cytosol aminopeptidase;Leucine aminopeptidase 3;Leucyl aminopeptidase;Peptidase S;Proline aminopeptidase;Prolyl aminopeptidase;cDNA FLJ54122, highly similar to Cytosol aminopeptidase (EC 3.4.11.1)	LAP3;LAPEP;PEPS	P28838-1;P28838;P28838-2;B4DQG5
NaN	NaN	NaN	1	NaN	3.7	IPI00419258;IPI00644653;IPI00645948;IPI00943040;IPI00872915;IPI00018755;IPI00903004;IPI00742929;IPI00643746;IPI00886784;IPI00788220;IPI00737736;IPI00022796;IPI00418184;IPI00879051;IPI00011675	High mobility group protein 1;High mobility group protein B1;cDNA FLJ56337, highly similar to High mobility group protein B1;High-mobility group box 1 variant;High-mobility group box 1;Putative high mobility group protein 1-like 10;cDNA FLJ32558 fis, clone SPLEN1000143, highly similar to High mobility group protein B1;High mobility group 1 protein;High mobility group protein HMG1	HMG1;HMGB1;RP11-550P23.1-003;RP11-550P23.1-002;HMG1L10;HMGB1L10;RP11-550P23.1-005	P09429;B7Z965;Q59GW1;Q5T7C4;Q5T7C6;Q9UGV6;B3KQ05;Q5T7C0;Q9NYD7
0	1.0122	0.0174944	2	20.186	23	IPI00419373;IPI00939124;IPI00927677;IPI00940369;IPI00470658;IPI00927189;IPI00926389;IPI00927894	Heterogeneous nuclear ribonucleoprotein A3	HNRNPA3;HNRPA3	P51991-1;P51991;C9JED4
NaN	NaN	NaN	1	NaN	4.9	IPI00221035;IPI00419473;IPI00015946;IPI00258884;IPI00015945	RNA polymerase B transcription factor 3;Transcription factor BTF3	BTF3;NACB;OK/SW-cl.8	P20290-1;P20290;P20290-2
0	1.0717	0.0999011	14	20.565	82.4	IPI00419585;IPI00910407;IPI00925747;IPI00925411;IPI00939576;IPI00787316;IPI00376170;IPI00935462;IPI00938023;IPI00937169;IPI00479480;IPI00886744;IPI00937537;IPI00902819;IPI00030144;IPI00455871;IPI00743690;IPI00935245;IPI00935692;IPI00879421;IPI00073603;IPI00248321;IPI00657716;IPI00457263;IPI00938414;IPI00879182	Cyclophilin A;Cyclosporin A-binding protein;Peptidyl-prolyl cis-trans isomerase A;Rotamase A;Peptidyl-prolyl cis-trans isomerase;cDNA FLJ75025, highly similar to Homo sapiens peptidylprolyl isomerase A (cyclophilin A) (PPIA), transcript variant 2, mRNA;Peptidylprolyl isomerase A (Cyclophilin A)	CYPA;PPIA	P62937;A8K220;A8K486;B2RE56;Q71V99;B4DM82;C9J5S7;C9JQJ3;Q567Q0
NaN	NaN	NaN	0	NaN	0	IPI00419847;IPI00604452;IPI00939882	SH3-containing adapter molecule 1;Sorbin and SH3 domain-containing protein 3;Vinexin;cDNA FLJ60912, highly similar to Vinexin;Sorbin and SH3 domain containing 3;SORBS3 protein	SCAM1;SORBS3	O60504-1;O60504;Q6NX54;O60504-2;B4DVR4;Q96FY4;Q9BT70
0	1.0463	0.0652966	8	5.558	32.2	IPI00419880;IPI00472119;IPI00942312;IPI00736161;IPI00738052	40S ribosomal protein S3a;v-fos transformation effector protein;cDNA FLJ78591, highly similar to Homo sapiens ribosomal protein S3A (RPS3A), mRNA;cDNA FLJ51870, highly similar to 40S ribosomal protein S3a;Ribosomal protein S3A;Putative uncharacterized protein ENSP00000404946	FTE1;MFTL;RPS3A	P61247;A8K4W0;B7Z3M5;Q6NXR8;C9JC00
0	0.76073	-0.394544	2	17.207	6.8	IPI00427330;IPI00926999;IPI00647254;IPI00925603;IPI00926792	Ribosome maturation protein SBDS;Shwachman-Bodian-Diamond syndrome protein	CGI-97;SBDS	Q9Y3A5
NaN	NaN	NaN	0	NaN	0	IPI00429191	Eukaryotic peptide chain release factor subunit 1;Protein Cl1;TB3-1;cDNA FLJ56175, highly similar to Eukaryotic peptide chain release factor subunit1;ETF1 protein;Eukaryotic translation termination factor 1;Eukaryotic translation termination factor 1, isoform CRA_b	ERF1;ETF1;RF1;SUP45L1;hCG_1981800	P62495;B7Z7P8;Q96CG1
-1	0.47394	-1.07722	1	85.256	7.1	IPI00429689;IPI00796774	Serine/threonine-protein phosphatase 2A catalytic subunit beta isoform;Serine/threonine-protein phosphatase	PPP2CB	P62714;B3KRM2;Q5U0I7;Q6FHK5;Q8WZ56
0	1.2075	0.272023	3	8.0693	18.6	IPI00430812;IPI00430813;IPI00895806;IPI00895911;IPI00895852;IPI00430814	Cellular nucleic acid-binding protein;Zinc finger protein 9;cDNA FLJ77718;Cellular nucleic acid binding protein alpha variant 1;Zinc finger protein 9 (A cellular retroviral nucleic acid binding protein);Cellular nucleic acid binding protein beta variant 1;cDNA FLJ61146, highly similar to Cellular nucleic acid-binding protein;Cellular nucleic acid binding protein beta variant 2;Cellular nucleic ac…	CNBP;RNF163;ZNF9	P62633-1;P62633;P62633-2;A8K7V4;Q5U0E9;Q4JGY1;P62633-3;B4DP17;Q4JGY0;Q6T598
NaN	NaN	NaN	1	NaN	10.5	IPI00438170;IPI00743822;IPI00844112	Sorting nexin-12;Putative uncharacterized protein SNX12;cDNA, FLJ93438, Homo sapiens sorting nexin 12 (SNX12), mRNA;Sorting nexin 12;Sorting nexin 12, isoform CRA_a	SNX12;hCG_1990496	Q9UMY4-1;Q9UMY4;A6NMW4;Q9UMY4-2;Q3SYF1
NaN	NaN	NaN	0	NaN	0	IPI00438229;IPI00438230	KRAB-associated protein 1;KRAB-interacting protein 1;Nuclear corepressor KAP-1;RING finger protein 96;Transcription intermediary factor 1-beta;Tripartite motif-containing protein 28;cDNA, FLJ94025, highly similar to Homo sapiens tripartite motif-containing 28 (TRIM28), mRNA	KAP1;RNF96;TIF1B;TRIM28	Q13263-1;Q13263;B2R8R5;Q13263-2
0	1.1604	0.214622	15	61.661	34.2	IPI00440493;IPI00908963;IPI00549805;IPI00471928;IPI00641249	ATP synthase subunit alpha, mitochondrial;ATP synthase subunit alpha	ATP5A;ATP5A1;ATP5AL2;ATPM	P25705;A8K092;B4DY56
NaN	NaN	NaN	0	NaN	0	IPI00604759;IPI00440828;IPI00552360	Fumarylacetoacetate hydrolase domain containing 1;Fumarylacetoacetate hydrolase domain-containing protein 1;YisK-like protein	AC012180.10-003;FAHD1;C16orf36;YISKL	B1AK40;Q6P587-2;Q6P587;Q6P587-1
0	1.2145	0.280362	5	38.931	39.4	IPI00442073;IPI00921301	Cysteine and glycine-rich protein 1;Cysteine-rich protein 1;cDNA FLJ77815, highly similar to Homo sapiens cysteine and glycine-rich protein 1 (CSRP1), mRNA;cDNA FLJ16406 fis, clone UTERU2026142, highly similar to Cysteine and glycine-rich protein 1;cDNA FLJ61189, highly similar to Cysteine and glycine-rich protein 1;cDNA FLJ75177, highly similar to Homo sapiens cysteine and glycine-rich protein 1…	CSRP;CSRP1;CYRP;hCG_17679;DKFZp686M148;DKFZp686P2249	P21291;A8K268;B3KVC9;B4DY28;Q5U0J2;Q6AI18;Q6AWD1;Q6ZMS3;Q9BTA4;B4E2T4;Q59EQ5
0	0.84532	-0.242431	2	4.1036	17.6	IPI00443909;IPI00790734;IPI00793081;IPI00789541;IPI00383952;IPI00792424	MIR-interacting saposin-like protein;Protein canopy homolog 2;Putative secreted protein Zsig9;Transmembrane protein 4	CNPY2;MSAP;TMEM4;UNQ1943/PRO4426;ZSIG9	Q9Y2B0-1;Q9Y2B0
0	1.1596	0.213627	9	45.801	16.3	IPI00604620;IPI00444262;IPI00916188;IPI00183526	Nucleolin;Protein C23;cDNA FLJ10452 fis, clone NT2RP1000966, highly similar to NUCLEOLIN;Nucleolin, isoform CRA_c;cDNA FLJ38578 fis, clone HCHON2007674, highly similar to NUCLEOLIN;cDNA FLJ45706 fis, clone FEBRA2028457, highly similar to Nucleolin	NCL;hCG_33980	P19338;B3KM80;B3KTP9;Q6ZS99;C9JFE9
NaN	NaN	NaN	1	NaN	8.6	IPI00607799;IPI00446769	3-hydroxybutyrate dehydrogenase type 2;Dehydrogenase/reductase SDR family member 6;Oxidoreductase UCPA;R-beta-hydroxybutyrate dehydrogenase;cDNA FLJ76235, highly similar to Homo sapiens dehydrogenase/reductase (SDR family) member 6 (DHRS6),mRNA;cDNA FLJ57796, highly similar to Dehydrogenase/reductase SDR family member 6 (EC 1.1.-.-);cDNA FLJ78346, highly similar to Homo sapiens 3-hydroxybutyrate …	BDH2;DHRS6;UNQ6308/PRO20933	Q9BUT1-1;Q9BUT1;A8K295;B4DUF6;Q9BUT1-2;A8K5M0;B3KY19
NaN	NaN	NaN	0	NaN	0	IPI00452731	Complex I-B14.5a;NADH dehydrogenase [ubiquinone] 1 alpha subcomplex subunit 7;NADH-ubiquinone oxidoreductase subunit B14.5a;NDUFA7 protein	NDUFA7	O95182;Q32Q14;Q6FG42;Q6IB89
0	1.1337	0.181039	11	26.668	55.3	IPI00453473	Histone H4	H4/A;H4/B;H4/C;H4/D;H4/E;H4/G;H4/H;H4/I;H4/J;H4/K;H4/M;H4/N;H4/O;H4F2;H4FA;H4FB;H4FC;H4FD;H4FE;H4FG;H4FH;H4FI;H4FJ;H4FK;H4FM;H4FN;H4FO;HIST1H4A;HIST1H4B;HIST1H4C;HIST1H4D;HIST1H4E;HIST1H4F;HIST1H4H;HIST1H4I;HIST1H4J;HIST1H4K;HIST1H4L;HIST2H4;HIST2H4A;HIST2H4B;HIST4H4	P62805;B2R4R0;Q0VAS5;Q6B823
0	1.0486	0.0684645	10	23.345	60.2	IPI00549725;IPI00453476;IPI00218570;IPI00374975;IPI00844133;IPI00930416;IPI00786897	BPG-dependent PGAM 1;Phosphoglycerate mutase 1;Phosphoglycerate mutase isozyme B;cDNA FLJ53048, highly similar to Phosphoglycerate mutase 1 (EC 5.4.2.1);cDNA FLJ51983, highly similar to Phosphoglycerate mutase 1 (EC 5.4.2.1);cDNA FLJ53061, highly similar to Phosphoglycerate mutase 1 (EC 5.4.2.1);HCG2015269, isoform CRA_c;cDNA, FLJ78809, highly similar to Phosphoglycerate mutase 1 (EC 5.4.2.1);Pho…	CDABP0006;PGAM1;PGAMA;hCG_2015269;hCG_25778;RP11-452K12.8-001	P18669;B4DJA4;B4DKL5;B4DMJ7;B7Z9E5;Q0D2Q6;Q53G35;Q6FHK8;Q6FHU2;Q6P6D7
0	1.0636	0.0889557	34	17.94	73.4	IPI00418169;IPI00455315;IPI00334627;IPI00797556;IPI00903334;IPI00909509;IPI00798111;IPI00795925	Annexin A2;Annexin II;Annexin-2;Calpactin I heavy chain;Calpactin-1 heavy chain;Chromobindin-8;Lipocortin II;p36;Placental anticoagulant protein IV;Protein I;Annexin A2 pseudogene 2;Lipocortin II pseudogene;Putative annexin A2-like protein;cDNA FLJ34687 fis, clone MESAN2000620, highly similar to Annexin A2	ANX2;ANX2L4;ANXA2;CAL1H;LPC2D;ANX2L2;ANX2P2;ANXA2P2;LPC2B	P07355-2;P07355;P07355-1;A6NMY6;B3KRQ1
NaN	NaN	NaN	1	NaN	15.9	IPI00455599	Heat shock protein 90-beta b;Putative heat shock protein HSP 90-beta 2;Putative uncharacterized protein ENSP00000371882	HSP90AB2P;HSP90BB	Q58FF8;B5MDL9
NaN	NaN	NaN	0	NaN	0	IPI00456492;IPI00644892	Ciliary rootlet coiled-coil protein;Rootletin;CROCC protein;Ciliary rootlet coiled-coil, rootletin	CROCC;KIAA0445;RP1-37C10.1-002	Q5TZA2-1;Q5TZA2;A1L0S8;A1L0S9;Q5TZA2-2;B1AKD8
0	0.9782	-0.0317986	4	25.685	10.6	IPI00647286;IPI00456750;IPI00917117	C9orf88 variant protein;Chromosome 9 open reading frame 88, isoform CRA_c;Family with sequence similarity 129, member B;OC58;Meg-3;Niban-like protein 1;Protein FAM129B;CDNA: FLJ22151 fis, clone HRC00111;cDNA FLJ13518 fis, clone PLACE1005799	C9orf88 variant protein;C9orf88;FAM129B;hCG_17928;OC58;RP11-356B19.6-004	Q4LE55;Q5VVW7;Q96TA1;Q5VVW6;Q9H6L6;Q9H8K1
0	0.97296	-0.0395476	3	45.458	22.3	IPI00456758	60S ribosomal protein L27a;Ribosomal protein L27a	RPL27A;L27a	P46776;Q6NZ52;Q9BQQ5
0	1.0565	0.0792928	20	30.726	75.9	IPI00465028;IPI00797270;IPI00796633;IPI00451401;IPI00844224	Triosephosphate isomerase;Triose-phosphate isomerase	TPI;TPI1	Q53HE2;P60174-1;P60174;B4DUI5;B7Z5D8;Q2QD09;P60174-2
[truncated: 125 more rows]

## Sheet: B heavy + B light
Regulated	Ratio H/L Normalized B heavy + B light	FC B heavy + B light	Unique Peptides B heavy + B light	Ratio H/L Variability [%] B heavy + B light	Sequence Coverage B heavy + B light [%]	Protein IDs	Protein Names	Gene Names	Uniprot
[truncated: 1,189 more rows]

[truncated: 7 more sheets: C heavy + C light, A heavy + B light, B heavy + C light, C heavy + A light, Statistik, Reg, SILAC_Kontrollversuch]
