# Supplementary material for: Quantitative proteomics reveals altered expression of extracellular matrix related proteins of human primary dermal fibroblasts in response to sulfated hyaluronan and collagen applied as artificial extracellular matrix
Source: J Mater Sci Mater Med. 2012 Sep 19;23(12):3053–65. doi: 10.1007/s10856-012-4760-x (PMC3506194; doi:10.1007/s10856-012-4760-x)
Supplement: Supplementary file 3 — Supplementary material 3 (XLSX 3686 kb) [file 10856_2012_4760_MOESM3_ESM.xlsx]

## Sheet: C-HA 1d
IDs	Reg >=3	Ratio H/L Normalized C-HA 1d_1	Ratio H/L Normalized C-HA 1d_2	Ratio H/L Normalized C-HA 1d_3	Ratio H/L Normalized C-HA 1d_4	T-Test	Average FC	Log2_FC_1	Log2_FC_2	Log2_FC_3	Log2_FC_4	Unique Peptides C-HA 1d_1	Unique Peptides C-HA 1d_2	Unique Peptides C-HA 1d_3	Unique Peptides C-HA 1d_4	Ratio H/L Variability [%] C-HA 1d_1	Ratio H/L Variability [%] C-HA 1d_2	Ratio H/L Variability [%] C-HA 1d_3	Ratio H/L Variability [%] C-HA 1d_4	Sequence Coverage C-HA 1d_1 [%]	Sequence Coverage C-HA 1d_2 [%]	Sequence Coverage C-HA 1d_3 [%]	Sequence Coverage C-HA 1d_4 [%]	Protein IDs	Protein Names	Gene Names	Protein Descriptions	Uniprot
0	0	NaN	NaN	NaN	NaN	#DIV/0!	NaN	NaN	NaN	NaN	NaN	1	0	1	1	NaN	NaN	NaN	NaN	2.8	0	2.3	2.3	IPI00000001;IPI00643664;IPI00218609;IPI00641873;IPI00645009	Double-stranded RNA-binding protein Staufen homolog 1;cDNA FLJ75871, highly similar to Homo sapiens staufen, RNA binding protein (STAU), transcript variant T3, mRNA;Staufen isoform b variant;Staufen protein T4 variant;Staufen protein T5 variant;Staufen, RNA binding protein, homolog 1 (Drosophila);cDNA FLJ34086 fis, clone FCBBF3005320, highly similar to Double-stranded RNA-binding protein Staufen …	STAU;STAU1;RP3-470L14.2-006;RP3-470L14.2-007;RP3-470L14.2-005	Isoform Long of Double-stranded RNA-binding protein Staufen homolog 1;staufen isoform c;Isoform Short of Double-stranded RNA-binding protein Staufen homolog 1;Staufen, RNA binding protein, homolog 1;Staufen, RNA binding protein, homolog 1	O95793-1;O95793;A8K622;Q59F99;Q5JW29;O95793-2;B3KRE0;B4DPJ9;Q5JW30;Q5JW28;Q6PJX3
4	0	0.815195	0.851354	0.910415	0.764292	0.0158604	-0.259609	-0.294782	-0.23217	-0.135403	-0.387804	1	1	1	1	9.6787	24.427	30.889	9.4101	40.7	34.4	35.4	26.5	IPI00000005	GTPase NRas;Transforming protein N-Ras;Neuroblastoma RAS viral (V-ras) oncogene homolog;Neuroblastoma RAS viral (V-ras) oncogene homolog, isoform CRA_a	HRAS1;NRAS;hCG_38454;RP5-1000E10.2-001	GTPase NRas	P01111;Q5U091
4	0	0.807494	1.07935	0.982898	1.10615	0.862678	-0.00872172	-0.308477	0.110168	-0.024887	0.145542	3	2	0	1	18.252	6.2677	45.377	14.78	10.5	6.1	1.8	3.2	IPI00000015;IPI00908618	Pre-mRNA-splicing factor SRP75;Splicing factor, arginine/serine-rich 4;SRP001LB;cDNA FLJ76859, highly similar to Homo sapiens splicing factor, arginine/serine-rich 4 (SFRS4), mRNA;Splicing factor, arginine/serine-rich 4, isoform CRA_b;Splicing factor, arginine/serine-rich 4 variant	SFRS4;SRP75;hCG_23483	Splicing factor, arginine/serine-rich 4	Q08170;A8K644;Q53F45;Q59EF5
0	0	NaN	NaN	NaN	NaN	#DIV/0!	NaN	NaN	NaN	NaN	NaN	1	0	1	1	NaN	NaN	NaN	NaN	5.6	0	10.7	19.4	IPI00000041;IPI00893313	Rho cDNA clone 6;Rho-related GTP-binding protein RhoB;cDNA FLJ42407 fis, clone BGGI12000054, highly similar to Rho-related GTP-binding protein RhoB;cDNA, FLJ92847, Homo sapiens ras homolog gene family, member B (ARHB), mRNA;Ras homolog gene family, member B, isoform CRA_a;cDNA FLJ52116, highly similar to Rho-related GTP-binding protein RhoB	ARH6;ARHB;RHOB;hCG_31737	Rho-related GTP-binding protein RhoB	P62745;B2R692;B4DMJ8
4	0	0.91508	0.918274	0.842247	0.942774	0.025587	-0.144658	-0.128029	-0.123004	-0.247685	-0.0850167	9	8	6	7	11.321	23.137	8.914	18.979	41	60.7	37.7	45.9	IPI00000051	Prefoldin subunit 1	PFD1;PFDN1	Prefoldin subunit 1	O60925
4	0	1.09106	1.05886	1.08207	1.09398	0.00180515	0.113027	0.12573	0.0825146	0.1138	0.129592	48	47	41	38	34.757	43.854	22.377	22.907	68	70.8	62.9	58.9	IPI00000105;IPI00910019	Lung resistance-related protein;Major vault protein;cDNA FLJ54588, highly similar to Major vault protein;cDNA FLJ53371, highly similar to Major vault protein;cDNA FLJ53437, highly similar to Major vault protein	LRP;MVP	Major vault protein;cDNA FLJ53437, highly similar to Major vault protein	Q14764;B4DDR2;B4DXN0;B4DP93
4	0	0.801282	0.832085	0.773335	0.982801	0.0491244	-0.238926	-0.319618	-0.265197	-0.370834	-0.0250288	4	2	4	3	6.9505	31.406	18.559	16.118	42.5	19.8	38.7	30.2	IPI00844425;IPI00935838;IPI00000296	Probable protein BRICK1	C3orf10;HSPC300;MDS027	Isoform 2 of Probable protein BRICK1;similar to HSPC300;Isoform 1 of Probable protein BRICK1	Q8WUW1-2;Q8WUW1;Q8WUW1-1;B2R5E2
1	0	NaN	NaN	0.992457	NaN	#DIV/0!	-0.0109229	NaN	NaN	-0.0109229	NaN	0	0	2	1	NaN	NaN	0.20824	NaN	0	0	23.9	16.2	IPI00000305;IPI00792270	Mediator complex subunit 11;Mediator of RNA polymerase II transcription subunit 11	HSPC296;MED11	Mediator of RNA polymerase II transcription subunit 11;9 kDa protein	Q9P086
1	0	1.07912	NaN	NaN	NaN	#DIV/0!	0.109857	0.109857	NaN	NaN	NaN	2	0	0	0	11.494	NaN	NaN	NaN	23.1	0	0	0	IPI00000330;IPI00829819	Sensor of single-strand DNA complex subunit C;Sensor of ssDNA subunit C;Single-stranded DNA-binding protein-interacting protein 1;SOSS complex subunit C	C9orf80;HSPC043;HSPC291;SSBIP1	Isoform 1 of SOSS complex subunit C;Isoform 2 of SOSS complex subunit C	Q9NRY2-1;Q9NRY2;Q9NRY2-2
4	0	1.03715	1.19733	1.15413	1.15927	0.026889	0.185197	0.052626	0.259823	0.206812	0.213219	4	4	4	3	16.176	119.36	15.361	10.779	36.8	36.8	41.7	31.3	IPI00000335	HINT-3;Histidine triad nucleotide-binding protein 2, mitochondrial;HIT-17kDa;PKCI-1-related HIT protein;PKCI-1-related HIT protein variant;Protein kinase C inhibitor-2	HINT2	Histidine triad nucleotide-binding protein 2, mitochondrial	Q9BX68;Q53HJ8;Q8WYJ5
4	0	1.00699	0.98174	0.905059	0.890234	0.155877	-0.0800795	0.0100479	-0.0265877	-0.143916	-0.167743	18	17	15	16	41.751	35.301	28.822	40.561	50.5	49.8	51.5	52.9	IPI00000494;IPI00640037	60S ribosomal protein L5;cDNA, FLJ95579, Homo sapiens ribosomal protein L5 (RPL5), mRNA;Ribosomal protein L5;Ribosomal protein L5, isoform CRA_c;cDNA FLJ38496 fis, clone FELIV1000137, highly similar to 60S RIBOSOMAL PROTEIN L5;Ribosomal protein L5, isoform CRA_b;Ribosomal protein L5 variant;Ribosomal protein L5, isoform CRA_a;RPL5 protein	MSTP030;RPL5;hCG_2028912	60S ribosomal protein L5	P46777;A2RUM7;B3KTM6;Q59GX9;Q8WYP1;Q9BUV4
4	0	0.979528	0.964227	0.945627	0.937822	0.0201837	-0.0637093	-0.0298417	-0.052555	-0.0806576	-0.0926135	5	5	8	7	144.64	15.399	58.837	21.576	20.8	20.8	29.5	29.5	IPI00000581;IPI00939174;IPI00409750	cDNA FLJ56307, highly similar to Ubiquitin thioesterase protein OTUB1 (EC 3.4.-.-);Putative uncharacterized protein DKFZp564E242;Deubiquitinating enzyme OTUB1;OTU domain-containing ubiquitin aldehyde-binding protein 1;Otubain-1;Ubiquitin thioesterase OTUB1;Ubiquitin-specific-processing protease OTUB1	DKFZp564E242;HSPC263;OTB1;OTU1;OTUB1	cDNA FLJ56307, highly similar to Ubiquitin thioesterase protein OTUB1;Isoform 1 of Ubiquitin thioesterase OTUB1	B4DPD5;Q659F9;Q96FW1-1;Q96FW1
4	0	0.87974	0.970591	1.01473	0.976276	0.262561	-0.0583899	-0.184852	-0.0430645	0.0211016	-0.0346383	11	11	12	11	20.463	21.09	12.167	41.853	54	68.7	51.7	46.9	IPI00000643;IPI00657974	BAG family molecular chaperone regulator 2;Bcl-2-associated athanogene 2;cDNA FLJ10153 fis, clone HEMBA1003417, highly similar to BAG family molecular chaperone regulator 2;cDNA FLJ13673 fis, clone PLACE1011858, highly similar to BAG family molecular chaperone regulator 2;cDNA FLJ50277, highly similar to BAG family molecular chaperone regulator 2	BAG2	BAG family molecular chaperone regulator 2	O95816;B3KM36;B3KN59;B4DXE2
4	0	0.854701	0.78796	0.625782	0.648382	0.0230747	-0.455601	-0.226508	-0.343806	-0.676267	-0.625083	3	4	4	4	32.215	29.887	24.829	7.1226	9.4	12.1	12.6	10.2	IPI00000684;IPI00607787;IPI00217816;IPI00646967	AGX-1;AGX-2;Antigen X;Sperm-associated antigen 2;UDP-N-acetylgalactosamine pyrophosphorylase;UDP-N-acetylglucosamine pyrophosphorylase;UDP-N-acetylhexosamine pyrophosphorylase;UDP-N-acteylglucosamine pyrophosphorylase 1	SPAG2;UAP1;RP11-359K18.2-006	Isoform AGX2 of UDP-N-acetylhexosamine pyrophosphorylase;Isoform 3 of UDP-N-acetylhexosamine pyrophosphorylase;Isoform AGX1 of UDP-N-acetylhexosamine pyrophosphorylase;UDP-N-acteylglucosamine pyrophosphorylase 1	Q16222-1;Q16222;Q16222-3;Q16222-2;B1AR80
3	0	0.934929	0.898473	1.06472	NaN	0.543395	-0.0498419	-0.0970713	-0.154454	0.0904809	NaN	2	2	4	1	13.973	15.056	21.27	NaN	3.6	4.9	9.8	1.8	IPI00000690;IPI00157908;IPI00910786;IPI00300018;IPI00910617	Apoptosis-inducing factor 1, mitochondrial;Programmed cell death protein 8;Apoptosis-inducing factor;Striatal apoptosis-inducing factor;Apoptosis-inducing factor short isoform 3;Apoptosis-inducing factor short isoform 2	AIF;AIFM1;PDCD8	Isoform 1 of Apoptosis-inducing factor 1, mitochondrial;Isoform 3 of Apoptosis-inducing factor 1, mitochondrial;programmed cell death 8 isoform 5	O95831-1;O95831;O95831-3;Q5RZ99;Q5RZA0;Q1L6K4;Q1L6K6
1	0	NaN	NaN	NaN	1.13666	#DIV/0!	0.184802	NaN	NaN	NaN	0.184802	0	0	1	2	NaN	NaN	NaN	17.629	0	0	2.5	6.4	IPI00000692;IPI00644062	Chloride intracellular channel protein 3;Chloride intracellular channel 3, isoform CRA_b;CLIC3 protein;Chloride intracellular channel 3	CLIC3;hCG_1780828;RP11-229P13.3-003	Chloride intracellular channel protein 3;Chloride intracellular channel 3	O95833;Q6FGP1;Q5SQ17
4	0	1.08368	1.31094	1.35256	1.16753	0.0293751	0.297107	0.115941	0.390604	0.43569	0.223458	3	4	5	7	16.493	24.829	59.879	26.191	24.9	25.3	36.8	41.1	IPI00000760;IPI00647695;IPI00797462;IPI00645821;IPI00646524	DDAHII;Dimethylargininase-2;N(G),N(G)-dimethylarginine dimethylaminohydrolase 2;Protein G6a;S-phase protein;Dimethylarginine dimethylaminohydrolase 2	DDAH;DDAH2;G6A;NG30;DADB-110M10.5-010;DAMA-236L13.14-010;DAMC-117B11.9-010;DAQB-350E15.2-010;DASS-312M4.7-010;XXbac-BCX88C14.2-010;XXbac-BPG32J3.8-010;DADB-110M10.5-007;DAMA-236L13.14-007;DAMC-117B11.9-007;DAQB-350E15.2-007;DASS-312M4.7-007;XXbac-BCX88C14.2-007;XXbac-BPG32J3.8-007;DADB-110M10.5-008;DAMA-236L13.14-008;DAMC-117B11.9-008;DASS-312M4.7-008;XXbac-BCX88C14.2-008;XXbac-BPG32J3.8-008;DAQB…	N(G),N(G)-dimethylarginine dimethylaminohydrolase 2;Dimethylarginine dimethylaminohydrolase 2;Dimethylarginine dimethylaminohydrolase 2;Dimethylarginine dimethylaminohydrolase 2;Dimethylarginine dimethylaminohydrolase 2	O95865;A2ABS5;Q5SRR8;Q5SSV3;A3KGN5
1	0	NaN	1.01431	NaN	NaN	#DIV/0!	0.0205015	NaN	0.0205015	NaN	NaN	0	2	1	1	NaN	14.624	NaN	NaN	0	9.1	4	4	IPI00000783;IPI00640155;IPI00215824;IPI00893032;IPI00552984	Low molecular mass protein 7;Macropain subunit C13;Multicatalytic endopeptidase complex subunit C13;Proteasome component C13;Proteasome subunit beta type-8;Proteasome subunit beta-5i;Really interesting new gene 10 protein;Proteasome subunit beta type;PSMB8 protein;Proteasome (Prosome, macropain) subunit, beta type, 8 (Large multifunctional peptidase 7);Proteasome (Prosome, macropain) subunit beta…	LMP7;PSMB5i;PSMB8;RING10;Y2;DAAP-57C1.3-002;DAMA-91I23.1-002;DAMC-27I8.3-002;DAQB-69D7.6-002;DASS-67H14.1-002;hCG_17507;XXbac-BCX32M13.6-002;XXbac-BPG246D15.6-002;DADB-78A10.2-004;DAAP-57C1.3-004;DAMA-91I23.1-004;DAMC-27I8.3-004;DAQB-69D7.6-004;DASS-67H14.1-004;XXbac-BCX32M13.6-004;XXbac-BPG246D15.6-004	Isoform 1 of Proteasome subunit beta type-8;proteasome beta 8 subunit isoform E2 proprotein;Isoform 2 of Proteasome subunit beta type-8;Proteasome (Prosome, macropain) subunit, beta type, 8;Proteasome (Prosome, macropain) subunit, beta type, 8	P28062-1;P28062;Q5QNR8;P28062-2;Q5JNW6;Q6FHU0;B0UZC1;Q5JNW7
2	0	NaN	NaN	1.01468	1.18973	0.446713	0.140391	NaN	NaN	0.0210277	0.250629	0	1	2	2	NaN	NaN	17.217	16.872	0	5.5	9.6	9.6	IPI00894395;IPI00000787;IPI00170899;IPI00893456	Low molecular mass protein 2;Macropain chain 7;Multicatalytic endopeptidase complex chain 7;Proteasome chain 7;Proteasome subunit beta type-9;Proteasome subunit beta-1i;Really interesting new gene 12 protein;Proteasome subunit beta type	LMP2;PSMB6i;PSMB9;RING12;DADB-223G19.3-001;DAMA-91I23.6-001;DAQB-69D7.7-001;hCG_17510;XXbac-BCX32M13.7-001;DADB-223G19.3-005;DAMA-91I23.6-005;DAQB-69D7.7-005;XXbac-BCX32M13.7-005;XXbac-BPG246D15.7-005;DAAP-27A1.3-005;DAMC-226H3.3-005;DASS-67H14.4-005	Proteasome subunit beta type;Isoform LMP2.L of Proteasome subunit beta type-9;Isoform LMP2.S of Proteasome subunit beta type-9;Proteasome subunit beta type	B0V0T1;P28065-1;P28065;Q5JNW4;P28065-2;A2ACR1;B0V0T3
4	0	0.982222	1.14041	1.0967	1.16705	0.0997178	0.13303	-0.0258793	0.189549	0.133164	0.222869	2	3	5	4	29.578	41.301	22.479	69.374	13.4	12.8	19.1	12.8	IPI00000792;IPI00647366;IPI00641565;IPI00642016;IPI00874075;IPI00645425	NADPH:quinone reductase;Quinone oxidoreductase;Zeta-crystallin;Putative uncharacterized protein CRYZ	CRYZ	Quinone oxidoreductase;crystallin, zeta isoform b;Putative uncharacterized protein CRYZ;Putative uncharacterized protein CRYZ	Q08257;A6NN60;A6NP24;C9JH92
4	0	0.985902	1.14792	0.933707	1.18659	0.401604	0.0888612	-0.0204844	0.199023	-0.0989585	0.246824	4	7	3	3	22.511	14.676	18.858	30.22	29.3	33.9	13.4	13.4	IPI00000811;IPI00789119;IPI00796198	Macropain delta chain;Multicatalytic endopeptidase complex delta chain;Proteasome delta chain;Proteasome subunit beta type-6;Proteasome subunit Y;Proteasome subunit beta type	LMPY;PSMB6;Y;hCG_32695	Proteasome subunit beta type-6;20 kDa protein;12 kDa protein	P28072;Q6IAT9
4	0	1.01572	1.06178	0.989609	1.00544	0.327007	0.0259346	0.022507	0.0864917	-0.0150693	0.00782556	19	21	15	17	17.944	43.325	28.998	22.526	76.9	76.9	77.6	77.6	IPI00000816;IPI00793344;IPI00792761;IPI00795516;IPI00940628;IPI00086909;IPI00903243	14-3-3 protein epsilon;cDNA, FLJ79100, highly similar to 14-3-3 protein epsilon (14-3-3E);14-3-3 protein epsilon isoform transcript variant 1;cDNA FLJ51851, highly similar to 14-3-3 protein epsilon (14-3-3E);cDNA, FLJ79084, highly similar to 14-3-3 protein epsilon (14-3-3E)	YWHAE	14-3-3 protein epsilon;22 kDa protein	P62258;B7ZA86;Q4VJB6
1	0	NaN	0.911079	NaN	NaN	#DIV/0!	-0.134352	NaN	-0.134352	NaN	NaN	1	3	0	0	NaN	15.421	NaN	NaN	0.7	3.5	0	0	IPI00455210;IPI00000846	ATP-dependent helicase CHD4;Chromodomain-helicase-DNA-binding protein 4;Mi-2 autoantigen 218 kDa protein;Mi2-beta;cDNA FLJ16830 fis, clone UTERU3022536, highly similar to Chromodomain helicase-DNA-binding protein 4 (EC 3.6.1.-);CHD4 protein	CHD4	Isoform 2 of Chromodomain-helicase-DNA-binding protein 4;Isoform 1 of Chromodomain-helicase-DNA-binding protein 4	Q14839-2;Q14839;Q14839-1;B3KY63;Q05CG6
4	0	0.894694	1.09555	0.926269	0.913409	0.388985	-0.0626834	-0.160533	0.131661	-0.110497	-0.130667	7	11	6	5	14.615	20.682	25.105	51.251	16.9	31	12.7	10.6	IPI00913848;IPI00000856;IPI00383500	cDNA FLJ77570, highly similar to Homo sapiens pleckstrin homology domain containing, family C (with FERM domain) member 1 (PLEKHC1), mRNA;KINDLIN2 isoform 2;Fermitin family homolog 2;Kindlin-2;Mitogen-inducible gene 2 protein;Pleckstrin homology domain-containing family C member 1	FERMT2;KIND2;MIG2;PLEKHC1	fermitin family homolog 2 isoform 2;Isoform 1 of Fermitin family homolog 2;Isoform 2 of Fermitin family homolog 2	A8K6S3;B5TJY2;Q96AC1-1;Q96AC1;Q96AC1-2
0	0	NaN	NaN	NaN	NaN	#DIV/0!	NaN	NaN	NaN	NaN	NaN	0	0	0	0	NaN	NaN	NaN	NaN	0	0	0	0	IPI00000860;IPI00942466;IPI00903188	Collagen-binding 59 kDa protein;Fibromodulin;Keratan sulfate proteoglycan fibromodulin;cDNA FLJ53615, highly similar to Fibromodulin;cDNA FLJ35580 fis, clone SPLEN2006389, highly similar to FIBROMODULIN	FM;FMOD;SLRR2E	Fibromodulin;cDNA FLJ35580 fis, clone SPLEN2006389, highly similar to FIBROMODULIN	Q06828;B4E1J3;B3KS64;Q12833
4	0	0.998602	1.03277	1.00108	1.03759	0.186485	0.0250447	-0.0020183	0.046519	0.00155871	0.0532393	18	16	11	10	42.468	63.227	40.773	34.658	63.2	56.3	57.5	57.1	IPI00000861;IPI00386803;IPI00952738;IPI00883946;IPI00909481;IPI00909678;IPI00909939;IPI00015157;IPI00418240	LIM and SH3 domain protein 1;Metastatic lymph node gene 50 protein;cDNA FLJ76601, highly similar to Homo sapiens LIM and SH3 protein 1 (LASP1), mRNA;Putative uncharacterized protein LASP1;cDNA FLJ58065, highly similar to LIM and SH3 domain protein 1;cDNA FLJ51834, highly similar to LIM and SH3 domain protein 1;cDNA FLJ52195, highly similar to LIM and SH3 domain protein 1	LASP1;MLN50	Isoform 1 of LIM and SH3 domain protein 1;Isoform 2 of LIM and SH3 domain protein 1;Putative uncharacterized protein LASP1;Putative uncharacterized protein LASP1;cDNA FLJ58065, highly similar to LIM and SH3 domain protein 1;cDNA FLJ51834, highly similar to	Q14847-1;Q14847;A8K1D2;Q14847-2;C9JVR8;C9J9W2;B4DJI4;B4DGQ0;B4DIC4
4	0	1.32732	1.53388	1.00472	0.942774	0.248861	0.265646	0.408512	0.617189	0.00679637	-0.0850167	7	13	7	7	29.288	23.943	9.879	19.831	9.6	18	7.4	8	IPI00893918;IPI00000873;IPI00908612;IPI00939335;IPI00646425;IPI00793323;IPI00893211;IPI00941098;IPI00893487;IPI00893333;IPI00788898;IPI00943279	Valyl-tRNA synthetase;Protein G7a;Valine--tRNA ligase	DAAP-21F2.2-001;DAMC-117B11.3-001;VARS;G7A;VARS2	Valyl-tRNA synthetase;Valyl-tRNA synthetase	B0V043;P26640
4	0	1.01689	1.0615	0.973615	1.02074	0.393654	0.0260036	0.024165	0.0861098	-0.0385766	0.0296168	20	20	19	18	22.935	46.82	22.576	37.737	76.9	76.9	79.4	79.9	IPI00000874;IPI00640741;IPI00641244	Natural killer cell-enhancing factor A;Peroxiredoxin-1;Proliferation-associated gene protein;Thioredoxin peroxidase 2;Thioredoxin-dependent peroxide reductase 2;cDNA, FLJ92164, highly similar to Homo sapiens peroxiredoxin 1 (PRDX1), mRNA	PAGA;PAGB;PRDX1;TDPX2	Peroxiredoxin-1;19 kDa protein	Q06830;B2R4P2;B5BU26
4	0	1.04688	1.06132	1.11367	1.02809	0.0390533	0.0874496	0.0660947	0.0858638	0.155324	0.0399624	25	28	24	23	15.239	30.178	16.574	24.985	31.1	36.2	32.5	32.4	IPI00000877;IPI00922838;IPI00922127;IPI00922745	150 kDa oxygen-regulated protein;170 kDa glucose-regulated protein;Hypoxia up-regulated protein 1;cDNA, FLJ94899, Homo sapiens hypoxia up-regulated 1 (HYOU1), mRNA;Oxigen-regulated protein 150;cDNA FLJ45395 fis, clone BRHIP3027191, highly similar to 150 kDa oxygen-regulated protein (Orp150);cDNA FLJ59408, highly similar to 150 kDa oxygen-regulated protein (Orp150);cDNA FLJ54564, highly similar to…	GRP170;HYOU1;ORP150;DKFZp686N08236	Hypoxia up-regulated protein 1;cDNA FLJ56074, highly similar to 150 kDa oxygen-regulated protein;cDNA FLJ54708, highly similar to 150 kDa oxygen-regulated protein	Q9Y4L1;A8C1Z0;B3KXH0;B7Z602;B7Z766;Q05D91;Q68D25;Q6IN67;Q9BST8;B7Z2N4;B7Z909
2	0	NaN	NaN	0.971723	0.612708	0.462765	-0.336036	NaN	NaN	-0.0413831	-0.706729	0	0	2	1	NaN	NaN	48.24	23.099	0	0	8.3	2.9	IPI00000948;IPI00927538	Transducin beta-like protein 2;Williams-Beuren syndrome chromosomal region 13 protein;WS beta-transducin repeats protein;cDNA, FLJ95314, highly similar to Homo sapiens transducin (beta)-like 2 (TBL2), transcript variant 1, mRNA;cDNA FLJ90138 fis, clone HEMBB1000905, weakly similar to TRANSCRIPTIONAL REPRESSOR RCO-1;TBL2 protein;cDNA FLJ55528, highly similar to Transducin beta-like 2 protein;cDNA …	TBL2;UNQ563/PRO1125;WBSCR13	Transducin beta-like protein 2;cDNA FLJ55528, highly similar to Transducin beta-like 2 protein	Q9Y4P3;B2RB52;Q8N2L6;Q96E41;B4DY50;B4DY59
0	0	NaN	NaN	NaN	NaN	#DIV/0!	NaN	NaN	NaN	NaN	NaN	1	0	0	1	NaN	NaN	NaN	NaN	12	0	0	12	IPI00001022	Myofibrillogenesis regulator 1;Paroxysmal nonkinesiogenic dyskinesia protein;Probable hydrolase PNKD;Trans-activated by hepatitis C virus core protein 2	FKSG19;KIAA1184;MR1;PNKD;TAHCCP2;UNQ2491/PRO5778	Isoform 2 of Probable hydrolase PNKD	Q8N490-2;Q8N490
0	0	NaN	NaN	NaN	NaN	#DIV/0!	NaN	NaN	NaN	NaN	NaN	0	0	0	0	NaN	NaN	NaN	NaN	0	0	0	0	IPI00001091	AFG3-like protein 2;Paraplegin-like protein;Similar to AFG3 ATPase family gene 3-like 2 (Yeast)	AFG3L2	AFG3-like protein 2	Q9Y4W6;Q8TA92
2	0	NaN	NaN	1.01461	0.907112	0.594025	-0.0576005	NaN	NaN	0.0209253	-0.140648	1	1	2	1	NaN	NaN	25.101	3.5923	9.7	9.7	9.7	9.7	IPI00001145	Adapter-related protein complex 4 subunit sigma-1;AP-4 adapter complex subunit sigma-1;AP-4 complex subunit sigma-1;Sigma-1 subunit of AP-4;Sigma-4-adaptin;cDNA, FLJ79416, highly similar to Adapter-relatedprotein complex 4 sigma- 1 subunit	AP4S1	AP-4 complex subunit sigma-1	Q9Y587;B7ZB52
4	0	0.90967	1.06564	0.997705	1.04741	0.933193	0.00734805	-0.136585	0.0917256	-0.00331436	0.0668208	6	6	7	7	127.38	19.212	10.605	25.56	60	56.2	50	50	IPI00001146	U6 snRNA-associated Sm-like protein LSm6;cDNA, FLJ92408, Homo sapiens LSM6 homolog, U6 small nuclear RNA associated (S.cerevisiae) (LSM6), mRNA;LSM6 homolog, U6 small nuclear RNA associated (S. cerevisiae), isoform CRA_a;Putative uncharacterized protein LSM6	LSM6;hCG_38979	U6 snRNA-associated Sm-like protein LSm6	P62312;Q4W5J5
2	0	1.27845	1.05697	NaN	NaN	0.358768	0.22368	0.35439	0.0799358	NaN	NaN	5	8	0	1	26.47	19.543	NaN	NaN	2.7	4.5	0	0.7	IPI00001159;IPI00788818	GCN1-like protein 1;Translational activator GCN1;cDNA FLJ54481, highly similar to GCN1-like protein 1	GCN1L1;KIAA0219	Translational activator GCN1	Q92616;B4DM32
3	0	0.698861	NaN	1.15961	1.00613	0.696077	-0.0666309	-0.516923	NaN	0.213637	0.00881242	1	1	2	2	3.0402	NaN	4.5639	18.306	5.7	5.7	11.1	11.1	IPI00001437;IPI00916668;IPI00908373;IPI00917768	Protein MemB;Rho family GTPase 3;Rho-related GTP-binding protein Rho8;Rho-related GTP-binding protein RhoE;Rnd3;cDNA, FLJ93726, highly similar to Homo sapiens ras homolog gene family, member E (ARHE), mRNA;ARHE protein;Putative uncharacterized protein ARHE	ARHE;RHO8;RHOE;RND3	Rho-related GTP-binding protein RhoE;Putative uncharacterized protein ARHE	P61587;B2R838;Q6FGN7;Q6FGR9;Q4ZFY0
2	0	NaN	NaN	1.24282	1.1165	0.201324	0.23837	NaN	NaN	0.313621	0.158977	0	0	1	1	NaN	NaN	24.616	1.6808	0	0	0.9	0.9	IPI00001466;IPI00940934;IPI00854834;IPI00893067;IPI00913926;IPI00893935	Echinoderm microtubule-associated protein-like 4;Restrictedly overexpressed proliferation-associated protein;Ropp 120;EML4 protein;Putative uncharacterized protein EML4;cDNA FLJ55069, highly similar to Echinoderm microtubule-associated protein-like 4	C2orf2;EMAPL4;EML4	Echinoderm microtubule-associated protein-like 4;109 kDa protein;echinoderm microtubule associated protein like 4 isoform b;Putative uncharacterized protein EML4;Putative uncharacterized protein EML4;Putative uncharacterized protein EML4	Q9HC35;A6H8Y6;B5MCW9;B5MBZ0;B4DIT9;B5MD40;B5MC77
4	0	0.87405	0.972384	1.07053	0.980873	0.542459	-0.0373278	-0.194213	-0.0404015	0.0983198	-0.0278617	3	2	10	13	36.683	66.846	16.331	38.146	12.6	6.5	37.5	37.8	IPI00873829;IPI00001539	3-ketoacyl-CoA thiolase, mitochondrial;Acetyl-CoA acyltransferase;Beta-ketothiolase;Mitochondrial 3-oxoacyl-CoA thiolase;T1;cDNA, FLJ95265, highly similar to Homo sapiens acetyl-Coenzyme A acyltransferase 2 (mitochondrial 3-oxoacyl-Coenzyme A thiolase) (ACAA2), nuclear gene encoding mitochondrial protein, mRNA;cDNA FLJ30111 fis, clone BNGH42000360, highly similar to 3-ketoacyl-CoA thiolase, mitoc…	ACAA2	Putative uncharacterized protein ACAA2 (Fragment);3-ketoacyl-CoA thiolase, mitochondrial	A8MVT9;P42765;B2RB23;B3KNP8
4	0	0.854044	0.850557	0.95039	0.98824	0.08622	-0.134782	-0.227618	-0.23352	-0.0734089	-0.0170666	4	2	5	6	25.478	15.017	19.296	11.759	59.6	25.8	65.2	74.2	IPI00001541	Mitochondrial import inner membrane translocase subunit Tim9	TIM9;TIM9A;TIMM9;TIMM9A	Mitochondrial import inner membrane translocase subunit Tim9	Q9Y5J7;B2R584
4	0	0.804764	0.971062	0.872753	0.847889	0.0406726	-0.194102	-0.313362	-0.0423642	-0.196355	-0.238053	4	3	3	3	20.62	31.501	35.375	9.3839	40	32.2	37.8	37.8	IPI00001543	Mitochondrial import inner membrane translocase subunit Tim10	TIM10;TIMM10	Mitochondrial import inner membrane translocase subunit Tim10	P62072
2	0	NaN	NaN	0.895015	0.85778	0.101475	-0.190343	NaN	NaN	-0.160017	-0.22132	1	1	3	2	NaN	NaN	10.403	7.7081	7.1	7.1	29.6	18.4	IPI00001546;IPI00930445;IPI00888779	DDP-like protein;Deafness dystonia protein 2;Mitochondrial import inner membrane translocase subunit Tim8 B	DDP2;DDPL;TIM8B;TIMM8B	translocase of inner mitochondrial membrane 8 homolog B;similar to translocase of inner mitochondrial membrane 8 homolog B;similar to translocase of inner mitochondrial membrane 8 homolog B	Q9Y5J9
2	0	NaN	0.830703	NaN	1.35214	0.850934	0.126206	NaN	-0.267596	NaN	0.435241	1	3	1	2	NaN	20.349	NaN	9.6673	7.1	28	6.5	14.9	IPI00001564	Cyclin-dependent kinase 4 inhibitor C;Cyclin-dependent kinase 6 inhibitor;p18-INK4c;p18-INK6;CDKN2C protein;cDNA FLJ33851 fis, clone CTONG2005635, highly similar to CYCLIN-DEPENDENT KINASE 6 INHIBITOR;Cyclin-dependent kinase inhibitor 2C (P18, inhibits CDK4);Cyclin-dependent kinase inhibitor 2C (P18, inhibits CDK4), isoform CRA_a;Cyclin-dependent kinase inhibitor 2C	CDKN2C;CDKN6;hCG_40289;RP11-278J17.1-002	Cyclin-dependent kinase 4 inhibitor C	P42773;Q6ICV4;Q9P1T2
2	0	0.681153	0.992556	NaN	NaN	0.487613	-0.256952	-0.55395	-0.0107799	NaN	NaN	3	4	0	1	33.803	15.572	NaN	NaN	15.8	25.1	0	9.3	IPI00001568;IPI00385952	Vacuolar proton pump subunit D;V-ATPase 28 kDa accessory protein;V-type proton ATPase subunit D;ATPase, H+ transporting, lysosomal 34kDa, V1 subunit D;Vacuolar ATP synthase subunit D homolog;cDNA FLJ10293 fis, clone NT2RM1000280, highly similar to VACUOLAR ATP SYNTHASE SUBUNIT D (EC 3.6.1.34)	ATP6M;ATP6V1D;VATD	V-type proton ATPase subunit D;cDNA FLJ10293 fis, clone NT2RM1000280, highly similar to VACUOLAR ATP SYNTHASE SUBUNIT D	Q9Y5K8;B2RE33;Q6PJ05;Q8N5Z9;Q9H3H0;Q9NW63
4	0	0.793525	0.775675	0.959693	0.895335	0.0508984	-0.224221	-0.333653	-0.366476	-0.0593554	-0.1595	2	2	3	4	2.632	35.346	11.057	12.651	25.3	25.3	36.8	53.7	IPI00001589	Mitochondrial import inner membrane translocase subunit Tim13	TIM13B;TIMM13;TIMM13A;TIMM13B	Mitochondrial import inner membrane translocase subunit Tim13	Q9Y5L4
4	0	0.868131	0.885426	1.26073	1.27611	0.652941	0.101112	-0.204016	-0.175557	0.334262	0.351755	4	4	2	2	18.978	28.653	9.6093	5.9248	6.1	7.2	4.4	4.4	IPI00470529;IPI00940949;IPI00001592;IPI00909386;IPI00910425	cDNA FLJ56293, highly similar to Transmembrane glycoprotein NMB;Transmembrane glycoprotein HGFIN;Transmembrane glycoprotein NMB;cDNA FLJ78601, highly similar to Homo sapiens glycoprotein (transmembrane) nmb (GPNMB), transcript variant 2, mRNA;cDNA, FLJ92578, highly similar to Homo sapiens glycoprotein (transmembrane) nmb (GPNMB), mRNA;cDNA FLJ59335, highly similar to Transmembrane glycoprotein NM…	GPNMB;HGFIN;NMB;UNQ1725/PRO9925	cDNA FLJ56293, highly similar to Transmembrane glycoprotein NMB;Isoform 1 of Transmembrane glycoprotein NMB;Isoform 2 of Transmembrane glycoprotein NMB;cDNA FLJ53367, highly similar to Transmembrane glycoprotein NMB;cDNA FLJ53355, highly similar to Transme	B4E3D4;Q14956-1;Q14956;A8K7R3;B2R5R1;Q14956-2;A4D155;B4DLL8;B4DN79;B4DZS5;B4DLJ7;B4DLL5
1	0	0.91416	NaN	NaN	NaN	#DIV/0!	-0.129481	-0.129481	NaN	NaN	NaN	2	1	1	1	17.927	NaN	NaN	NaN	5.8	3.7	2.3	2.3	IPI00399307;IPI00001593	Prolylcarboxypeptidase (Angiotensinase C), isoform CRA_b;Putative uncharacterized protein PRCP;cDNA FLJ34467 fis, clone HLUNG2003246, highly similar to Lysosomal Pro-X carboxypeptidase (EC3.4.16.2);Angiotensinase C;Lysosomal carboxypeptidase C;Lysosomal Pro-X carboxypeptidase;Proline carboxypeptidase;Prolylcarboxypeptidase;cDNA FLJ33528 fis, clone BRAMY2007110, highly similar to Lysosomal Pro-X c…	hCG_27286;PRCP;PCP	prolylcarboxypeptidase isoform 2 preproprotein;Lysosomal Pro-X carboxypeptidase	A8MU24;B3KRK5;P42785;B3KR26;B5BU34;B7Z7Q6
0	0	NaN	NaN	NaN	NaN	#DIV/0!	NaN	NaN	NaN	NaN	NaN	0	0	0	0	NaN	NaN	NaN	NaN	0	0	0	0	IPI00215977;IPI00940065;IPI00001611	cDNA FLJ78037, highly similar to Homo sapiens insulin-like growth factor 2 (somatomedin A), mRNA;Putative uncharacterized protein IGF2;Insulin-like growth factor II;Insulin-like growth factor II Ala-25 Del;Preptin;Somatomedin-A;Insulin-like growth factor 2	IGF2;PP1446	insulin-like growth factor 2 isoform 2;Isoform 2 of Insulin-like growth factor II;Isoform 1 of Insulin-like growth factor II	A8K6C9;C9JAF2;P01344-2;P01344;P01344-1;B2MUX6
0	0	NaN	NaN	NaN	NaN	#DIV/0!	NaN	NaN	NaN	NaN	NaN	0	0	1	1	NaN	NaN	NaN	NaN	0	0	2.1	2.1	IPI00940340;IPI00001636;IPI00385153;IPI00940152;IPI00913912	Ataxin-10;Brain protein E46 homolog;Spinocerebellar ataxia type 10 protein;Putative uncharacterized protein DKFZp434I1726;HUMEEP;cDNA FLJ54600, highly similar to Ataxin-10	ATXN10;SCA10;DKFZp434I1726	54 kDa protein;Ataxin-10;HUMEEP;cDNA FLJ54600, highly similar to Ataxin-10	Q9UBB4;Q9NTC6;Q7Z524;B4DG05
4	0	0.942063	0.967024	0.810373	0.837241	0.069421	-0.16946	-0.0861042	-0.0483758	-0.303342	-0.256286	15	19	16	14	48.432	54.709	41.233	23.271	20	27.7	25.3	22	IPI00001639;IPI00922792	Importin subunit beta-1;Importin-90;Karyopherin subunit beta-1;Nuclear factor p97;Pore targeting complex 97 kDa subunit;cDNA, FLJ95650, highly similar to Homo sapiens karyopherin (importin) beta 1 (KPNB1), mRNA;cDNA FLJ50715, highly similar to Importin beta-1 subunit;cDNA, FLJ79320, highly similar to Importin beta-1 subunit;cDNA FLJ50625, highly similar to Importin beta-1 subunit	KPNB1;NTF97	Importin subunit beta-1;cDNA FLJ50625, highly similar to Importin beta-1 subunit	Q14974;B2RBR9;B7Z752;B7ZAV6;Q53XN2;B7Z5M1
2	0	NaN	NaN	1.25373	0.982029	0.550947	0.160765	NaN	NaN	0.326227	-0.0261628	0	0	3	3	NaN	NaN	28.553	117.55	0	0	9.3	9.3	IPI00001661;IPI00787306;IPI00747309;IPI00925791;IPI00926548;IPI00925317;IPI00927389;IPI00925570	RCC1-I;Regulator of chromosome condensation 1;Putative uncharacterized protein RCC1;Cell cycle regulatory protein;Chromosome condensation protein 1;Regulator of chromosome condensation;CHC1 protein;Regulator of chromosome condensation 1, isoform CRA_b	RCC1;CHC1;hCG_27809;RP4-669K10.2-001	regulator of chromosome condensation 1 isoform a;regulator of chromosome condensation 1 isoform b;Regulator of chromosome condensation;Putative uncharacterized protein RCC1;Putative uncharacterized protein RCC1;Putative uncharacterized protein RCC1;Putativ	Q16269;Q6NT97;C9JW69;P18754;Q5T081;C9JQZ4;C9J3R0;C9JMJ4;C9JRH2;C9JHB4
1	0	NaN	NaN	NaN	1.14862	#DIV/0!	0.199902	NaN	NaN	NaN	0.199902	0	0	1	2	NaN	NaN	NaN	21.798	0	0	2.6	7.9	IPI00001663;IPI00220543;IPI00220544;IPI00220542	High temperature requirement protein A2;Omi stress-regulated endoprotease;Serine protease 25;Serine protease HTRA2, mitochondrial;Serine proteinase OMI;cDNA FLJ75762, highly similar to Homo sapiens protease, serine, 25 (PRSS25), nuclear gene encodingmitochondrial protein, transcript variant 1, mRNA;Mitochondrial serine protease	HTRA2;OMI;PRSS25	Isoform 1 of Serine protease HTRA2, mitochondrial;Isoform 3 of Serine protease HTRA2, mitochondrial;Isoform 4 of Serine protease HTRA2, mitochondrial;Isoform 2 of Serine protease HTRA2, mitochondrial	O43464-1;O43464;A8K7G2;O43464-3;O43464-4;O43464-2;B2BKJ3
3	0	NaN	1.06806	1.27142	1.1278	0.110043	0.208843	NaN	0.0949886	0.346444	0.173515	0	2	4	5	NaN	1.2927	17.267	29.497	0	22.6	23.6	22.1	IPI00001699;IPI00221360;IPI00221362	Apoptosis-associated speck-like protein containing a CARD;Caspase recruitment domain-containing protein 5;PYD and CARD domain-containing protein;Target of methylation-induced silencing 1;cDNA, FLJ95208, highly similar to Homo sapiens PYD and CARD domain containing (PYCARD), transcript variant 1, mRNA	ASC;CARD5;PYCARD;TMS1	Isoform 1 of Apoptosis-associated speck-like protein containing a CARD;Isoform 2 of Apoptosis-associated speck-like protein containing a CARD;Isoform 3 of Apoptosis-associated speck-like protein containing a CARD	Q9ULZ3-1;Q9ULZ3;B2RAZ4;Q9ULZ3-2;Q9ULZ3-3
4	0	0.893895	1.12376	0.86259	0.945001	0.456743	-0.0644478	-0.161823	0.168334	-0.213254	-0.0816124	10	7	16	16	24.745	19.383	19.165	29.945	27	20.7	39.8	39.8	IPI00001734;IPI00941072;IPI00930609;IPI00219478;IPI00940110;IPI00953898	Phosphoserine aminotransferase;Phosphohydroxythreonine aminotransferase	PSA;PSAT1	Phosphoserine aminotransferase;45 kDa protein;Isoform 1 of Phosphoserine aminotransferase;Isoform 2 of Phosphoserine aminotransferase	B4DHQ3;Q9Y617-1;Q9Y617;Q9Y617-2
0	0	NaN	NaN	NaN	NaN	#DIV/0!	NaN	NaN	NaN	NaN	NaN	1	0	0	0	NaN	NaN	NaN	NaN	2.4	1.7	0	0	IPI00001753;IPI00555997	Myosin heavy chain 2b;Myosin heavy chain 4;Myosin heavy chain IIb;Myosin heavy chain, skeletal muscle, fetal;Myosin-4	MYH4	Myosin-4	Q9Y623
4	0	1.13458	1.04989	1.05547	0.946253	0.329048	0.0656388	0.182163	0.0702396	0.0778787	-0.0797024	2	1	4	4	19.212	11.504	29.868	31.882	16.1	10.9	37.4	37.4	IPI00001757;IPI00216659;IPI00383083	Binder of OVCA1-1;Ribonucleoprotein RBM8A;RNA-binding motif protein 8A;RNA-binding protein 8A;RNA-binding protein Y14	HSPC114;MDS014;RBM8;RBM8A	Isoform 1 of RNA-binding protein 8A;Isoform 2 of RNA-binding protein 8A	Q9Y5S9-1;Q9Y5S9;Q9Y5S9-2
1	0	NaN	NaN	1.17653	NaN	#DIV/0!	0.234533	NaN	NaN	0.234533	NaN	0	0	2	1	NaN	NaN	82.217	NaN	0	0	4.4	3.8	IPI00001871	PRKC apoptosis WT1 regulator protein;Prostate apoptosis response 4 protein	PAR4;PAWR	PRKC apoptosis WT1 regulator protein	Q96IZ0
4	0	0.95584	1.25646	1.10055	1.12035	0.17834	0.148345	-0.0651587	0.329359	0.138219	0.163947	11	13	11	11	15.65	72.599	21.027	21.109	33.3	39.5	29.7	31.9	IPI00001883;IPI00873809;IPI00744897	SH3 and PX domain-containing protein 1;SH3 and PX domain-containing protein 3A;Sorting nexin-9;cDNA, FLJ95128, highly similar to Homo sapiens sorting nexin 9 (SNX9), mRNA;cDNA FLJ45417 fis, clone BRHIP3033811, highly similar to Sorting nexin-9;Sorting nexin 9 variant	SH3PX1;SH3PXD3A;SNX9	Sorting nexin-9;cDNA FLJ45417 fis, clone BRHIP3033811, highly similar to Sorting nexin-9	Q9Y5X1;B2RAU5;B3KXH8;Q59ES5
4	0	0.880282	0.736486	1.0938	1.05497	0.484156	-0.0871405	-0.183963	-0.441271	0.129356	0.0772088	3	3	3	4	4.7547	13.155	25.461	35.47	13.9	13.9	11.6	17.4	IPI00001914;IPI00218686;IPI00942796;IPI00908678;IPI00917854;IPI00917595	23 kDa FK506-binding protein;FK506-binding protein 7;Peptidyl-prolyl cis-trans isomerase FKBP7;Rotamase;cDNA FLJ75898, highly similar to Homo sapiens FK506 binding protein 7 (FKBP7), transcript variant 2, mRNA;Putative uncharacterized protein FKBP7	FKBP23;FKBP7;UNQ670/PRO1304	Isoform 1 of FK506-binding protein 7;Isoform 2 of FK506-binding protein 7;FK506 binding protein 7 isoform b precursor	Q9Y680-1;Q9Y680;C9JM37;Q9Y680-2;Q4ZG70;Q6V3B2
4	0	1.07136	1.08708	0.898069	0.921065	0.863222	-0.00811203	0.0994474	0.120451	-0.155102	-0.118626	17	19	17	18	36.324	21.06	47.155	59.855	90.5	90.9	76.7	86.2	IPI00001960;IPI00903323;IPI00394749;IPI00165936;IPI00027193;IPI00294443;IPI00221328;IPI00514835;IPI00853014;IPI00384724	Chloride intracellular channel protein 4;Intracellular chloride ion channel protein p64H1;cDNA FLJ61180, highly similar to Chloride intracellular channel protein 4;cDNA, FLJ96000, Homo sapiens chloride intracellular channel 4 (CLIC4), mRNA;Chloride intracellular channel 4;Chloride intracellular channel 4, isoform CRA_b;CLIC4 protein;cDNA FLJ10762 fis, clone NT2RP4000008, moderately similar to CHL…	CLIC4;hCG_24047;RP11-108J9.1-001	Chloride intracellular channel protein 4;cDNA FLJ38640 fis, clone HHDPC2003472, highly similar to CHLORIDE INTRACELLULAR CHANNEL PROTEIN 4	Q9Y696;B4DWC4;Q6FIC5;Q9NVF8;B3KTR3
4	0	1.14288	1.04998	1.01148	0.996413	0.21943	0.0706486	0.192678	0.0703605	0.0164678	-0.0051844	2	3	9	10	27.201	15.484	23.011	25.205	6	10.9	19.6	22.2	IPI00002134;IPI00909766;IPI00607835	26S protease subunit S5 basic;26S proteasome non-ATPase regulatory subunit 5;26S proteasome subunit S5B;cDNA FLJ76282, highly similar to Homo sapiens proteasome (prosome, macropain) 26S subunit, non-ATPase, 5 (PSMD5), mRNA;cDNA FLJ52877, highly similar to 26S proteasome non-ATPase regulatory subunit 5	KIAA0072;PSMD5	26S proteasome non-ATPase regulatory subunit 5;cDNA FLJ52877, highly similar to 26S proteasome non-ATPase regulatory subunit 5	Q16401;A8K4T6;B4DZM8
2	0	NaN	NaN	0.869036	0.766107	0.191305	-0.290583	NaN	NaN	-0.202512	-0.384381	0	0	2	2	NaN	NaN	33.053	13.543	0	0	9.6	9.6	IPI00220152;IPI00002203;IPI00068254;IPI00786906;IPI00909058	BRCA2 and CDKN1A-interacting protein;P21- and CDK-associated protein 1;Protein TOK-1;cDNA FLJ31129 fis, clone IMR322000918, highly similar to Homo sapiens BRCA2 and CDKN1A interacting protein (BCCIP), transcript variant C, mRNA;cDNA FLJ60898, highly similar to Homo sapiens BRCA2 and CDKN1A interacting protein (BCCIP), transcript variant C, mRNA;cDNA FLJ54246, highly similar to Homo sapiens BRCA2 …	BCCIP;TOK1	Isoform 2 of BRCA2 and CDKN1A-interacting protein;Isoform 1 of BRCA2 and CDKN1A-interacting protein;BRCA2 and CDKN1A-interacting protein isoform C;Isoform 3 of BRCA2 and CDKN1A-interacting protein;cDNA FLJ54246, highly similar to Homo sapiens BRCA2 and CDK	Q9P287-2;Q9P287;Q9P287-1;B3KP45;B4DUS0;Q9P287-3;B4E318
4	0	1.03698	0.93791	1.17876	0.854263	0.944577	0.00285047	0.0523867	-0.0924781	0.237269	-0.227248	2	2	4	3	14.093	0.52282	27.12	6.951	5.3	5.3	12.2	8.9	IPI00909904;IPI00002212;IPI00640104;IPI00012093;IPI00893500;IPI00893092;IPI00893361;IPI00552426;IPI00893689;IPI00892997;IPI00894210;IPI00893536;IPI00945940;IPI00911046;IPI00292827;IPI00947554;IPI00844141;IPI00760722;IPI00182383;IPI00641189;IPI00892960	Mammalian STE20-like protein kinase 3;Serine/threonine-protein kinase 24;STE20-like kinase MST3;cDNA FLJ60706, highly similar to Serine/threonine-protein kinase 24 (EC 2.7.11.1);cDNA FLJ61159, highly similar to Serine/threonine-protein kinase 24 (EC 2.7.11.1);cDNA FLJ61383, highly similar to Serine/threonine-protein kinase 24 (EC 2.7.11.1);Serine/threonine kinase 24 (STE20 homolog, yeast);Serine/…	MST3;STK24;STK3;hCG_27759;RP11-111L24.5-001;RP11-111L24.5-003;SOK1;STK25;YSK1;DKFZp686J1430;RP11-111L24.5-005	cDNA FLJ61383, highly similar to Serine/threonine-protein kinase 24;Isoform B of Serine/threonine-protein kinase 24;Serine/threonine kinase 24;Serine/threonine-protein kinase 25;STK25 protein;cDNA FLJ78718;Putative uncharacterized protein STK25;Serine/thre	Q9Y6E0-2;Q9Y6E0;B4DMR0;B4DR80;B4DT57;Q5U0E6;Q9Y6E0-1;Q5JV92;Q6FG81;Q6P0Y1;Q5JV93;O00506;B3KRS6;B4DVS7;Q96BA2;A8K6Z3;B4DMA5;B4E185;B7Z9K1;Q5CZ67;C9JFU5;Q5JV98;C9J232;C9JCC0;C9J6L2;C9JDH9
4	0	1.19822	0.94518	0.578302	0.584044	0.276874	-0.275023	0.260895	-0.0813396	-0.790105	-0.775851	3	3	8	7	21.883	21.052	72.57	38.567	10	10	19.8	17.8	IPI00002214;IPI00789457	Importin subunit alpha-2;Karyopherin subunit alpha-2;RAG cohort protein 1;SRP1-alpha;cDNA FLJ78270, highly similar to Homo sapiens karyopherin alpha 2 (RAG cohort 1, importin alpha 1)(KPNA2), mRNA;Karyopherin alpha 2 (RAG cohort 1, importin alpha 1)	KPNA2;RCH1;SRP1	Importin subunit alpha-2;Karyopherin alpha 2	P52292;A8K7D9;B9EJD6;Q53YE3;Q6NVW7;Q7Z726
1	0	NaN	NaN	NaN	0.847529	#DIV/0!	-0.238665	NaN	NaN	NaN	-0.238665	1	1	1	1	NaN	NaN	NaN	27.515	2.9	2.9	2.7	2.7	IPI00924788;IPI00002230;IPI00925612;IPI00790972	Arylacetamide deacetylase-like 1;Neutral cholesterol ester hydrolase 1	AADACL1;KIAA1363;NCEH1	arylacetamide deacetylase-like 1 isoform a;arylacetamide deacetylase-like 1 isoform b;Isoform 1 of Neutral cholesterol ester hydrolase 1;Isoform 3 of Neutral cholesterol ester hydrolase 1	Q6PIU2-2;Q6PIU2;C9J0X0;Q6PIU2-1;Q6PIU2-3
4	0	0.906208	1.08155	1.0175	0.983574	0.904182	-0.00403371	-0.142087	0.113099	0.0250302	-0.0238941	3	2	6	4	14.773	0.7387	35.767	50.285	15.6	12	19.5	13.5	IPI00002324;IPI00181717;IPI00845510;IPI00921893;IPI00845294;IPI00952989;IPI00845444	DTDP-4-keto-6-deoxy-D-glucose 4-reductase;Methionine adenosyltransferase 2 subunit beta;Methionine adenosyltransferase II beta;cDNA FLJ76904, highly similar to Homo sapiens methionine adenosyltransferase II, beta (MAT2B), transcript variant 2, mRNA;cDNA FLJ55836, highly similar to Homo sapiens methionine adenosyltransferase II, beta (MAT2B), transcript variant 2, mRNA	MAT2B;MSTP045;Nbla02999;TGR;UNQ2435/PRO4995	Isoform 1 of Methionine adenosyltransferase 2 subunit beta;Isoform 2 of Methionine adenosyltransferase 2 subunit beta;Isoform 4 of Methionine adenosyltransferase 2 subunit beta;cDNA FLJ55836, highly similar to Homo sapiens methionine adenosyltransferase II	Q9NZL9-1;Q9NZL9;A8K7A4;Q9NZL9-2;Q9NZL9-4;B7Z1X8;Q9NZL9-3
2	0	NaN	NaN	0.803019	0.968429	0.407561	-0.175071	NaN	NaN	-0.316493	-0.0462817	0	1	1	1	NaN	NaN	39.479	35.487	0	7.2	4.5	4.5	IPI00514424;IPI00002412;IPI00514248;IPI00908718;IPI00514996	Palmitoyl-protein thioesterase 1;Palmitoyl-protein hydrolase 1;cDNA, FLJ92589, Homo sapiens palmitoyl-protein thioesterase 1(ceroid-lipofuscinosis, neuronal 1, infantile) (PPT1), mRNA;Palmitoyl-protein thioesterase 1 (Ceroid-lipofuscinosis, neuronal 1, infantile), isoform CRA_a;PPT1 protein;cDNA FLJ53673, highly similar to Palmitoyl-protein thioesterase 1 (EC 3.1.2.22);cDNA FLJ53679, highly simil…	PPT1;RP11-115D7.2-002;PPT;hCG_1775981;RP11-115D7.2-001;RP11-115D7.2-003;RP11-115D7.2-004	Palmitoyl-protein thioesterase 1;Palmitoyl-protein thioesterase 1;cDNA FLJ53673, highly similar to Palmitoyl-protein thioesterase 1;palmitoyl-protein thioesterase 1 isoform 2 precursor;Palmitoyl-protein thioesterase 1	Q5T0S6;P50897;Q6FGQ4;B4DWU3;Q5T0S4;B4DY24;Q5T0S0
4	0	0.801475	1.00053	0.961076	0.972101	0.247594	-0.0988215	-0.319271	0.000764426	-0.057277	-0.0408223	3	3	7	7	13.08	17.434	23.043	10.904	12.1	12.1	20.3	20.3	IPI00002460;IPI00021771;IPI00953297	Annexin A7;Annexin VII;Annexin-7;Synexin;cDNA, FLJ92798, highly similar to Homo sapiens annexin A7 (ANXA7), transcript variant 2, mRNA;cDNA, FLJ93494, highly similar to Homo sapiens annexin A7 (ANXA7), transcript variant 1, mRNA;Annexin VII isoform 1 variant;cDNA FLJ54149, highly similar to Annexin A7;cDNA FLJ54191, highly similar to Annexin A7;cDNA FLJ55060, highly similar to Annexin A7	ANX7;ANXA7;OK/SW-cl.95;SNX	Isoform 1 of Annexin A7;Isoform 2 of Annexin A7;cDNA FLJ55060, highly similar to Annexin A7	P20073-1;P20073;B2R657;B2R7L2;Q53HM8;P20073-2;B4DT77;B4DWU2;B4DHY4
3	0	NaN	1.68045	0.958589	1.03461	0.43493	0.292249	NaN	0.748844	-0.0610157	0.0490843	1	2	3	5	NaN	38.08	19.366	21.731	5.2	7.8	12.9	20.4	IPI00002496;IPI00030920;IPI00797050	GDP-mannose pyrophosphorylase B;GTP-mannose-1-phosphate guanylyltransferase beta;Mannose-1-phosphate guanyltransferase beta	GMPPB	Isoform 2 of Mannose-1-phosphate guanyltransferase beta;Isoform 1 of Mannose-1-phosphate guanyltransferase beta;27 kDa protein	Q9Y5P6-2;Q9Y5P6;Q9Y5P6-1
4	0	0.834724	0.920641	0.975229	0.971534	0.116419	-0.111645	-0.260628	-0.11929	-0.0361869	-0.0416635	6	7	9	7	22.883	19.345	20.026	15.614	16.1	18.1	22.4	18.3	IPI00002520;IPI00795816;IPI00789370;IPI00794572;IPI00909681;IPI00748411;IPI00908824;IPI00794549;IPI00794060;IPI00797816;IPI00797146;IPI00795324;IPI00940666;IPI00002519;IPI00793862;IPI00220668;IPI00220669;IPI00909750;IPI00386540;IPI00797074	Glycine hydroxymethyltransferase;Serine hydroxymethyltransferase, mitochondrial;Serine methylase;Serine hydroxymethyltransferase;cDNA FLJ58585, highly similar to Serine hydroxymethyltransferase, mitochondrial (EC 2.1.2.1);Serine hydroxymethyltransferase 2 (Mitochondrial), isoform CRA_h	SHMT2;DKFZp686P09201;hCG_41231	Serine hydroxymethyltransferase, mitochondrial;serine hydroxymethyltransferase 2 (mitochondrial) isoform 2 precursor;serine hydroxymethyltransferase 2 (mitochondrial) isoform 3;Serine hydroxymethyltransferase;Serine hydroxymethyltransferase;Serine hydroxym	P34897;B4DJQ3;Q53ET4;Q5HYG8;Q8N1A5;B7Z9F1;B4DP88;B4E1G2;B4DW25;B4DWA7;Q5BJF5;B4DJ63;B4DLV4
2	0	1.09337	1.13293	NaN	NaN	0.104722	0.154648	0.128787	0.180054	NaN	NaN	2	4	0	0	27.117	29.239	NaN	NaN	31.9	39.7	0	0	IPI00456008;IPI00002521;IPI00794158	ATP synthase-coupling factor 6, mitochondrial	ATP5A;ATP5J;ATPM;hCG_2007844	ATP synthase, H+ transporting, mitochondrial F0 complex, subunit F6 isoform b precursor;ATP synthase-coupling factor 6, mitochondrial;Putative uncharacterized protein ATP5J	P18859;Q6IB54;Q6NZ59;A8MUH2
4	0	0.987167	1.09986	1.09837	1.04468	0.12107	0.0806828	-0.0186342	0.137315	0.135364	0.0630625	9	8	7	7	100.2	22.468	15.184	22.568	69.2	54.1	45.9	45.9	IPI00002525	Cell immortalization-related protein 2;Neudesin;Neuron-derived neurotrophic factor;Secreted protein of unknown function	CIR2;NENF;SPUF	Neudesin	Q9UMX5
4	0	0.968148	1.09721	1.07436	0.972573	0.483757	0.0399421	-0.0467006	0.133844	0.103472	-0.040121	2	3	5	6	1.366	11.714	16.575	13.97	19	19.7	39.4	44.4	IPI00002535	13 kDa FK506-binding protein;FK506-binding protein 2;Immunophilin FKBP13;Peptidyl-prolyl cis-trans isomerase FKBP2;Rotamase;FK506 binding protein 2, 13kDa;FK506 binding protein 2, 13kDa, isoform CRA_a;FKBP2 protein	FKBP13;FKBP2;hCG_21364	FK506-binding protein 2	P26885;Q53XJ5
2	0	NaN	1.32128	NaN	0.808734	0.914511	0.0908651	NaN	0.40194	NaN	-0.306262	0	2	1	1	NaN	40.708	NaN	4.8903	3.3	8.5	4.1	4.1	IPI00002557;IPI00877609	Coatomer subunit gamma-2;Gamma-2-coat protein;cDNA FLJ14352 fis, clone Y79AA1000346, highly similar to Coatomer subunit gamma-2;COPG2 protein;cDNA FLJ12872 fis, clone NT2RP2003760, highly similar to COATOMER GAMMA SUBUNIT;Putative uncharacterized protein DKFZp761N09121;cDNA FLJ11224 fis, clone PLACE1008273, moderately similar to COATOMER GAMMA SUBUNIT	COPG2;DKFZp761N09121	Coatomer subunit gamma-2	Q9UBF2;B3KND4;Q2NLA0;Q9H9B7;Q9NSM7;Q9NUP3
2	0	NaN	NaN	0.913159	0.823113	0.222025	-0.204007	NaN	NaN	-0.131063	-0.280838	0	0	2	2	NaN	NaN	6.4847	58.108	0	0	3.9	3.9	IPI00789041;IPI00002649	140 kDa nuclear and cell adhesion-related phosphoprotein;Desmosome-associated protein;Domain-rich serine protein;Melanoma metastasis clone A protein;Nuclear protein SDK3;Pinin;SR-like protein;cDNA FLJ75071, highly similar to Homo sapiens pinin, desmosome associated protein (PNN), mRNA;cDNA FLJ56361, highly similar to Pinin;cDNA FLJ52602, highly similar to Pinin;Neutrophil protein	DRS;MEMA;PNN	Isoform 1 of Pinin;Isoform 2 of Pinin	Q9H307-1;Q9H307;A8K964;B4DTD4;B4E392;Q15789;Q9H307-2
4	0	0.966744	0.935454	1.40702	0.960615	0.641788	0.0941808	-0.0487942	-0.0962618	0.492647	-0.0579701	5	3	2	5	12.271	42.956	17.325	21.412	17.5	12.2	7.3	16.5	IPI00002745	Cathepsin P;Cathepsin X;Cathepsin Z	CTSZ	Cathepsin Z	Q9UBR2;Q5U000
4	0	0.791578	0.55966	0.656599	0.78703	0.0211553	-0.517221	-0.337197	-0.837378	-0.606916	-0.34551	5	6	3	3	24.27	22.9	36.42	26.164	16.3	20.9	11	11	IPI00002802	Lysyl oxidase;Protein-lysine 6-oxidase;cDNA, FLJ79522, highly similar to Protein-lysine 6-oxidase (EC1.4.3.13);cDNA FLJ51899, highly similar to Protein-lysine 6-oxidase (EC 1.4.3.13);cDNA FLJ54375, highly similar to Protein-lysine 6-oxidase (EC 1.4.3.13);cDNA, FLJ79208, highly similar to Protein-lysine 6-oxidase (EC 1.4.3.13)	LOX;hCG_37363	Protein-lysine 6-oxidase	P28300;B0AZT2;B4DN04;B4DQF8;B7ZAJ4;D0PNI2;Q71V04;Q96PQ9
2	0	NaN	1.18245	0.769112	NaN	0.861711	-0.0353689	NaN	0.241782	-0.378733	NaN	1	1	2	1	NaN	6.4743	30.364	NaN	1.1	1.1	4	1.7	IPI00412672;IPI00002803	Protease-activated kinase 1;Protein kinase C-like 1;Protein kinase C-like PKN;Protein kinase PKN-alpha;Protein-kinase C-related kinase 1;Serine/threonine-protein kinase N1;Serine-threonine protein kinase N;Serine/threonine protein kinase	PAK1;PKN;PKN1;PRK1;PRKCL1	Isoform 2 of Serine/threonine-protein kinase N1;Isoform 1 of Serine/threonine-protein kinase N1	Q16512-2;Q16512;Q16512-1;Q15523;Q504U4
4	0	1.09924	1.15856	1.07998	1.14279	0.00624775	0.163684	0.136505	0.212334	0.11101	0.192563	9	5	11	10	44.236	38.621	16.964	43.276	60.1	39.4	62.7	62.2	IPI00002824;IPI00793531;IPI00792951;IPI00791139;IPI00794630	Cysteine and glycine-rich protein 2;Cysteine-rich protein 2;LIM domain only protein 5;Smooth muscle cell LIM protein	CSRP2;LMO5;SMLIM	Cysteine and glycine-rich protein 2;18 kDa protein;16 kDa protein;12 kDa protein	Q16527
1	0	NaN	NaN	NaN	1.21632	#DIV/0!	0.282526	NaN	NaN	NaN	0.282526	0	1	1	2	NaN	NaN	NaN	33.533	0	2.2	4.2	9.7	IPI00002857;IPI00221141;IPI00945296;IPI00221143;IPI00221142;IPI00023547;IPI00220306;IPI00024672;IPI00376687;IPI00024673;IPI00303550;IPI00941128;IPI00003148;IPI00003145;IPI00220305;IPI00220382;IPI00220383;IPI00296283;IPI00005741;IPI00019473;IPI00940843;IPI00645543;IPI00795397;IPI00873275;IPI00604745;IPI00148567;IPI00853109;IPI00478699;IPI00913982;IPI00854859;IPI00922325;IPI00946109;IPI00646929	Cytokine suppressive anti-inflammatory drug-binding protein;MAP kinase MXI2;MAX-interacting protein 2;Mitogen-activated protein kinase 14;Mitogen-activated protein kinase p38 alpha;SAPK2A;cDNA FLJ58214, highly similar to Mitogen-activated protein kinase 14 (EC2.7.11.24);Mitogen-activated protein kinase 14 isoform 4;Protein-serine/threonine kinase	CSBP;CSBP1;CSBP2;CSPB1;MAPK14;MXI2	Isoform CSBP2 of Mitogen-activated protein kinase 14;Isoform CSBP1 of Mitogen-activated protein kinase 14;cDNA FLJ58214, highly similar to Mitogen-activated protein kinase 14;Isoform Exip of Mitogen-activated protein kinase 14;Isoform Mxi2 of Mitogen-activ	Q16539-1;Q16539;Q16539-2;B4E0K5;Q16539-4;Q16539-3;B5TY32;Q15454
3	0	0.928591	1.15934	0.893176	NaN	0.886976	-0.00911415	-0.106884	0.213304	-0.162983	NaN	2	2	3	1	1.5631	22.353	16.148	NaN	22.2	22.2	27.4	7.7	IPI00002895;IPI00792286;IPI00789935	DRB sensitivity-inducing factor 14 kDa subunit;DRB sensitivity-inducing factor small subunit;Transcription elongation factor SPT4	SPT4H;SUPT4H;SUPT4H1	Transcription elongation factor SPT4;7 kDa protein;5 kDa protein	P63272
4	0	0.969838	1.00722	0.909173	0.917768	0.124056	-0.0724822	-0.0441843	0.0103817	-0.137372	-0.123799	16	19	20	20	13.078	69.583	18.897	22.094	28.5	35	33.8	31.3	IPI00002966;IPI00031022	Heat shock 70 kDa protein 4;Heat shock 70-related protein APG-2;HSP70RY;cDNA, FLJ79511, highly similar to Heat shock 70 kDa protein 4;cDNA, FLJ79520, highly similar to Heat shock 70 kDa protein 4;cDNA, FLJ79524, highly similar to Heat shock 70 kDa protein 4;cDNA, FLJ79536, highly similar to Heat shock 70 kDa protein 4;cDNA FLJ50510, highly similar to Heat shock 70 kDa protein 4;cDNA FLJ52593, hig…	APG2;HSPA4;HS24/p52;HS24/P52	Heat shock 70 kDa protein 4	P34932;B0AZS1;B0AZT0;B0AZU6;B4DH02;B4DIZ3;B4DN48;B4DSE8;B4DT47;B4DUS3;B4E0H6;B4E354;O14992;Q59GF8;Q7KYN0
2	0	NaN	NaN	0.726639	0.90629	0.309711	-0.292539	NaN	NaN	-0.46069	-0.141956	1	0	2	2	NaN	NaN	6.849	2.0139	12.5	0	21.6	21.6	IPI00002968	MOCO1-A;Molybdenum cofactor synthesis protein 2 small subunit;Molybdenum cofactor synthesis protein 2A;Molybdopterin synthase sulfur carrier subunit;Molybdopterin-synthase small subunit;Sulfur carrier protein MOCS2A	MOCO1;MOCS2	Molybdenum cofactor synthesis protein 2A	O96033
2	0	NaN	NaN	1.07123	0.935279	0.99112	0.00468454	NaN	NaN	0.0992629	-0.0965318	1	1	1	1	NaN	NaN	30.663	8.836	12.2	12.2	9.9	9.9	IPI00003027	Gem-associated protein 7;SIP3	GEMIN7	Gem-associated protein 7	Q9H840
4	0	0.894374	1.04406	1.15887	1.29334	0.362921	0.134433	-0.161049	0.0622032	0.212717	0.371105	2	3	4	3	1.1382	9.3737	10.795	19.848	14.5	26.2	41.2	34.4	IPI00003031;IPI00551022;IPI00442223	Isochorismatase domain-containing protein 2, mitochondrial	ISOC2	Isoform 2 of Isochorismatase domain-containing protein 2, mitochondrial;Isoform 1 of Isochorismatase domain-containing protein 2, mitochondrial;isochorismatase domain containing 2 isoform 3	Q96AB3-2;Q96AB3;Q96AB3-1;Q6ZN91
2	0	NaN	NaN	0.738825	0.886761	0.259391	-0.29904	NaN	NaN	-0.436695	-0.173383	1	1	2	2	NaN	NaN	17.302	20.041	5.7	5.2	9.9	10.4	IPI00477494;IPI00003084	Dr1-associated corepressor;Dr1-associated protein 1;Negative co-factor 2-alpha;Putative uncharacterized protein DRAP1	DRAP1	Putative uncharacterized protein DRAP1;Isoform 1 of Dr1-associated corepressor	Q14919-2;Q14919;C9JCC6;Q14919-1
2	0	NaN	NaN	0.95429	0.954836	0.00391959	-0.0670878	NaN	NaN	-0.0675009	-0.0666748	0	1	2	2	NaN	NaN	14.244	5.5142	0	6.8	13	13	IPI00003168;IPI00942171;IPI00796213;IPI00789576;IPI00795423;IPI00788900	41 kDa phosphoribosypyrophosphate synthetase-associated protein;Phosphoribosyl pyrophosphate synthase-associated protein 2;cDNA, FLJ93570, highly similar to Homo sapiens phosphoribosyl pyrophosphate synthetase-associated protein 2 (PRPSAP2), mRNA;cDNA FLJ52829, highly similar to Phosphoribosyl pyrophosphatesynthetase-associated protein 2;cDNA FLJ52841, highly similar to Phosphoribosyl pyrophospha…	PRPSAP2	Phosphoribosyl pyrophosphate synthetase-associated protein 2;cDNA FLJ52829, highly similar to Phosphoribosyl pyrophosphatesynthetase-associated protein 2;Putative uncharacterized protein	O60256;B2R7R5;B4E1M8;B4E329;B7ZKZ1
1	0	NaN	NaN	2.45604	NaN	#DIV/0!	1.29633	NaN	NaN	1.29633	NaN	1	1	1	1	NaN	NaN	77.289	NaN	2.3	2.3	2.3	2.3	IPI00003176;IPI00902529	L56;Serine protease 11;Serine protease HTRA1;cDNA FLJ34625 fis, clone KIDNE2015244, highly similar to Serine protease HTRA1 (EC 3.4.21.-)	HTRA;HTRA1;PRSS11	Serine protease HTRA1;cDNA FLJ34625 fis, clone KIDNE2015244, highly similar to Serine protease HTRA1	Q92743;B3KRN4
4	0	1.11868	1.08271	0.994233	0.94697	0.45405	0.0505338	0.161799	0.114644	-0.00834353	-0.0786098	5	4	3	4	14.133	16.527	15.37	26.087	20.6	19.9	11.6	15.2	IPI00003217;IPI00514549;IPI00908513	Macropain chain Z;Multicatalytic endopeptidase complex chain Z;Proteasome subunit beta type-7;Proteasome subunit Z;Proteasome subunit beta type	PSMB7;Z	Proteasome subunit beta type-7	Q99436;B2RAQ9;Q6IBT1;Q86U62
3	0	1.45233	NaN	1.17651	1.26907	0.0525412	0.377737	0.538366	NaN	0.234516	0.343769	1	1	1	1	18.802	NaN	13.345	7.2837	20.2	26.3	22.1	21.5	IPI00003269	Beta-actin-like protein 2;Kappa-actin	ACTBL2	Beta-actin-like protein 2	Q562R1;B2RPJ1
0	0	NaN	NaN	NaN	NaN	#DIV/0!	NaN	NaN	NaN	NaN	NaN	0	1	1	1	NaN	NaN	NaN	NaN	0	10.9	6.9	6.9	IPI00927044;IPI00003309;IPI00927876;IPI00927637	Putative uncharacterized protein POLR2H;DNA-directed RNA polymerase II subunit H;DNA-directed RNA polymerases I, II, and III 17.1 kDa polypeptide;DNA-directed RNA polymerases I, II, and III subunit RPABC3;RPB17;RPB8 homolog	POLR2H	Putative uncharacterized protein POLR2H;DNA-directed RNA polymerases I, II, and III subunit RPABC3;Putative uncharacterized protein POLR2H;Putative uncharacterized protein POLR2H	C9JCU7;P52434;C9JLU1;C9J413
4	0	0.740521	0.80289	1.09907	0.7818	0.155874	-0.224199	-0.433387	-0.316725	0.136283	-0.355129	2	2	4	3	6.5801	2.4784	37.193	46.908	9.8	10.3	22.8	15.8	IPI00003326;IPI00908403;IPI00847722	ADP-ribosylation factor-like protein 2;ADP-ribosylation factor-like 2;ADP-ribosylation factor-like 2 variant;HCG23373, isoform CRA_a;cDNA FLJ58989, moderately similar to ADP-ribosylation factor-like protein 2	ARL2;hCG_23373	ADP-ribosylation factor-like protein 2;cDNA FLJ58989, moderately similar to ADP-ribosylation factor-like protein 2;Similar to ADP-ribosylation factor-like protein 2	P36404;Q53YD8;B4DGG0
4	0	0.889521	0.939938	0.887863	0.885347	0.00529553	-0.150934	-0.168899	-0.0893627	-0.171591	-0.175684	5	3	4	4	26.517	4.6053	13.906	6.4947	29.1	19.2	25.8	25.8	IPI00003327	ADP-ribosylation factor-like protein 3	ARFL3;ARL3	ADP-ribosylation factor-like protein 3	P36405
4	0	0.854993	0.924471	0.86408	0.940999	0.0191642	-0.158211	-0.226015	-0.1133	-0.210763	-0.0877344	3	3	3	2	14.292	7.6901	20.056	57.878	32.6	39.4	29.4	25.9	IPI00003348;IPI00790302;IPI00790896;IPI00925530;IPI00797969;IPI00924758;IPI00029143;IPI00386304	G protein subunit beta-2;Guanine nucleotide-binding protein G(I)/G(S)/G(T) subunit beta-2;Transducin beta chain 2;cDNA FLJ77321, highly similar to Homo sapiens guanine nucleotide binding protein (G protein), beta polypeptide 2 (GNB2), mRNA;GNB2 protein;Guanine nucleotide binding protein (G protein), beta polypeptide 2, isoform CRA_a;Putative uncharacterized protein GNB2	GNB2;hCG_20449	Guanine nucleotide-binding protein G(I)/G(S)/G(T) subunit beta-2;Putative uncharacterized protein GNB2;Putative uncharacterized protein GNB2;32 kDa protein;Putative uncharacterized protein GNB2	P62879;Q6FHM2;C9JXA5;C9JIS1;C9JZN1
3	0	NaN	1.02216	1.17603	1.30634	0.168467	0.224256	NaN	0.031621	0.233922	0.385526	1	2	2	2	NaN	39.993	29.254	26.681	4.4	10.6	7.2	7.2	IPI00645849;IPI00003351;IPI00006969;IPI00909747	Extracellular matrix protein 1;Secretory component p85;Truncated extracellular matrix protein 1	ECM1	Isoform 4 of Extracellular matrix protein 1;Isoform 1 of Extracellular matrix protein 1;Isoform 2 of Extracellular matrix protein 1	Q16610-4;Q16610;Q16610-1;C8CHS3;Q16610-2
4	0	1.01937	0.970026	1.03642	0.982511	0.918516	0.00299967	0.027675	-0.0439044	0.0516088	-0.0254541	49	54	39	37	69.58	53.045	27.397	20.649	59.5	59.5	53.9	52.1	IPI00003362	78 kDa glucose-regulated protein;Endoplasmic reticulum lumenal Ca(2+)-binding protein grp78;Heat shock 70 kDa protein 5;Immunoglobulin heavy chain-binding protein;cDNA FLJ60062, highly similar to 78 kDa glucose-regulated protein;HSPA5 protein	GRP78;HSPA5	HSPA5 protein	P11021;B4DEF7;Q2KHP4
4	0	0.928936	1.05471	0.973805	1.00785	0.739514	-0.01257	-0.106348	0.0768436	-0.0382958	0.0112824	3	4	4	4	25.614	35.994	6.9639	13.068	19.7	24.4	24.4	24.4	IPI00003377;IPI00916448;IPI00744364;IPI00939530;IPI00917346;IPI00943308	Splicing factor 9G8;Splicing factor, arginine/serine-rich 7;Aging-associated protein 3;Arginine/serine-rich splicing factor 7 type B;Putative uncharacterized protein SFRS7;Splicing factor, arginine/serine-rich 7, 35kDa;Splicing factor, arginine/serine-rich 7, 35kDa, isoform CRA_d;cDNA FLJ59182, highly similar to Splicing factor, arginine/serine-rich 7;cDNA FLJ34106 fis, clone FCBBF3008073, highly…	SFRS7;9g8;AAG3;hCG_15878	Isoform 1 of Splicing factor, arginine/serine-rich 7;Putative uncharacterized protein SFRS7;Putative uncharacterized protein SFRS7;cDNA FLJ34106 fis, clone FCBBF3008073, highly similar to SPLICING FACTOR, ARGININE/SERINE-RICH 7;cDNA FLJ60677, highly simila	Q16629-1;Q16629;Q564D3;C9JAB2;Q16629-3;A6NNE8;B4DEK2;Q16629-2;Q8NB80;B4DLU6;C9J2H4
4	0	0.970968	1.11946	0.895576	1.02495	0.991119	0.00394323	-0.0425042	0.162799	-0.159113	0.0355493	3	3	3	4	4.1203	10.471	5.8348	15.286	30.6	30.6	30.6	33.3	IPI00003386	Protein ZYP;Regulator of cullins 1;RING finger protein 75;RING-box protein 1	RBX1;RNF75;ROC1	RING-box protein 1	P62877
4	0	1.02551	1.06294	0.952018	0.994431	0.758654	0.0125331	0.0363486	0.0880547	-0.0709388	-0.00805653	8	10	7	8	22.029	39.67	24.135	80.806	18	21.6	14.4	15.5	IPI00794221;IPI00003406;IPI00295624	Putative uncharacterized protein DBN1;Developmentally-regulated brain protein;Drebrin;cDNA FLJ36806 fis, clone ASTRO1000165, highly similar to Drebrin;Drebrin 1, isoform CRA_d;cDNA FLJ53620, highly similar to Drebrin	DBN1;D0S117E;hCG_2039393	Putative uncharacterized protein DBN1;Isoform 1 of Drebrin;Isoform 2 of Drebrin	A8MV58;Q16643-1;Q16643;B3KSQ7;B7Z2Z0;Q16643-2
2	0	1.43148	NaN	NaN	0.985028	0.526758	0.272921	0.517502	NaN	NaN	-0.0217639	2	1	0	2	37.184	NaN	NaN	11.905	8	3.4	0	5.2	IPI00003411	Prostacyclin synthase;Prostaglandin I2 synthase	CYP8;CYP8A1;PTGIS;PGIS	Prostacyclin synthase	Q16647;Q6LEN0;Q6LEN2
0	0	NaN	NaN	NaN	NaN	#DIV/0!	NaN	NaN	NaN	NaN	NaN	1	1	1	0	NaN	NaN	NaN	NaN	12.6	12.6	8.7	0	IPI00003419;IPI00917641	Small acidic protein	C11orf58;SMAP	Small acidic protein;small acidic protein isoform b	O00193
0	0	NaN	NaN	NaN	NaN	#DIV/0!	NaN	NaN	NaN	NaN	NaN	0	0	1	0	NaN	NaN	NaN	NaN	0	0	2.2	0	IPI00003421	T-box brain protein 1;TES-56;cDNA, FLJ92942, highly similar to Homo sapiens T-box, brain, 1 (TBR1), mRNA;TBR1 protein	TBR1	T-box brain protein 1	Q16650;B2R6G5;Q56A81
4	0	0.870928	1.01567	1.20048	1.01538	0.792512	0.0364905	-0.199374	0.0224346	0.263611	0.022024	4	6	7	7	29.147	23.042	19.651	24.775	28.1	31.2	37.5	38.3	IPI00003438	DnaJ homolog subfamily C member 8;Splicing protein spf31	DNAJC8;HSPC315;HSPC331;SPF31	DnaJ homolog subfamily C member 8	O75937
3	0	1.07263	1.04744	3.12744	NaN	0.365402	0.806671	0.10115	0.0668662	1.64498	NaN	3	2	2	1	26.533	11.203	127.56	NaN	4.1	4.1	4.2	2	IPI00003443;IPI00217475;IPI00909417;IPI00217474;IPI00384836;IPI00940508;IPI00642094	Gamma-interferon-inducible protein 16;Interferon-inducible myeloid differentiation transcriptional activator;cDNA FLJ61295, highly similar to Gamma-interferon-inducible protein Ifi-16	IFI16;IFNGIP1	Isoform 1 of Gamma-interferon-inducible protein Ifi-16;Isoform 3 of Gamma-interferon-inducible protein Ifi-16;cDNA FLJ61295, highly similar to Gamma-interferon-inducible protein Ifi-16;Gamma-interferon-inducible protein Ifi-16;Isoform 4 of Gamma-interferon	Q16666-1;Q16666;Q16666-3;C9JGT9;B4DJT8;Q16666-2;Q16666-5
4	0	1.00058	1.14189	1.01132	0.999201	0.347907	0.0541499	0.000836521	0.191425	0.0162353	-0.00115375	4	7	8	8	8.5673	17.051	27.741	35.205	18.1	25.3	28.3	35.6	IPI00003479;IPI00874012	ERT1;Extracellular signal-regulated kinase 2;MAP kinase isoform p42;Mitogen-activated protein kinase 1;Mitogen-activated protein kinase 2;cDNA FLJ58314, highly similar to Mitogen-activated protein kinase 1 (EC 2.7.11.24);Mitogen-activated protein kinase 1, isoform CRA_a;Extracellular signal-regulated kinase-2 splice variant	ERK2;MAPK1;PRKM1;PRKM2;hCG_32557	Mitogen-activated protein kinase 1;Extracellular signal-regulated kinase-2 splice variant	P28482;B4DHN0;Q1HBJ4;Q499G7;A8CZ64
4	0	0.886918	1.08664	1.02877	1.12158	0.644901	0.0440128	-0.173128	0.119871	0.0409275	0.165531	6	6	4	3	33.569	30.275	11.823	16.795	26.3	27.2	17.9	12.2	IPI00003482;IPI00789705	2,4-dienoyl-CoA reductase [NADPH];2,4-dienoyl-CoA reductase, mitochondrial;cDNA FLJ50204, highly similar to 2,4-dienoyl-CoA reductase, mitochondrial (EC 1.3.1.34);2,4-dienoyl-CoA reductase	DECR;DECR1	2,4-dienoyl-CoA reductase, mitochondrial	Q16698;B7Z6B8;Q7LDK6
3	0	NaN	1.28274	0.974089	0.932227	0.661247	0.088168	NaN	0.359231	-0.0378742	-0.101247	1	2	5	8	NaN	23.768	35.876	25.745	2.4	4	7	10.1	IPI00003519;IPI00917777;IPI00903143	116 kDa U5 small nuclear ribonucleoprotein component;Elongation factor Tu GTP-binding domain-containing protein 2;SNU114 homolog;U5 snRNP-specific protein, 116 kDa;cDNA FLJ78483, highly similar to Homo sapiens elongation factor Tu GTP binding domain containing 2 (EFTUD2), mRNA;cDNA FLJ44500 fis, clone UTERU3000828, highly similar to 116 kDa U5 small nuclear ribonucleoprotein component;cDNA FLJ553…	EFTUD2;KIAA0031;SNRP116;U5-116KD	116 kDa U5 small nuclear ribonucleoprotein component;elongation factor Tu GTP binding domain containing 2 isoform b;cDNA FLJ44205 fis, clone THYMU3001379, highly similar to 116 kDa U5 small nuclear ribonucleoprotein component	Q15029;A8KAP3;B3KX19;B4DMC0;Q6IBM8;B4DK30;B4DZB1;Q8IXJ3;B3KWY2
2	0	NaN	NaN	1.00827	1.12201	0.454543	0.0910397	NaN	NaN	0.0118792	0.166082	0	1	5	5	NaN	NaN	12.306	26.885	0	7.8	23.7	23.7	IPI00003527;IPI00794755;IPI00902652	Ezrin-radixin-moesin-binding phosphoprotein 50;Na(+)/H(+) exchange regulatory cofactor NHE-RF1;Regulatory cofactor of Na(+)/H(+) exchanger;Sodium-hydrogen exchanger regulatory factor 1;Solute carrier family 9 isoform A3 regulatory factor 1;cDNA, FLJ92860, highly similar to Homo sapiens solute carrier family 9 (sodium/hydrogen exchanger), member 3 regulator 1 (SLC9A3R1), mRNA;cDNA FLJ46618 fis, cl…	NHERF;NHERF1;SLC9A3R1;hCG_29833	Na(+)/H(+) exchange regulatory cofactor NHE-RF1;26 kDa protein;cDNA FLJ37148 fis, clone BRACE2025333, highly similar to Homo sapiens Na+/H+ exchange regulatory co-factor (NHERF) mRNA	O14745;B2R6A3;B3KY21;B3KSV9
4	0	1.17236	1.07923	1.06002	1.04517	0.0462988	0.123261	0.229416	0.109997	0.0840888	0.0637404	2	3	4	3	6.034	25.755	21.634	17.722	15.9	25.2	25.2	15.9	IPI00003565;IPI00027699;IPI00552190;IPI00183104	26S proteasome non-ATPase regulatory subunit 10;26S proteasome regulatory subunit p28;Gankyrin;p28(GANK);Proteasome (Prosome, macropain) 26S subunit, non-ATPase, 10	PSMD10;RP5-889N15.3-006;RP5-889N15.3-004	26S proteasome non-ATPase regulatory subunit 10;Proteasome (Prosome, macropain) 26S subunit, non-ATPase, 10;Proteasome (Prosome, macropain) 26S subunit, non-ATPase, 10	O75832;Q5U0B2;B1AJY7;B1AJY5
4	0	0.992654	0.962279	1.0756	1.21855	0.364357	0.0871515	-0.0106367	-0.0554733	0.105147	0.285161	4	5	3	2	17.35	17.729	4.4853	12.443	29.9	31.6	26.4	12.1	IPI00003588;IPI00913838	Aminoacyl tRNA synthetase complex-interacting multifunctional protein 3;Elongation factor p18;Eukaryotic translation elongation factor 1 epsilon-1;Multisynthase complex auxiliary component p18;Putative uncharacterized protein EEF1E1	AIMP3;EEF1E1;P18	Eukaryotic translation elongation factor 1 epsilon-1;eukaryotic translation elongation factor 1 epsilon 1 isoform 2	O43324;C9JLK5
2	0	NaN	NaN	1.225	0.886997	0.839762	0.0786041	NaN	NaN	0.292776	-0.173	0	0	2	2	NaN	NaN	3.3293	4.7264	0	0	7.5	7.5	IPI00003627;IPI00216622;IPI00792088;IPI00944907	53 kDa BRG1-associated factor A;Actin-like protein 6A;Actin-related protein Baf53a;ArpNbeta;BRG1-associated factor 53A;INO80 complex subunit K;Actin-like 6A isoform 1 variant;BAF53A protein;Putative uncharacterized protein ACTL6A	ACTL6A;BAF53;BAF53A;INO80K	Isoform 1 of Actin-like protein 6A;Isoform 2 of Actin-like protein 6A;Putative uncharacterized protein ACTL6A;Putative uncharacterized protein ACTL6A	O96019-1;O96019;Q53FS0;Q6FI97;O96019-2;C9JCW5;C9JQT2
2	0	0.654493	1.49182	NaN	NaN	0.981542	0.101864	-0.61155	0.577078	NaN	NaN	2	2	0	0	53.936	2.7674	NaN	NaN	8.3	8.3	0	0	IPI00022887;IPI00003635;IPI00953445;IPI00916582;IPI00021763;IPI00916999;IPI00916451	Endoplasmic reticulum-Golgi intermediate compartment protein 1;ER-Golgi intermediate compartment 32 kDa protein;cDNA FLJ56280, highly similar to Endoplasmic reticulum-Golgi intermediate compartment protein 1;Putative uncharacterized protein ERGIC1	ERGIC1;ERGIC32;HT034;KIAA1181	Isoform 1 of Endoplasmic reticulum-Golgi intermediate compartment protein 1;cDNA FLJ56280, highly similar to Endoplasmic reticulum-Golgi intermediate compartment protein 1;Isoform 2 of Endoplasmic reticulum-Golgi intermediate compartment protein 1	Q969X5-1;Q969X5;B4E0N6;C9JG72;Q969X5-2
4	0	1.09374	1.0665	1.09814	1.05297	0.00506287	0.108142	0.129276	0.0928786	0.135063	0.0744712	2	2	8	6	15.235	7.0488	24.254	23.283	9.4	8.7	45.7	33.5	IPI00003766	Ethylmalonic encephalopathy protein 1;Hepatoma subtracted clone one protein;Protein ETHE1, mitochondrial;cDNA, FLJ96390, highly similar to Homo sapiens protein expressed in thyroid (YF13H12), mRNA;Ethylmalonic encephalopathy 1, isoform CRA_a	ETHE1;HSCO;hCG_1995670	Protein ETHE1, mitochondrial	O95571;B2RCZ7
4	0	0.773037	0.871384	0.895496	0.919118	0.0308157	-0.209631	-0.371392	-0.19862	-0.159242	-0.121679	1	2	2	3	45.092	22.825	11.282	33.9	8.8	12	23.2	30.8	IPI00003783;IPI00795187	Dual specificity mitogen-activated protein kinase kinase 2;ERK activator kinase 2;MAPK/ERK kinase 2;Putative uncharacterized protein DKFZp686L02273;cDNA FLJ35806 fis, clone TESTI2005987, highly similar to Dual specificity mitogen-activated protein kinase kinase 2 (EC 2.7.12.2);Mitogen-activated protein kinase kinase 2, isoform CRA_d	MAP2K2;MEK2;MKK2;PRKMK2;DKFZp686L02273;hCG_23544	Dual specificity mitogen-activated protein kinase kinase 2;Mitogen-activated protein kinase kinase 2, isoform CRA_d	P36507;Q7Z370;B3KS97
4	0	0.982898	1.02414	0.94509	1.04464	0.948871	-0.00116765	-0.024887	0.0344115	-0.0814759	0.0630017	12	13	11	11	40.248	71.804	22.323	24.513	76	77	71.1	51	IPI00003815;IPI00794402;IPI00796541;IPI00793767;IPI00797560;IPI00797924;IPI00791180	Rho GDP-dissociation inhibitor 1;Rho-GDI alpha;cDNA FLJ50748, highly similar to Rho GDP-dissociation inhibitor 1;Putative uncharacterized protein ARHGDIA;cDNA FLJ53102, moderately similar to Rho GDP-dissociation inhibitor 1	ARHGDIA;GDIA1	Rho GDP-dissociation inhibitor 1;28 kDa protein;26 kDa protein;22 kDa protein;Putative uncharacterized protein ARHGDIA;cDNA FLJ53102, moderately similar to Rho GDP-dissociation inhibitor 1;9 kDa protein	P52565;B2R5X1;Q6IBM5;A8MXW0;B4DUV9
4	0	1.07318	0.910996	1.04442	0.805997	0.51525	-0.0609272	0.101892	-0.134484	0.0627006	-0.311154	3	5	3	3	24.668	15.158	28.532	12.16	21.8	31.4	17.8	17.8	IPI00003833	Met-induced mitochondrial protein;Mitochondrial carrier homolog 2;cDNA FLJ51849, highly similar to Mitochondrial carrier homolog 2;Mitochondrial carrier homolog 2 variant	HSPC032;MIMP;MTCH2	Mitochondrial carrier homolog 2	Q9Y6C9;B4DHQ0;Q53G34
2	0	NaN	NaN	0.758725	0.609942	0.175743	-0.547228	NaN	NaN	-0.39835	-0.713256	0	1	3	2	NaN	NaN	24.957	21.054	0	3	10.7	5.9	IPI00003848;IPI00645574	DnaJ homolog subfamily B member 4;Heat shock 40 kDa protein 1 homolog;Human liver DnaJ-like protein;cDNA FLJ50816, highly similar to DnaJ homolog subfamily B member 4;DnaJ (Hsp40) homolog, subfamily B, member 4, isoform CRA_b;DnaJ (Hsp40) homolog, subfamily B, member 4 variant	DNAJB4;DNAJW;HLJ1;hCG_22857	DnaJ homolog subfamily B member 4	Q9UDY4;B4DNN2;Q59E89
4	0	0.877424	0.842886	1.05758	1.11607	0.655604	-0.0387598	-0.188654	-0.246591	0.0807736	0.158429	9	9	9	9	117.51	39.82	15.828	26.043	26.1	26.1	37.6	37.6	IPI00003856;IPI00719806;IPI00719366;IPI00853433;IPI00059139	Vacuolar proton pump subunit E 1;V-ATPase 31 kDa subunit;V-type proton ATPase subunit E 1;ATPase, H+ transporting, lysosomal 31kDa, V1 subunit E isoform 1;ATPase, H+ transporting, lysosomal 31kDa, V1 subunit E1, isoform CRA_b;cDNA, FLJ92725, Homo sapiens ATPase, H+ transporting, lysosomal 31kDa, V1 subunit Eisoform 1 (ATP6V1E1), mRNA;cDNA FLJ51833, highly similar to Homo sapiens ATPase, H+ transp…	ATP6E;ATP6E2;ATP6V1E1;hCG_21530	V-type proton ATPase subunit E 1;vacuolar H+ ATPase E1 isoform b;vacuolar H+ ATPase E1 isoform c;Putative uncharacterized protein ATP6V1E1	P36543;Q53Y06;A8MUE4;A8MUN4;C9J8H1
4	0	0.914411	0.865127	0.93006	0.900495	0.00691522	-0.147964	-0.129085	-0.209017	-0.104605	-0.151209	30	33	25	23	28.519	29.492	27.803	29.193	52.3	59.9	52.8	49.1	IPI00003865;IPI00037070;IPI00939595;IPI00910870;IPI00877807;IPI00880019;IPI00844513	Heat shock 70 kDa protein 8;Heat shock cognate 71 kDa protein;cDNA FLJ77848;cDNA FLJ38781 fis, clone LIVER2000216, highly similar to HEAT SHOCK COGNATE 71 kDa PROTEIN;cDNA FLJ55485, highly similar to Heat shock cognate 71 kDa protein;Heat shock 70kDa protein 8 isoform 1 variant;Putative uncharacterized protein;HSPA8 protein;cDNA FLJ20564 fis, clone KAT12033;Uncharacterized bone marrow protein BM0…	HSC70;HSP73;HSPA10;HSPA8	Isoform 1 of Heat shock cognate 71 kDa protein;54 kDa protein;Isoform 2 of Heat shock cognate 71 kDa protein	P11142-1;P11142;A8K7Q2;B3KTV0;B4E1Q1;Q53GZ6;Q96BE0;Q96H53;Q96IS6;Q9NWW3;Q9NZ87;P11142-2;Q53HF2
3	0	1.27322	NaN	1.2036	0.949037	0.29995	0.191503	0.348482	NaN	0.267357	-0.0754641	2	1	3	4	52.236	NaN	31.176	30.47	15.2	2.9	19.5	24.9	IPI00003870	Endopeptidase Clp;Putative ATP-dependent Clp protease proteolytic subunit, mitochondrial;ClpP caseinolytic peptidase ATP-dependent, proteolytic subunit	CLPP	Putative ATP-dependent Clp protease proteolytic subunit, mitochondrial	Q16740;A4UCS4
4	0	0.938086	1.09354	0.958773	1.00147	0.918274	-0.00293414	-0.0922074	0.129009	-0.0607391	0.00212209	6	5	9	8	11.429	28.308	23.638	36.643	29.2	32.3	41.7	33.7	IPI00003881	Heterogeneous nuclear ribonucleoprotein F;Heterogeneous nuclear ribonucleoprotein F, N-terminally processed;Nucleolin-like protein mcs94-1;cDNA FLJ57121, highly similar to Heterogeneous nuclear ribonucleoprotein F	HNRNPF;HNRPF;OK/SW-cl.23	Heterogeneous nuclear ribonucleoprotein F	P52597;B4DKS8;Q8NI96
1	0	NaN	NaN	1.12544	NaN	#DIV/0!	0.170492	NaN	NaN	0.170492	NaN	0	0	2	1	NaN	NaN	34.863	NaN	0	0	4.2	2	IPI00306380;IPI00003886	E2-induced gene 3 protein;Guanine nucleotide-binding protein-like 3;Novel nucleolar protein 47;Nucleolar GTP-binding protein 3;Nucleostemin	E2IG3;GNL3;NS	Isoform 1 of Guanine nucleotide-binding protein-like 3;Isoform 2 of Guanine nucleotide-binding protein-like 3	Q9BVP2-1;Q9BVP2;Q9BVP2-2
4	0	1.06038	1.08071	0.837661	0.888494	0.5758	-0.0486956	0.0845786	0.111975	-0.255561	-0.170566	21	21	20	20	32.156	39.086	46.759	38.186	45	47.1	47.1	48.5	IPI00003918;IPI00795303;IPI00908662;IPI00908376;IPI00793341;IPI00878133;IPI00794736;IPI00794087;IPI00792159;IPI00953651	60S ribosomal protein L1;60S ribosomal protein L4;cDNA FLJ56689, highly similar to 60S ribosomal protein L4;Ribosomal protein L4 variant;cDNA FLJ50996, highly similar to 60S ribosomal protein L4;cDNA FLJ50994, moderately similar to 60S ribosomal protein L4	RPL1;RPL4	60S ribosomal protein L4;cDNA FLJ50996, highly similar to 60S ribosomal protein L4;cDNA FLJ50994, moderately similar to 60S ribosomal protein L4	P36578;B4DFI6;Q53G74;Q59GY2;B4DMJ6;B4DMJ2
4	0	0.940203	1.00859	1.0242	1.0697	0.745278	0.0153192	-0.0889557	0.0123441	0.0345003	0.0972089	3	4	9	9	2.7184	32.161	6.4471	26.575	9.7	9.7	31.5	31.5	IPI00003925;IPI00946404;IPI00549885;IPI00798351;IPI00947129;IPI00947319;IPI00555722	Pyruvate dehydrogenase E1 component subunit beta, mitochondrial;cDNA FLJ52988, highly similar to Pyruvate dehydrogenase E1 component subunit beta, mitochondrial (EC 1.2.4.1)	PDHB;PHE1B	Isoform 1 of Pyruvate dehydrogenase E1 component subunit beta, mitochondrial;cDNA FLJ52988, highly similar to Pyruvate dehydrogenase E1 component subunit beta, mitochondrial;Isoform 2 of Pyruvate dehydrogenase E1 component subunit beta, mitochondrial;35 kD	P11177-1;P11177;B2R7L0;B4DDD7;P11177-2
3	0	NaN	0.808865	0.897988	1.02405	0.285184	-0.135581	NaN	-0.306029	-0.155231	0.0342932	1	4	4	5	NaN	21.077	15.16	14.71	3.9	15.6	17.9	23.1	IPI00003933;IPI00745553	Glyoxalase II;Hydroxyacylglutathione hydrolase, mitochondrial;cDNA FLJ60347, highly similar to Homo sapiens hydroxyacylglutathione hydrolase (HAGH), transcript variant 1, mRNA	GLO2;HAGH;HAGH1	Isoform 1 of Hydroxyacylglutathione hydrolase, mitochondrial;Isoform 2 of Hydroxyacylglutathione hydrolase, mitochondrial	Q16775-1;Q16775;B4DT01;Q16775-2
2	0	NaN	NaN	1.76579	1.28788	0.233481	0.610542	NaN	NaN	0.820311	0.364998	0	0	2	2	NaN	NaN	47.215	40.038	0	0	4.4	4.4	IPI00003944;IPI00644810	Branched-chain alpha-keto acid dehydrogenase complex component E2;Dihydrolipoamide acetyltransferase component of branched-chain alpha-keto acid dehydrogenase complex;Dihydrolipoamide branched chain transacylase;Dihydrolipoyllysine-residue (2-methylpropanoyl)transferase;Lipoamide acyltransferase component of branched-chain alpha-keto acid dehydrogenase complex, mitochondrial;cDNA FLJ57294, highly…	BCATE2;DBT;RP11-305E17.3-002	Lipoamide acyltransferase component of branched-chain alpha-keto acid dehydrogenase complex, mitochondrial;Dihydrolipoamide branched chain transacylase E2	P11182;B4E1Q7;Q5VVL7
4	0	1.17069	1.03095	0.962371	1.10115	0.241067	0.0925993	0.227354	0.043973	-0.0553346	0.139014	5	3	11	7	46.195	21.969	12.603	33.432	38.2	30.9	65.8	45.4	IPI00003949;IPI00874051;IPI00796342;IPI00376844;IPI00796917	Bendless-like ubiquitin-conjugating enzyme;Ubc13;Ubiquitin carrier protein N;Ubiquitin-conjugating enzyme E2 N;Ubiquitin-protein ligase N	BLU;UBE2N	Ubiquitin-conjugating enzyme E2 N;Ubiquitin carrier protein (Fragment);11 kDa protein	P61088;A8MUJ2
0	0	NaN	NaN	NaN	NaN	#DIV/0!	NaN	NaN	NaN	NaN	NaN	1	1	1	1	NaN	NaN	NaN	NaN	1.3	1.3	1.3	1.3	IPI00003965;IPI00646721;IPI00922910	Deubiquitinating enzyme 7;Herpesvirus-associated ubiquitin-specific protease;Ubiquitin carboxyl-terminal hydrolase 7;Ubiquitin thioesterase 7;Ubiquitin-specific-processing protease 7;Ubiquitin carboxyl-terminal hydrolase	HAUSP;USP7	Ubiquitin carboxyl-terminal hydrolase 7;Ubiquitin carboxyl-terminal hydrolase;Ubiquitin carboxyl-terminal hydrolase	Q93009;B7Z7T5;B7Z815;B7Z855;B7ZAX6;Q6U8A4;B7Z842
3	0	0.961723	1.08496	NaN	1.37785	0.370618	0.190945	-0.0563061	0.117647	NaN	0.462416	2	1	1	1	17.689	25.864	NaN	97.566	5.6	3.4	3.4	3.4	IPI00003968;IPI00797261	Complex I-39kD;NADH dehydrogenase [ubiquinone] 1 alpha subcomplex subunit 9, mitochondrial;NADH-ubiquinone oxidoreductase 39 kDa subunit;cDNA FLJ75930, highly similar to Homo sapiens NADH dehydrogenase (ubiquinone) 1 alpha subcomplex, 9, 39kDa (NDUFA9), mRNA;Similar to NADH dehydrogenase (Ubiquinone) 1 alpha subcomplex, 9 (39kD)	NDUFA9;NDUFS2L	NADH dehydrogenase [ubiquinone] 1 alpha subcomplex subunit 9, mitochondrial	Q16795;A8K4V2;Q9BTT5
1	0	NaN	NaN	NaN	0.842602	#DIV/0!	-0.247077	NaN	NaN	NaN	-0.247077	0	0	1	2	NaN	NaN	NaN	40.48	0	0	4.8	8.2	IPI00384428;IPI00003990;IPI00909698;IPI00844403	Biphenyl hydrolase-like protein;Biphenyl hydrolase-related protein;Breast epithelial mucin-associated antigen;Valacyclovir hydrolase;cDNA FLJ58913, highly similar to Valacyclovir hydrolase (EC 3.1.-.-);Biphenyl hydrolase-like (Serine hydrolase; breast epithelial mucin-associated antigen), isoform CRA_a;BPHL protein	BPHL;MCNAA;hCG_22877	Isoform 1 of Valacyclovir hydrolase;Isoform 2 of Valacyclovir hydrolase;cDNA FLJ58913, highly similar to Valacyclovir hydrolase;Biphenyl hydrolase-like (Serine hydrolase	Q86WA6-1;Q86WA6;Q86WA6-2;B4DML3;Q49AI2
4	0	0.797448	0.952653	0.989511	1.02422	0.324997	-0.0877964	-0.326537	-0.0699771	-0.0152121	0.0345299	2	2	4	3	8.1446	17.685	31.82	7.5721	2.5	2.5	5.8	4	IPI00004273;IPI00925670;IPI00924634;IPI00926163	Arg/Glu/Asp-rich protein of 120 kDa;Protein S164;RNA-binding motif protein 25;RNA-binding protein 25;RNA-binding region-containing protein 7;U1 small nuclear ribonucleoprotein 1SNRP homolog protein	RBM25;RNPC7	Isoform 1 of RNA-binding protein 25;Isoform 4 of RNA-binding protein 25	P49756-1;P49756;Q16083;P49756-4
2	0	1.25027	1.24014	NaN	NaN	0.0118015	0.316382	0.322235	0.310504	NaN	NaN	2	2	1	1	33.668	21.7	NaN	NaN	4.5	4.5	2.8	1.6	IPI00004312;IPI00219076;IPI00909389	p113;Signal transducer and activator of transcription 2;STAT2 protein;cDNA FLJ60293, highly similar to Signal transducer and activator of transcription 2;cDNA FLJ59331, highly similar to Signal transducer and activator of transcription 2;Stat2 type a;Putative uncharacterized protein DKFZp686H05229	STAT2;Stat2;DKFZp686H05229	Isoform Long of Signal transducer and activator of transcription 2;Isoform Short of Signal transducer and activator of transcription 2	P52630-1;P52630;A0JLQ9;B4DLC7;B4DLC8;Q6LD48;Q6N0A7;Q9UDL4;P52630-2
4	0	1.10709	0.880592	0.930319	0.872068	0.366946	-0.0777765	0.146771	-0.183455	-0.104202	-0.197488	2	2	3	3	17.036	35.269	13.845	28.181	14.4	10.6	18.9	18.9	IPI00004324;IPI00640089;IPI00647089	BET3 homolog;Trafficking protein particle complex subunit 3;Putative uncharacterized protein TRAPPC3;Trafficking protein particle complex 3, isoform CRA_a	BET3;CDABP0066;TRAPPC3;hCG_38279	Trafficking protein particle complex subunit 3;Trafficking protein particle complex 3, isoform CRA_a	O43617;A6NDN0
1	0	0.905059	NaN	NaN	NaN	#DIV/0!	-0.143916	-0.143916	NaN	NaN	NaN	2	0	0	0	38.596	NaN	NaN	NaN	22	0	0	0	IPI00004353;IPI00793036;IPI00795283;IPI00793076	General transcription factor IIA subunit 2;TFIIA p12 subunit;Transcription initiation factor IIA gamma chain;Transcription initiation factor IIA subunit 2;cDNA, FLJ92290, highly similar to Homo sapiens general transcription factor IIA, 2 (12kD subunit) (GTF2A2), mRNA;Putative uncharacterized protein GTF2A2	GTF2A2;TF2A2	Transcription initiation factor IIA subunit 2;12 kDa protein;8 kDa protein;Putative uncharacterized protein GTF2A2	P52657;B2R506;A8MYR4
4	0	1.29069	0.918442	0.976753	0.922509	0.851417	0.0385745	0.368141	-0.122739	-0.033934	-0.116365	4	6	9	10	20.38	20.852	23.888	15.041	12.6	14.2	16.3	16.1	IPI00004358;IPI00218130;IPI00657751;IPI00909513;IPI00789185	Glycogen phosphorylase, brain form;Phosphorylase	PYGB	Glycogen phosphorylase, brain form	P11216;B4DSD8;Q59GM9
1	0	NaN	NaN	NaN	0.803084	#DIV/0!	-0.316378	NaN	NaN	NaN	-0.316378	0	0	0	3	NaN	NaN	NaN	19.351	0	0	0	13.2	IPI00004392;IPI00759578;IPI00759462;IPI00396056	7,8-dihydro-8-oxoguanine triphosphatase;8-oxo-dGTPase;Nucleoside diphosphate-linked moiety X motif 1;Nudix (Nucleoside diphosphate linked moiety X)-type motif 1;Nudix (Nucleoside diphosphate linked moiety X)-type motif 1, isoform CRA_a;NUDT1 protein	MTH1;NUDT1;hCG_18431;tcag7.546	Isoform p26 of 7,8-dihydro-8-oxoguanine triphosphatase;Isoform p22 of 7,8-dihydro-8-oxoguanine triphosphatase;Isoform p21 of 7,8-dihydro-8-oxoguanine triphosphatase;Isoform p18 of 7,8-dihydro-8-oxoguanine triphosphatase	P36639-1;P36639;P36639-2;A4D205;P36639-3;P36639-4;Q7Z7N6
4	0	1.00501	1.06452	0.87535	0.738334	0.339871	-0.119032	0.00721703	0.0902044	-0.192068	-0.437654	3	3	2	2	2.2315	47.863	21.233	17.315	28.9	28.9	24.1	24.1	IPI00004397;IPI00927371;IPI00444204;IPI00926453	cDNA FLJ55177, highly similar to Ras-related protein Ral-B;Putative uncharacterized protein RALB;Ras-related protein Ral-B;cDNA FLJ54954, highly similar to Ras-related protein Ral-B;cDNA, FLJ92808, Homo sapiens v-ral simian leukemia viral oncogene homolog B (rasrelated; GTP binding protein) (RALB), mRNA;V-ral simian leukemia viral oncogene homolog B (Ras related; GTP binding protein), isoform CRA…	RALB;hCG_17321	cDNA FLJ55177, highly similar to Ras-related protein Ral-B;Ras-related protein Ral-B;V-ral simian leukemia viral oncogene homolog B (Ras related;Putative uncharacterized protein RALB	B4E040;C9JQB3;P11234;B4E364;Q53T32;Q6ZS74;C9J6B1
1	0	0.961354	NaN	NaN	NaN	#DIV/0!	-0.0568609	-0.0568609	NaN	NaN	NaN	2	1	0	0	16.913	NaN	NaN	NaN	2.7	1.4	0	0	IPI00004413;IPI00940125	Death receptor 6;Tumor necrosis factor receptor superfamily member 21;cDNA FLJ10642 fis, clone NT2RP2005752, highly similar to Tumor necrosis factor receptor superfamily member 21;Tumor necrosis factor receptor superfamily, member 21 variant	DR6;TNFRSF21;UNQ437/PRO868	Tumor necrosis factor receptor superfamily member 21;Tumor necrosis factor receptor superfamily, member 21 variant (Fragment)	O75509;B3KMB6;Q59FR5
2	0	NaN	NaN	0.964227	0.960615	0.0311658	-0.05526	NaN	NaN	-0.052555	-0.0579701	1	1	2	3	NaN	NaN	14.525	13.261	3.2	4.1	7.2	10.4	IPI00004416;IPI00647029	Charged multivesicular body protein 2a;Chromatin-modifying protein 2a;Putative breast adenocarcinoma marker BC-2;Vacuolar protein sorting-associated protein 2-1	BC2;CHMP2;CHMP2A	Charged multivesicular body protein 2a;13 kDa protein	O43633
0	0	NaN	NaN	NaN	NaN	#DIV/0!	NaN	NaN	NaN	NaN	NaN	1	1	1	1	NaN	NaN	NaN	NaN	12	12	12	12.8	IPI00004436;IPI00794259;IPI00795354	Cancer-associated Sm-like;Small nuclear ribonuclear CaSm;U6 snRNA-associated Sm-like protein LSm1	CASM;LSM1	U6 snRNA-associated Sm-like protein LSm1	O15116;B2R5E6
2	0	0.686624	NaN	NaN	0.914327	0.351114	-0.32107	-0.542407	NaN	NaN	-0.129217	2	0	1	2	18.641	NaN	NaN	14.716	13.1	0	6	13.1	IPI00297475;IPI00004454	Dolichol-phosphate mannose synthase subunit 3;Dolichol-phosphate mannosyltransferase subunit 3;Dolichyl-phosphate beta-D-mannosyltransferase subunit 3;DPM synthase complex subunit 3;Mannose-P-dolichol synthase subunit 3;Prostin-1;cDNA FLJ60436, highly similar to Homo sapiens dolichyl-phosphate mannosyltransferase polypeptide 3, transcript variant 1, mRNA;DPM3 protein;Dolichyl-phosphate mannosyltr…	DPM3;hCG_1640756;RP11-540D14.7-003	cDNA FLJ60436, highly similar to Homo sapiens dolichyl-phosphate mannosyltransferase polypeptide 3, transcript variant 1, mRNA;Isoform 1 of Dolichol-phosphate mannosyltransferase subunit 3	Q9P2X0-2;Q9P2X0;B4DEH1;Q3SX58;Q5SR62;Q6P184;Q86TM7;Q9P2X0-1
2	0	NaN	NaN	0.994332	1.09932	0.538165	0.0660246	NaN	NaN	-0.00820002	0.136617	1	1	2	2	NaN	NaN	17.169	3.7874	6.1	6.1	14.3	14.3	IPI00946714;IPI00004488;IPI00942404	Putative uncharacterized protein ATP6V1F;Vacuolar proton pump subunit F;V-ATPase 14 kDa subunit;V-type proton ATPase subunit F;ATPase, H+ transporting, lysosomal 14kDa, V1 subunit F;ATPase, H+ transporting, lysosomal 14kDa, V1 subunit F, isoform CRA_a;cDNA, FLJ92503, Homo sapiens ATPase, H+ transporting, lysosomal 14kDa, V1 subunit F(ATP6V1F), mRNA	ATP6V1F;ATP6S14;VATF;hCG_41657;tcag7.419	Putative uncharacterized protein ATP6V1F;V-type proton ATPase subunit F	C9J2K4;Q16864;A4D1K0
2	0	NaN	NaN	0.797512	0.731261	0.101517	-0.387626	NaN	NaN	-0.326422	-0.451541	0	0	2	2	NaN	NaN	18.497	19.36	0	0	12	12	IPI00004506	BTB/POZ domain-containing protein KCTD5	KCTD5	BTB/POZ domain-containing protein KCTD5	Q9NXV2
2	0	NaN	NaN	0.706714	0.911743	0.334388	-0.305381	NaN	NaN	-0.500802	-0.1333	1	1	2	3	NaN	NaN	53.933	47.371	0.9	0.9	2.2	3.4	IPI00929344;IPI00004534	cDNA FLJ77779, highly similar to Homo sapiens phosphoribosylformylglycinamidine synthase (FGAR amidotransferase) (PFAS), mRNA;Phosphoribosylformylglycinamidine synthase (FGAR amidotransferase), isoform CRA_b;cDNA FLJ75059, highly similar to Homo sapiens phosphoribosylformylglycinamidine synthase (FGAR amidotransferase) (PFAS), mRNA;cDNA FLJ61288, highly similar to Phosphoribosylformylglycinamidin…	hCG_31283;PFAS;KIAA0361	phosphoribosylformylglycinamidine synthase;Phosphoribosylformylglycinamidine synthase	A8K8N7;A8K9T9;B4DJ26;Q6P4B4;Q9BR56;O15067
4	0	0.861401	0.900252	1.00628	0.972857	0.147608	-0.0966574	-0.215244	-0.151599	0.00903036	-0.0396999	4	5	5	5	15.004	16.038	8.7407	19.999	44.5	47.9	44.5	37	IPI00004656;IPI00930068;IPI00796379;IPI00941461	Beta-2-microglobulin;Beta-2-microglobulin form pI 5.3;cDNA FLJ57067, highly similar to Beta-2-microglobulin;Beta 2-microglobulin protein	B2M;CDABP0092;HDCMA22P;beta 2-microglobulin	Beta-2-microglobulin;Beta-2-microglobulin;cDNA FLJ57067, highly similar to Beta-2-microglobulin;Beta-2-microglobulin	P61769;A6XND9;A6XMH4;B4E0X1;A6XMH5;Q9UM88
1	0	NaN	NaN	NaN	0.969086	#DIV/0!	-0.0453032	NaN	NaN	NaN	-0.0453032	0	0	1	2	NaN	NaN	NaN	71.938	0	0	1.8	3.9	IPI00004669;IPI00921824	Polypeptide GalNAc transferase 2;Polypeptide N-acetylgalactosaminyltransferase 2;Polypeptide N-acetylgalactosaminyltransferase 2 soluble form;Protein-UDP acetylgalactosaminyltransferase 2;UDP-GalNAc:polypeptide N-acetylgalactosaminyltransferase 2;cDNA FLJ58625, highly similar to Polypeptide N-acetylgalactosaminyltransferase 2 (EC 2.4.1.41);cDNA FLJ58226, highly similar to Polypeptide N-acetylgala…	GALNT2	Polypeptide N-acetylgalactosaminyltransferase 2;cDNA FLJ58226, highly similar to Polypeptide N-acetylgalactosaminyltransferase 2	Q10471;B7Z6K2;B7Z8V8
4	0	0.940115	0.838293	0.93668	1.0673	0.313739	-0.080701	-0.0890913	-0.254473	-0.0943712	0.0939712	0	0	1	1	46.797	57.452	64.173	33.37	39.1	41.4	53.3	53.3	IPI00004838;IPI00399054	Adapter molecule crk;p38;Proto-oncogene c-Crk	CRK	Isoform Crk-II of Proto-oncogene C-crk;Isoform Crk-I of Proto-oncogene C-crk	P46108-1;P46108;B0LPE8;P46108-2
3	0	0.965251	NaN	0.934667	1.15035	0.865566	0.0239739	-0.051024	NaN	-0.0974759	0.202074	3	0	7	5	45.156	NaN	11.957	18.132	13.9	0	30	18.2	IPI00004839	Crk-like protein	CRKL	Crk-like protein	P46109
0	0	NaN	NaN	NaN	NaN	#DIV/0!	NaN	NaN	NaN	NaN	NaN	0	0	1	1	NaN	NaN	NaN	NaN	0	0	4	9.3	IPI00004845	Protein NipSnap homolog 3A;Protein NipSnap homolog 4;Target for Salmonella secreted protein C;cDNA FLJ58863, highly similar to Protein NipSnap3A	HSPC299;NIPSNAP3A;NIPSNAP4	Protein NipSnap homolog 3A	Q9UFN0;B4DW81
4	0	0.891981	1.08917	1.00536	0.871384	0.497178	-0.0521866	-0.164915	0.123229	0.00771076	-0.19862	2	4	8	11	28.24	32.807	22.313	63.301	3.3	10.2	15	21.5	IPI00004860;IPI00759723	Arginine--tRNA ligase;Arginyl-tRNA synthetase, cytoplasmic;cDNA, FLJ95667, highly similar to Homo sapiens arginyl-tRNA synthetase (RARS), mRNA;cDNA FLJ50285, highly similar to Arginyl-tRNA synthetase (EC 6.1.1.19);Arginyl-tRNA synthetase variant	RARS	Isoform Complexed of Arginyl-tRNA synthetase, cytoplasmic;Isoform Monomeric of Arginyl-tRNA synthetase, cytoplasmic	P54136-1;P54136;B2RBS9;B4DXW6;Q53GY4;P54136-2
4	0	0.863558	1.01141	1.13354	1.0122	0.993027	0.00744917	-0.211635	0.0163665	0.180839	0.0174901	12	10	11	13	13.878	16.146	16.036	33.06	47.1	40.8	43.1	45.1	IPI00004902;IPI00556451	Electron transfer flavoprotein subunit beta;cDNA FLJ77343, highly similar to Homo sapiens electron-transfer-flavoprotein, beta polypeptide(ETFB), mRNA	ETFB;FP585	Isoform 1 of Electron transfer flavoprotein subunit beta;Isoform 2 of Electron transfer flavoprotein subunit beta	P38117-1;P38117;A8K766;P38117-2
0	0	NaN	NaN	NaN	NaN	#DIV/0!	NaN	NaN	NaN	NaN	NaN	0	0	0	0	NaN	NaN	NaN	NaN	0	0	0	0	IPI00004962;IPI00945220	Golgi integral membrane protein 4;Golgi integral membrane protein, cis;Golgi phosphoprotein 4;Golgi-localized phosphoprotein of 130 kDa;Putative uncharacterized protein GOLIM4	GIMPC;GOLIM4;GOLPH4;GPP130	Golgi integral membrane protein 4;Putative uncharacterized protein GOLIM4	O00461;C9J8T3
4	0	1.2283	1.60082	0.964785	1.07482	0.201571	0.283545	0.296669	0.678811	-0.0517202	0.104092	3	2	7	5	42.111	84.705	15.503	26.076	9.7	6.9	22.2	15.9	IPI00004968	Nuclear matrix protein 200;Pre-mRNA-processing factor 19;PRP19/PSO4 homolog;Senescence evasion factor	NMP200;PRP19;PRPF19;SNEV	Pre-mRNA-processing factor 19	Q9UMS4
0	0	NaN	NaN	NaN	NaN	#DIV/0!	NaN	NaN	NaN	NaN	NaN	1	1	1	0	NaN	NaN	NaN	NaN	1.4	1.4	0.9	0	IPI00607584;IPI00005024	Myb-binding protein 1A;cDNA FLJ60422, highly similar to Myb-binding protein 1A	MYBBP1A;P160	Isoform 2 of Myb-binding protein 1A;Isoform 1 of Myb-binding protein 1A	Q9BQG0-2;Q9BQG0;Q9BQG0-1;B4DE42
4	0	0.90269	1.11128	1.06315	1.22924	0.369836	0.106471	-0.147697	0.152228	0.0883465	0.297768	5	2	3	4	19.354	9.0124	12.24	11.837	53.3	19	33.6	46	IPI00005038;IPI00795860;IPI00796361	14.5 kDa translational inhibitor protein;Ribonuclease UK114;UK114 antigen homolog;Heat-responsive protein 12;Heat-responsive protein 12, isoform CRA_a;UK114 protein	HRSP12;PSP;hCG_18221;UK114	Ribonuclease UK114;11 kDa protein;8 kDa protein	P52758;Q6IBG0
2	0	NaN	NaN	0.83661	0.99226	0.472291	-0.129047	NaN	NaN	-0.257373	-0.0112093	0	0	3	3	NaN	NaN	16.003	10.302	0	0	7.3	7.3	IPI00513827;IPI00895801;IPI00005040	Putative uncharacterized protein DKFZp686M24262;Acyl-Coenzyme A dehydrogenase, C-4 to C-12 straight chain;Acyl-Coenzyme A dehydrogenase, C-4 to C-12 straight chain, isoform CRA_a;Medium-chain specific acyl-CoA dehydrogenase, mitochondrial;cDNA FLJ52595, highly similar to Medium-chain specific acyl-CoA dehydrogenase, mitochondrial (EC 1.3.99.3);cDNA FLJ50422, highly similar to Medium-chain specifi…	DKFZp686M24262;ACADM;hCG_22915;RP4-682C21.1-002	Putative uncharacterized protein DKFZp686M24262;Isoform 2 of Medium-chain specific acyl-CoA dehydrogenase, mitochondrial;Isoform 1 of Medium-chain specific acyl-CoA dehydrogenase, mitochondrial	Q5HYG7;Q5T4U5;P11310-2;P11310;P11310-1;B4DJE7;B4DVB1;B4DVE0;B4DWX6;B7Z9I1
1	0	NaN	NaN	0.945805	NaN	#DIV/0!	-0.0803847	NaN	NaN	-0.0803847	NaN	0	1	1	1	NaN	NaN	18.423	NaN	0	1.6	2.4	2.4	IPI00068506;IPI00005045;IPI00925351	ATP-binding cassette, sub-family F (GCN20), member 2, isoform CRA_d;Putative uncharacterized protein ABCF2;ATP-binding cassette sub-family F member 2;Iron-inhibited ABC transporter 2;ATP-binding cassette, sub-family F (GCN20), member 2;ATP-binding cassette, sub-family F (GCN20), member 2, isoform CRA_b	ABCF2;hCG_1643314;HUSSY-18	ATP-binding cassette, sub-family F, member 2 isoform b;ATP-binding cassette sub-family F member 2;Putative uncharacterized protein ABCF2	Q75MJ1;Q9UG63;Q75MJ0;C9JHK9;C9JZV3
2	0	NaN	NaN	0.905715	0.921829	0.0620265	-0.130094	NaN	NaN	-0.142871	-0.117429	1	1	2	3	NaN	NaN	18.455	13.645	11.7	11.7	21.9	31.2	IPI00005050	28S ribosomal protein S14, mitochondrial;cDNA, FLJ92019, highly similar to Homo sapiens mitochondrial ribosomal protein S14 (MRPS14), nuclear gene encoding mitochondrial protein, mRNA;Mitochondrial ribosomal protein S14	MRPS14	28S ribosomal protein S14, mitochondrial	O60783;B2R4A5;Q96Q61
4	0	0.975515	0.912825	1.00594	0.942596	0.13778	-0.0600698	-0.0357646	-0.131589	0.00853709	-0.0852885	5	4	12	11	21.074	53.034	34.223	23.945	26.4	20.5	44.3	44.3	IPI00005087;IPI00002375;IPI00645850;IPI00872080	Tropomodulin-3;Ubiquitous tropomodulin;Putative uncharacterized protein DKFZp686E1899	TMOD3;DKFZp686E1899	Tropomodulin-3	Q9NYL9;Q5HYL6
4	0	0.971817	1.11464	0.974089	1.0605	0.464656	0.0430118	-0.041243	0.156579	-0.0378742	0.0847473	4	7	4	5	11.733	26.253	21.543	11.054	8.8	17	7.9	11.6	IPI00005158;IPI00334291;IPI00642982	Lon protease homolog, mitochondrial;Lon protease-like protein;LONHs;Mitochondrial ATP-dependent protease Lon;Serine protease 15;Lon protease homolog;LONP1 protein	LONP1;PRSS15	Lon protease homolog, mitochondrial;Lon protease homolog;LONP1 protein	P36776;B3KPH8;B3KU28;B3KXS5;B4DPX0;Q2VPA0;Q8N8K8;A4VCH6
4	0	1.2138	0.943841	0.936417	0.9996	0.791738	0.0333906	0.27953	-0.0833835	-0.0947765	-0.000576905	9	13	15	13	63.387	32.558	42.258	23.351	35.3	48.5	42.1	39.8	IPI00005159;IPI00470573;IPI00176593;IPI00909247	Actin-like protein 2;Actin-related protein 2;ACTR2 protein;cDNA FLJ51656, highly similar to Actin-like protein 2	ACTR2;ARP2	Actin-related protein 2;actin-related protein 2 isoform a	P61160;Q8IY98;B4DHK9
4	0	0.957488	0.931967	1.0003	0.987654	0.141933	-0.0449073	-0.0626743	-0.10165	0.000432744	-0.0179219	9	8	11	10	79.623	67.706	45.496	19.171	32.3	27.4	43.5	38.4	IPI00005160;IPI00737530;IPI00927418;IPI00925033;IPI00924615;IPI00927612;IPI00927861;IPI00927206;IPI00925248;IPI00925800;IPI00924861;IPI00909730	Actin-related protein 2/3 complex subunit 1B;Arp2/3 complex 41 kDa subunit;p41-ARC;Actin related protein 2/3 complex, subunit 1B, 41kDa;Actin related protein 2/3 complex, subunit 1B, 41kDa, isoform CRA_a;cDNA, FLJ95695, Homo sapiens actin related protein 2/3 complex, subunit 1B, 41kDa(ARPC1B), mRNA	ARC41;ARPC1B;hCG_19475;tcag7.662	Actin-related protein 2/3 complex subunit 1B;similar to actin related protein 2/3 complex subunit 1B	O15143;A4D275
4	0	1.0037	0.927902	0.958681	1.08758	0.844799	-0.00800391	0.00533387	-0.107956	-0.0608774	0.121126	12	13	10	11	19.799	26.917	43.308	18.115	46	50	33.7	40	IPI00005161;IPI00000477;IPI00927156;IPI00925920;IPI00926315;IPI00925705	Actin-related protein 2/3 complex subunit 2;Arp2/3 complex 34 kDa subunit;Actin related protein 2/3 complex, subunit 2, 34kDa, isoform CRA_a;cDNA FLJ76076, highly similar to Homo sapiens actin related protein 2/3 complex, subunit 2, 34kDa (ARPC2), transcript variant 2, mRNA;Putative uncharacterized protein ARPC2;PNAS-139	ARC34;ARPC2;PRO2446;hCG_16304	Actin-related protein 2/3 complex subunit 2;PNAS-139	O15144;Q53R19;Q9BXV5
4	0	1.05834	1.15594	0.991277	1.04883	0.154605	0.0889495	0.0817964	0.209062	-0.0126403	0.0687864	11	9	8	7	128.03	32.335	10.175	19.673	51.1	44.9	39.9	36	IPI00871870;IPI00005162;IPI00911088;IPI00796102;IPI00794982;IPI00797967	Actin-related protein 2/3 complex subunit 3;Arp2/3 complex 21 kDa subunit;cDNA, FLJ92050, highly similar to Homo sapiens actin related protein 2/3 complex, subunit 3, 21kDa (ARPC3), mRNA;Actin related protein 2/3 complex;cDNA FLJ51245, highly similar to Actin-related protein 2/3 complex subunit 3;Putative uncharacterized protein ARPC3	ARC21;ARPC3	Putative uncharacterized protein ARPC3 (Fragment);Actin-related protein 2/3 complex subunit 3;cDNA FLJ51245, highly similar to Actin-related protein 2/3 complex subunit 3;Putative uncharacterized protein ARPC3	A8MYY8;O15145;B2R4D5;Q2LE71;B4DM63;C9JZD1
2	0	NaN	NaN	1.03617	1.0564	0.13413	0.0652786	NaN	NaN	0.0512649	0.0791576	0	0	2	2	NaN	NaN	6.4442	10.885	0	0	9.2	9.2	IPI00005179;IPI00217386;IPI00645499;IPI00552946;IPI00911024;IPI00552334	AC40;DNA-directed RNA polymerases I and III 40 kDa polypeptide;DNA-directed RNA polymerases I and III subunit RPAC1;RPA39;RPC40;POLR1C protein;Polymerase (RNA) I polypeptide C, 30kDa;cDNA FLJ57708, highly similar to DNA-directed RNA polymerase I 40 kDa polypeptide (EC 2.7.7.6)	POLR1C;POLR1E;RP3-337H4.4-009;RP3-337H4.4-004;RP3-337H4.4-005;RP3-337H4.4-007	Isoform 1 of DNA-directed RNA polymerases I and III subunit RPAC1;Isoform 2 of DNA-directed RNA polymerases I and III subunit RPAC1;Polymerase (RNA) I polypeptide C, 30kDa;Polymerase (RNA) I polypeptide C, 30kDa;cDNA FLJ57708, highly similar to DNA-directe	O15160-1;O15160;Q96HT3;O15160-2;Q5JTE4;Q5JTE0;Q5JTD9;B4DEC2;Q5JTE2
2	0	NaN	NaN	1.04005	1.14739	0.322885	0.129247	NaN	NaN	0.0566557	0.198361	0	0	3	4	NaN	NaN	16.875	24.028	0	0	8.4	10.3	IPI00005194;IPI00790324;IPI00643653;IPI00943228	Ubiquitin domain-containing protein UBFD1;Ubiquitin-binding protein homolog;cDNA FLJ35377 fis, clone SKMUS2004908, highly similar to Homo sapiens ubiquitin family domain containing 1 (UBFD1), mRNA;Putative uncharacterized protein UBFD1;cDNA FLJ42145 fis, clone TESTI4000228, highly similar to Mus musculus ubiquitin family domain containing 1 (Ubfd1), mRNA	UBFD1;UBPH	Ubiquitin domain-containing protein UBFD1;ubiquitin-binding protein homolog;cDNA FLJ42145 fis, clone TESTI4000228, highly similar to Mus musculus ubiquitin family domain containing 1 (Ubfd1), mRNA;Putative uncharacterized protein ENSP00000402391 (Fragment)	O14562;A8MW58;B3KW52;C9JLK1
4	0	1.1132	1.2295	1.11665	1.12573	0.0106703	0.196946	0.154714	0.298069	0.159171	0.170865	5	6	8	10	17.353	141.53	14.763	20.97	17.2	25.9	25.9	35.1	IPI00005198;IPI00641665;IPI00643578	Interleukin enhancer-binding factor 2;Nuclear factor of activated T-cells 45 kDa;cDNA FLJ51660, highly similar to Interleukin enhancer-binding factor 2;Interleukin enhancer binding factor 2 variant	ILF2;NF45;PRO3063	Interleukin enhancer-binding factor 2;12 kDa protein	Q12905;B4DY09;Q53FG3
4	0	0.999201	1.04847	1.15207	0.912909	0.651554	0.0400698	-0.00115375	0.068287	0.204233	-0.131458	6	7	5	4	19.317	24.85	17.059	10.839	25.9	25.9	18.6	17	IPI00005202	Membrane-associated progesterone receptor component 2;Progesterone membrane-binding protein;Steroid receptor protein DG6	DG6;PGRMC2;PMBP	Membrane-associated progesterone receptor component 2	O15173
0	0	NaN	NaN	NaN	NaN	#DIV/0!	NaN	NaN	NaN	NaN	NaN	1	1	1	1	NaN	NaN	NaN	NaN	10.7	10.7	7.8	7.8	IPI00005474	Phospholysine phosphohistidine inorganic pyrophosphate phosphatase;cDNA FLJ30970 fis, clone HEART2000444, highly similar to Homo sapiens phospholysine phosphohistidine inorganic pyrophosphate phosphatase (LHPP), mRNA	LHPP	Phospholysine phosphohistidine inorganic pyrophosphate phosphatase	Q9H008;B3KP20
2	0	NaN	NaN	0.985416	0.977135	0.139754	-0.0272699	NaN	NaN	-0.0211953	-0.03337	1	1	2	3	NaN	NaN	29.644	43.827	5.4	5.4	10.4	18.5	IPI00005490	Coat protein GPP34;Golgi phosphoprotein 3;Mitochondrial DNA absence factor;cDNA FLJ32982 fis, clone THYMU1000002, highly similar to Golgi phosphoprotein 3;cDNA FLJ46665 fis, clone TRACH3007277, highly similar to Golgi phosphoprotein 3;cDNA FLJ90596 fis, clone PLACE1001229, highly similar to Golgi phosphoprotein 3;cDNA FLJ35285 fis, clone PROST2008079, highly similar to Golgi phosphoprotein 3;cDNA…	GOLPH3;GPP34	Golgi phosphoprotein 3	Q9H4A6;B3KQ71;B3KQJ9;B3KS18;B4DDX1;B4DWL6
4	0	0.883626	0.769882	0.904895	0.912326	0.0358654	-0.204761	-0.178492	-0.37729	-0.144177	-0.132379	6	4	6	5	27.786	11.445	15.369	19.877	52.7	39.1	60.9	52.7	IPI00005511	PHD finger-like domain-containing protein 5A;Splicing factor 3B-associated 14 kDa protein	PHF5A	PHD finger-like domain-containing protein 5A	Q7RTV0
4	0	0.882924	0.994827	1.23169	1.04312	0.690845	0.0540039	-0.179638	-0.00748258	0.300644	0.0609093	5	5	4	5	26.479	29.917	25.011	14.242	10.4	15.6	12.9	15.4	IPI00005537;IPI00386010	39S ribosomal protein L12, mitochondrial;5c5-2;cDNA FLJ60124, highly similar to Mitochondrial dicarboxylate carrier;Mitochondrial ribosomal protein L7/L12	MRPL12;RPML12;MRPL7/L12	cDNA FLJ60124, highly similar to Mitochondrial dicarboxylate carrier	P52815;B4DLN1;Q96Q74
2	0	NaN	NaN	0.894534	0.966184	0.309404	-0.104141	NaN	NaN	-0.160791	-0.0496307	0	0	2	2	NaN	NaN	10.448	26.334	0	0	13.4	13.4	IPI00005573;IPI00790117;IPI00386083;IPI00795829	5(3)-deoxyribonucleotidase, cytosolic type;Cytosolic 5,3-pyrimidine nucleotidase;Deoxy-5-nucleotidase 1	DNT1;NT5C;UMPH2	Isoform 1 of 5(3)-deoxyribonucleotidase, cytosolic type;20 kDa protein;Isoform 2 of 5(3)-deoxyribonucleotidase, cytosolic type;9 kDa protein	Q8TCD5-1;Q8TCD5;Q8TCD5-2
1	0	NaN	NaN	0.845451	NaN	#DIV/0!	-0.242206	NaN	NaN	-0.242206	NaN	1	1	2	1	NaN	NaN	4.7707	NaN	4.4	6.5	4.8	2.4	IPI00005578	EH domain-containing protein 4;Hepatocellular carcinoma-associated protein 10/11;PAST homolog 4;cDNA FLJ77391, highly similar to Homo sapiens EH-domain containing 4 (EHD4), mRNA	EHD4;FKSG7;HCA10;HCA11;PAST4	EH domain-containing protein 4	Q9H223;A8K9B9
4	0	1.03736	1.0695	0.97144	1.14281	0.22032	0.0776175	0.0529097	0.0969311	-0.0418036	0.192579	4	4	3	3	18.213	6.5466	6.2957	23.22	25	45.2	29	29	IPI00005585	Glutaminase-interacting protein 3;Tax interaction protein 1;Tax1-binding protein 3	TAX1BP3;TIP1	Tax1-binding protein 3	O14907
2	0	NaN	NaN	0.850919	0.915919	0.182804	-0.17883	NaN	NaN	-0.232906	-0.126709	0	0	2	3	NaN	NaN	4.6253	9.1146	0	0	8.2	12.1	IPI00644290;IPI00005605;IPI00218503;IPI00218504;IPI00879739	NDRG family member 3;NDRG family member 3, isoform CRA_c;Protein NDRG3;cDNA FLJ52497, highly similar to Protein NDRG3;cDNA FLJ54521, highly similar to Protein NDRG3;NDRG3 protein	hCG_1785125;NDRG3;RP3-460J8.1-003	NDRG family member 3, isoform CRA_c;Isoform 1 of Protein NDRG3;Isoform 2 of Protein NDRG3;Isoform 3 of Protein NDRG3;Putative uncharacterized protein NDRG3 (Fragment)	Q5TH30;Q9UGV2-1;Q9UGV2;Q9UGV2-2;A2A2S8;B7Z323;B7Z341;B7ZLZ9;Q9UGV2-3;A6NP49
4	0	0.872068	0.951656	1.25949	0.980104	0.943761	0.0226591	-0.197488	-0.0714881	0.332843	-0.0289934	2	3	4	3	15.566	21.414	25.276	10.98	15	18.3	25.8	22.5	IPI00005613;IPI00619914;IPI00457142;IPI00943738;IPI00619942;IPI00871981;IPI00102851;IPI00872091;IPI00946935	Splicing factor U2AF 35 kDa subunit;U2 auxiliary factor 35 kDa subunit;U2 snRNP auxiliary factor small subunit;U2 small nuclear RNA auxillary factor 1 isoform a;U2 small nuclear RNA auxiliary factor 1;Putative uncharacterized protein DKFZp313J1712;U2(RNU2) small nuclear RNA auxiliary factor 1, isoform CRA_b;FP793;U2(RNU2) small nuclear RNA auxiliary factor 1, isoform CRA_a	U2AF1;U2AF35;U2AFBP;DKFZp313J1712;hCG_401287	Splicing factor U2AF 35 kDa subunit;U2 small nuclear RNA auxillary factor 1 isoform b;similar to U2 small nuclear RNA auxillary factor 1;similar to U2 small nuclear RNA auxillary factor 1;U2 small nuclear RNA auxillary factor 1 isoform c	Q01081;B5BU08;Q7Z780;Q69YM7;Q701P4;Q71RF1
4	0	0.97078	1.02701	0.883236	0.912326	0.200525	-0.076527	-0.0427845	0.0384502	-0.179129	-0.132379	39	45	30	38	16.651	43.93	37.353	18.397	25.2	26.4	20.1	24.4	IPI00005614;IPI00328230;IPI00333015;IPI00941774	Beta-II spectrin;Fodrin beta chain;Spectrin beta chain, brain 1;Spectrin, non-erythroid beta chain 1;Spectrin beta non-erythrocytic 1;Spectrin, beta, non-erythrocytic 1, isoform CRA_d;cDNA FLJ55845, highly similar to Spectrin beta chain, brain 1;Spectrin, beta, non-erythrocytic 1, isoform CRA_c;Putative uncharacterized protein SPTBN1;Beta II spectrin-short isoform	SPTB2;SPTBN1;hCG_17370	Isoform Long of Spectrin beta chain, brain 1;Isoform Short of Spectrin beta chain, brain 1;Isoform 2 of Spectrin beta chain, brain 1	Q01082-1;Q01082;B2ZZ89;B4DIF8;Q01082-2;Q53RC4;Q01082-3;B2RP63;Q8WYB3
2	0	NaN	NaN	0.917431	1.08012	0.964543	-0.00176463	NaN	NaN	-0.124328	0.111197	1	0	4	4	NaN	NaN	36.657	23.342	3.1	0	9.2	11.2	IPI00644708;IPI00005615;IPI00647436;IPI00291398;IPI00926358;IPI00333996;IPI00927286;IPI00743479;IPI00909906;IPI00940524;IPI00646522;IPI00926546	cDNA FLJ75459;cDNA FLJ76290, highly similar to Homo sapiens TIA1 cytotoxic granule-associated RNA bindingprotein-like 1 (TIAL1), transcript variant 1, mRNA;Nucleolysin TIAR;TIA-1-related protein;Aging-associated gene 7 protein;TIAL1 protein;Putative uncharacterized protein TIAL1;cDNA FLJ57984, highly similar to Nucleolysin TIAR;T-cluster binding protein;TIA1 cytotoxic granule-associated RNA bindi…	TIAL1;hCG_40603;TIA1;hCG_40580	TIA-1 related protein isoform 2;Nucleolysin TIAR;TIA1 cytotoxic granule-associated RNA binding protein-like 1, isoform CRA_a;Isoform Long of Nucleolysin TIA-1 isoform p40;Putative uncharacterized protein TIA1;Isoform Short of Nucleolysin TIA-1 isoform p40;	A8K4L9;A8K5C4;Q01085;Q2TSD2;Q49AS9;A6NJN8;B4DHS3;O15187;Q59G49;P31483-1;P31483;C9JH73;P31483-2;C9JTN7;Q59G98;Q96B58;B4E0E5;C9JGE7
4	0	0.874508	0.888099	0.842034	0.982994	0.0443278	-0.156966	-0.193456	-0.171207	-0.248049	-0.0247452	9	9	5	5	5.4519	18.21	9.6877	73.716	54.3	51.9	34.1	34.1	IPI00005657;IPI00639894	Prefoldin subunit 6;Protein Ke2;cDNA, FLJ92435, Homo sapiens HLA class II region expressed gene KE2 (HKE2), mRNA;Prefoldin subunit 6, isoform CRA_b	HKE2;PFD6;PFDN6;DADB-159G18.5-004;DAMC-227D19.11-004;DAQB-193B15.2-001;hCG_17527;XXbac-BCX165D10.2-004;XXbac-BPG185D15.3-004;DADB-159G18.5-007;DAMC-227D19.11-007;DAQB-193B15.2-007;XXbac-BCX165D10.2-006;XXbac-BPG185D15.3-007	Prefoldin subunit 6;Prefoldin subunit 6	O15212;Q5STK2;A2AB88
2	0	NaN	NaN	0.913242	1.0471	0.798784	-0.0288954	NaN	NaN	-0.130931	0.0663979	0	1	4	4	NaN	NaN	12.982	11.489	0	5.6	25	25	IPI00552277;IPI00005658;IPI00878700	Ubiquitin-like 4A;Ubiquitin-like protein 4A;Ubiquitin-like protein GDX	UBL4A;XX-FW89031B12.1-002;DXS254E;GDX;UBL4	Ubiquitin-like 4A;Ubiquitin-like protein 4A	Q5HY81;P11441
4	0	1.04131	1.22233	1.20433	1.36508	0.0450055	0.272931	0.0583982	0.289633	0.268226	0.448981	3	2	2	3	35.087	39.263	13.264	15.726	40.9	42.1	24.1	31.9	IPI00005668;IPI00910990;IPI00843904;IPI00455167;IPI00887673	3-alpha-HSD3;Aldo-keto reductase family 1 member C2;Chlordecone reductase homolog HAKRD;Dihydrodiol dehydrogenase 2;Dihydrodiol dehydrogenase/bile acid-binding protein;Trans-1,2-dihydrobenzene-1,2-diol dehydrogenase;Type III 3-alpha-hydroxysteroid dehydrogenase;cDNA FLJ52680, highly similar to Aldo-keto reductase family 1 member C2 (EC 1.-.-.-);Aldo-keto reductase family 1, member C2 variant;Puta…	AKR1C2;DDH2	Aldo-keto reductase family 1 member C2;cDNA FLJ52680, highly similar to Aldo-keto reductase family 1 member C2;Aldo-keto reductase family 1, member C2 variant (Fragment);Putative uncharacterized protein AKR1C2	P52895;B4DK69;Q59GU2;B5ME26
2	0	NaN	NaN	0.754432	0.759301	0.00735059	-0.401889	NaN	NaN	-0.406537	-0.397255	1	1	2	2	NaN	NaN	10.626	15.6	8.7	8.7	15.2	15.2	IPI00005692	28S ribosomal protein S12, mitochondrial;MT-RPS12	MRPS12;RPMS12;RPSM12	28S ribosomal protein S12, mitochondrial	O15235
3	0	NaN	0.962927	0.926269	0.819135	0.164968	-0.147558	NaN	-0.0545012	-0.110497	-0.287827	1	2	2	2	NaN	7.7772	8.4516	6.4926	30.9	34.1	29.1	31.5	IPI00218187;IPI00005705	Protein phosphatase 1C catalytic subunit;Serine/threonine-protein phosphatase PP1-gamma catalytic subunit;cDNA FLJ60729, highly similar to Serine/threonine-protein phosphatase PP1-gammacatalytic subunit (EC 3.1.3.16);Serine/threonine-protein phosphatase	PPP1CC	Isoform Gamma-2 of Serine/threonine-protein phosphatase PP1-gamma catalytic subunit;Isoform Gamma-1 of Serine/threonine-protein phosphatase PP1-gamma catalytic subunit	P36873-2;P36873;P36873-1;B4DNE3;Q9UPN1
4	0	0.94038	0.969368	0.972857	0.94697	0.0139787	-0.0628157	-0.0886844	-0.0448836	-0.0396999	-0.0786098	13	14	6	9	165.71	22.371	33.5	22.971	13	13.9	5.6	7.9	IPI00005707;IPI00902949	C-type lectin domain family 13 member E;C-type mannose receptor 2;Endocytic receptor 180;Macrophage mannose receptor 2;Urokinase-type plasminogen activator receptor-associated protein	CLEC13E;ENDO180;KIAA0709;MRC2;UPARAP	C-type mannose receptor 2	Q9UBG0;A6H8K4
4	0	0.906783	0.977517	0.973141	0.781067	0.155842	-0.136653	-0.141171	-0.0328062	-0.0392788	-0.356482	8	9	5	5	64.704	39.142	27.537	19.954	54.1	68.3	50.7	49.3	IPI00005719;IPI00937805;IPI00922662;IPI00917079;IPI00334174;IPI00185217;IPI00394882;IPI00383449;IPI00903040;IPI00789827	Ras-related protein Rab-1A;YPT1-related protein;cDNA, FLJ96558, Homo sapiens RAB1A, member RAS oncogene family (RAB1A), mRNA;RAB1A protein;RAB1A, member RAS oncogene family;RAB1A, member RAS oncogene family, isoform CRA_b;cDNA FLJ57768, highly similar to Ras-related protein Rab-1A;GTP binding protein Rab1a	RAB1;RAB1A;hCG_22592	Isoform 1 of Ras-related protein Rab-1A;23 kDa protein;cDNA FLJ57768, highly similar to Ras-related protein Rab-1A;19 kDa protein;Isoform 2 of Ras-related protein Rab-1A;Isoform 3 of Ras-related protein Rab-1A	P62820-1;P62820;Q5U0I6;B7Z8M7;P62820-2;Q96RD8;P62820-3
2	0	0.780397	1.29992	NaN	NaN	0.982104	0.056801	-0.357721	0.37842	NaN	NaN	2	2	1	1	12.969	9.1355	NaN	NaN	13.6	13.6	8.9	8.9	IPI00005728;IPI00154352;IPI00647194;IPI00514229	Protein RER1;cDNA FLJ78405, highly similar to Homo sapiens RER1 retention in endoplasmic reticulum 1 homolog (S. cerevisiae), mRNA;RER1 retention in endoplasmic reticulum 1 homolog (S. cerevisiae);RER1 retention in endoplasmic reticulum 1 homolog (S. cerevisiae), isoform CRA_a;Similar to S. cerevisiae RER1;RER1 protein;RER1 retention in endoplasmic reticulum 1 homolog (S. cerevisiae), isoform CRA…	RER1;hCG_24604;RP4-740C4.2-001;RP4-740C4.2-002;RP4-740C4.2-006;RP4-740C4.2-004	RER1 protein;RER1 retention in endoplasmic reticulum 1 homolog (S. cerevisiae), isoform CRA_b;RER1 retention in endoplasmic reticulum 1 homolog;RER1 retention in endoplasmic reticulum 1 homolog	O15258;Q5T094;Q6IBJ7;Q9P0H9;Q5T091;Q5T092;Q5T093
4	0	1.00136	1.06975	1.12373	0.759359	0.81406	-0.0166134	0.00196361	0.0972696	0.168301	-0.397146	4	3	2	1	36.103	87.198	17.379	10.541	16.4	11.5	10.4	6.7	IPI00005737;IPI00399142;IPI00641719;IPI00922295;IPI00922900	Surfeit locus protein 4;cDNA FLJ50444, highly similar to Surfeit locus protein 4;cDNA FLJ61766, highly similar to Surfeit locus protein 4;cDNA, FLJ79379, highly similar to Surfeit locus protein 4;Surfeit 4, isoform CRA_b;cDNA FLJ50722, highly similar to Surfeit locus protein 4;cDNA FLJ53587, highly similar to Surfeit locus protein 4;Surfeit 4;cDNA FLJ53092, moderately similar to Surfeit locus pro…	SURF4;SURF-4;hCG_28148;RP11-244N20.4-002;RP11-244N20.4-004	Isoform 1 of Surfeit locus protein 4;Surfeit 4;Surfeit 4;cDNA FLJ53092, moderately similar to Surfeit locus protein 4;Surfeit 4, isoform CRA_c	O15260-1;O15260;B7Z1G8;B7Z7A8;B7Z8F3;Q5T8U7;O15260-2;Q5T8U5;B7Z605;B7Z6A4
2	0	1.15182	0.966744	NaN	NaN	0.649521	0.0830881	0.203918	-0.0487942	NaN	NaN	1	1	1	1	6.9872	8.9902	NaN	NaN	5.7	5.7	4.3	4.3	IPI00005740;IPI00915313	Neighbor of COX4;Protein FAM158B;cDNA, FLJ94626, Homo sapiens neighbor of COX4 (NOC4), mRNA;COX4 neighbor, isoform CRA_a;Putative uncharacterized protein COX4NB	C16orf2;C16orf4;COX4AL;COX4NB;FAM158B;NOC4;hCG_17045	Neighbor of COX4;COX4 neighbor isoform 2	O43402;Q53Y03;C9JB21
1	0	NaN	NaN	NaN	1.104	#DIV/0!	0.142736	NaN	NaN	NaN	0.142736	1	1	1	2	NaN	NaN	NaN	8.3872	3.6	3.6	3	5.9	IPI00005745;IPI00432425;IPI00259092	Long chain base biosynthesis protein 1;Serine palmitoyltransferase 1;Serine-palmitoyl-CoA transferase 1;cDNA FLJ57569, highly similar to Serine palmitoyltransferase 1 (EC 2.3.1.50);Serine palmitoyltransferase subunit 1 isoform a variant;SPTLC1 protein	LCB1;SPTLC1	Serine palmitoyltransferase 1;SPTLC1 protein	O15269;B4DR90;Q59EQ4;Q6NUL7
2	0	NaN	NaN	0.978761	1.1132	0.62578	0.0648565	NaN	NaN	-0.0309718	0.154714	0	0	2	3	NaN	NaN	12.413	53.235	0	0	8.8	23.5	IPI00005792;IPI00414963	Nuclear poly(A)-binding protein 1;Poly(A)-binding protein II;Polyadenylate-binding nuclear protein 1;Polyadenylate-binding protein 2;cDNA FLJ57714, highly similar to Poly(A)-binding protein 2	PAB2;PABP2;PABPN1	Isoform 1 of Polyadenylate-binding protein 2;Isoform 2 of Polyadenylate-binding protein 2	Q86U42-1;Q86U42;Q86U42-2;B4DEH8
0	0	NaN	NaN	NaN	NaN	#DIV/0!	NaN	NaN	NaN	NaN	NaN	1	0	1	1	NaN	NaN	NaN	NaN	2	0	1.7	1.7	IPI00005794;IPI00007664;IPI00796411	Putative uncharacterized protein ENSP00000323500;Plasma glutamate carboxypeptidase;cDNA FLJ51665, highly similar to Homo sapiens plasma glutamate carboxypeptidase (PGCP), mRNA	PGCP	Putative uncharacterized protein ENSP00000323500;Plasma glutamate carboxypeptidase;cDNA FLJ51665, highly similar to Homo sapiens plasma glutamate carboxypeptidase (PGCP), mRNA	B5MDX4;Q9Y646;B4DJC2
0	0	NaN	NaN	NaN	NaN	#DIV/0!	NaN	NaN	NaN	NaN	NaN	1	1	0	1	NaN	NaN	NaN	NaN	3.5	3.5	0	3.5	IPI00005948;IPI00184525	Mediator of RhoA-dependent invasion;Methylthioribose-1-phosphate isomerase;S-methyl-5-thioribose-1-phosphate isomerase;Translation initiation factor eIF-2B subunit alpha/beta/delta-like protein	MRDI;MRI1;UNQ6390/PRO21135	Isoform 1 of Methylthioribose-1-phosphate isomerase;Isoform 2 of Methylthioribose-1-phosphate isomerase	Q9BV20-1;Q9BV20;Q9BV20-2
2	0	NaN	NaN	1.10456	1.13622	0.0788088	0.164	NaN	NaN	0.143468	0.184245	0	1	3	3	NaN	NaN	36.647	16.784	0	6.2	26	26	IPI00005966	13 kDa differentiation-associated protein;Complex I-B17.2;NADH dehydrogenase [ubiquinone] 1 alpha subcomplex subunit 12;NADH-ubiquinone oxidoreductase subunit B17.2;13kDa differentiation-associated protein variant	DAP13;NDUFA12	13kDa differentiation-associated protein variant (Fragment)	Q9UI09;Q53HG1
4	0	1.01811	1.02747	1.05795	1.11694	0.0847407	0.0774091	0.0258963	0.0391033	0.0812783	0.159557	10	11	11	11	57.094	25.601	22.393	17.698	68.9	72.4	47.2	44.1	IPI00005969;IPI00873484	CapZ alpha-1;F-actin-capping protein subunit alpha-1;cDNA FLJ75422, highly similar to Homo sapiens capping protein (actin filament) muscle Z-line, alpha 1, mRNA	CAPZA1	F-actin-capping protein subunit alpha-1;Putative uncharacterized protein CAPZA1 (Fragment)	P52907;A8K0T9;A8MV55
4	0	1.0168	1.3765	1.16682	1.13692	0.089753	0.231751	0.0240331	0.461005	0.222582	0.185129	2	4	5	5	4.3833	140.23	89.857	25.058	11.3	24.9	24.4	24.4	IPI00005978;IPI00796848;IPI00385786;IPI00746575;IPI00902967;IPI00477842;IPI00856075;IPI00894320;IPI00739666	Protein PR264;Splicing component, 35 kDa;Splicing factor SC35;Splicing factor, arginine/serine-rich 2;cDNA FLJ40890 fis, clone UTERU2001024, highly similar to SPLICING FACTOR, ARGININE/SERINE-RICH 2;Splicing factor, arginine/serine-rich 2, isoform CRA_d;Splicing factor, arginine/serine-rich 2 variant;cDNA FLJ52570, highly similar to Splicing factor, arginine/serine-rich 2;Splicing factor, arginin…	SFRS2;hCG_27842;SFRS2B;SRP46	Splicing factor, arginine/serine-rich 2;cDNA FLJ52570, highly similar to Splicing factor, arginine/serine-rich 2;cDNA FLJ35170 fis, clone PLACE6012942, highly similar to SPLICING FACTOR, ARGININE/SERINE-RICH 2;cDNA FLJ39750 fis, clone SMINT2017736, moderat	Q01130;B3KUY1;B3KWD5;Q53FN0;B4DN89;B3KVY2;Q8NAK9;B3KUF7;Q6NXQ0;Q8N220;B3KX15;Q9BRL6-1;Q9BRL6;Q9BRL6-2;C9JTN8;A8MVW9
3	0	NaN	0.852515	0.990589	1.08941	0.734515	-0.0328253	NaN	-0.230203	-0.0136409	0.123544	1	2	2	2	NaN	91.404	13.082	24.781	15.6	24.5	15.6	15.6	IPI00759481;IPI00005996;IPI00845492;IPI00902434;IPI00759667;IPI00939666	HMGA2e;HMGA2e;High mobility group AT-hook protein 2;High mobility group protein HMGI-C;High-mobility group protein isoform C;HMGA2f;HMGA2c;HMGA2d;HMGA2d;HMGA2c	HMGA2;HMGIC	HMGA2e;High mobility group protein HMGI-C;high mobility group AT-hook 2 isoform b;HMGA2c;HMGA2d;HMGA2c	Q1M183;P52926;Q8IZX8;Q1M182;Q1M187;Q1M186;Q1M185;Q1M188
1	0	NaN	NaN	1.27246	NaN	#DIV/0!	0.347619	NaN	NaN	0.347619	NaN	1	0	2	1	NaN	NaN	4.2337	NaN	3.3	0	5	3.3	IPI00006025;IPI00719256;IPI00383381	Squamous cell carcinoma antigen recognized by T-cells 3;Tat-interacting protein of 110 kDa;cDNA FLJ51951, highly similar to Squamous cell carcinoma antigen recognized by T-cells 3;cDNA FLJ50292, highly similar to Squamous cell carcinoma antigen recognized byT-cells 3;SART3 protein	KIAA0156;SART3;TIP110	Isoform 1 of Squamous cell carcinoma antigen recognized by T-cells 3;Isoform 2 of Squamous cell carcinoma antigen recognized by T-cells 3;Isoform 3 of Squamous cell carcinoma antigen recognized by T-cells 3	Q15020-1;Q15020;B4DRG9;B4DYA2;B7ZKM0;Q15020-2;Q15020-3
4	0	1.46098	1.87491	1.04748	1.10735	0.120952	0.456995	0.54694	0.906818	0.0669255	0.147106	5	4	6	5	33.781	28.918	32.083	16.566	38.5	33.7	43.3	38.5	IPI00006034;IPI00921911	Cysteine-rich protein 2;Protein ESP1;Cysteine-rich protein 2 variant;cDNA FLJ56946, highly similar to Cysteine-rich protein 2	CRIP2;CRP2	Cysteine-rich protein 2;cDNA FLJ56946, highly similar to Cysteine-rich protein 2	P52943;Q53FN1;B7Z6C0
4	0	0.962001	0.874432	0.906947	0.937207	0.026939	-0.120064	-0.0558897	-0.193583	-0.140909	-0.0935602	8	7	5	5	13.493	23.683	20.554	32.172	57.1	57.1	39	34.4	IPI00006052	Prefoldin subunit 2;cDNA, FLJ96845, Homo sapiens prefoldin 2 (PFDN2), mRNA	HSPC231;PFD2;PFDN2;hCG_1995291;RP11-544M22.10-001	Prefoldin subunit 2	Q9UHV9;B1AQP2
3	0	0.808081	NaN	0.572541	0.793903	0.0965634	-0.464262	-0.307428	NaN	-0.804549	-0.332966	1	1	1	2	13.139	NaN	6.4364	8.3189	17.6	17.6	17.6	36.8	IPI00006072	Protein transport protein Sec61 subunit gamma	SEC61G	Protein transport protein Sec61 subunit gamma	P60059
3	0	NaN	1.02764	0.912492	0.941886	0.364173	-0.0578813	NaN	0.0393406	-0.132116	-0.0863761	1	3	2	3	NaN	28.109	35.466	35.04	1.4	3.7	3.2	4.3	IPI00006079;IPI00413671;IPI00413672;IPI00886854;IPI00886987;IPI00413673	Bcl-2-associated transcription factor 1;BCLAF1 protein;cDNA, FLJ79533, highly similar to Bcl-2-associated transcription factor 1	BCLAF1;BTF;KIAA0164	Isoform 1 of Bcl-2-associated transcription factor 1;Isoform 2 of Bcl-2-associated transcription factor 1;Isoform 3 of Bcl-2-associated transcription factor 1;similar to BCL2-associated transcription factor 1 isoform 2;similar to BCL2-associated transcript	Q9NYF8-1;Q9NYF8;Q6DCA8;Q9NYF8-2;Q9NYF8-3;Q9NYF8-4;B0AZU3
4	0	1.41623	0.895817	1.02325	0.943841	0.655096	0.0973196	0.502056	-0.158725	0.0331558	-0.0833835	1	2	4	4	44.867	37.423	77.776	32.784	11	16.7	20.3	20.3	IPI00006092	Phosphomannomutase 2;cDNA, FLJ92901, highly similar to Homo sapiens phosphomannomutase 2 (PMM2), mRNA;cDNA FLJ59907, highly similar to Phosphomannomutase 2 (EC 5.4.2.8);cDNA FLJ50559, highly similar to Phosphomannomutase 2 (EC 5.4.2.8);cDNA FLJ52163, highly similar to Phosphomannomutase 2 (EC 5.4.2.8);cDNA FLJ50693, highly similar to Phosphomannomutase 2 (EC 5.4.2.8);Phosphomannomutase 2, isoform…	PMM2;hCG_15401	Phosphomannomutase 2	O15305;B2R6D4;B7Z3M6;B7Z419;B7Z6A1;B7Z6R0;B7Z922;Q59F02
1	0	NaN	NaN	NaN	0.819336	#DIV/0!	-0.287472	NaN	NaN	NaN	-0.287472	1	1	1	2	NaN	NaN	NaN	25.652	4.1	4.1	4.1	7.3	IPI00006103	CD2 antigen cytoplasmic tail-binding protein 2;FWP010	CD2BP2;KIAA1178	CD2 antigen cytoplasmic tail-binding protein 2	O95400;Q5QTR6
2	0	NaN	NaN	1.053	0.561703	0.556846	-0.308734	NaN	NaN	0.0745013	-0.83212	1	1	3	1	NaN	NaN	18.088	65.223	12	18.4	44	12	IPI00006113	DNA-directed RNA polymerase II subunit I;DNA-directed RNA polymerase II subunit RPB9;RNA polymerase II 14.5 kDa subunit	POLR2I	DNA-directed RNA polymerase II subunit RPB9	P36954
0	0	NaN	NaN	NaN	NaN	#DIV/0!	NaN	NaN	NaN	NaN	NaN	0	0	0	0	NaN	NaN	NaN	NaN	0	0	0	0	IPI00006114;IPI00796279;IPI00790473	Cell proliferation-inducing gene 35 protein;EPC-1;Pigment epithelium-derived factor;Serpin F1	PEDF;PIG35;SERPINF1	Pigment epithelium-derived factor;25 kDa protein	P36955;Q2TU83
3	0	0.908926	1.23042	3.08452	NaN	0.377959	0.800154	-0.137766	0.299152	1.62504	NaN	4	3	2	1	27.142	185.62	184.92	NaN	10.3	7.7	4.4	2.2	IPI00006167;IPI00746326	Protein phosphatase 1C;Protein phosphatase 1G;Protein phosphatase 2C isoform gamma;Protein phosphatase magnesium-dependent 1 gamma;cDNA, FLJ92810, highly similar to Homo sapiens protein phosphatase 1G (formerly 2C), magnesium-dependent, gamma isoform (PPM1G), mRNA;cDNA FLJ45688 fis, clone FCBBF3021191, highly similar to Protein phosphatase 2C isoform gamma (EC 3.1.3.16);cDNA FLJ57252, highly simi…	PPM1C;PPM1G;hCG_21229	Protein phosphatase 1G	O15355;B2R665;B3KXL8;B4DDC8;Q6IAU5;Q96IN7
3	0	NaN	1.06581	0.866701	1.10402	0.938803	0.0174641	NaN	0.0919557	-0.206393	0.142768	1	4	3	3	NaN	20.246	5.1666	27.701	1.9	10.2	5.7	5.7	IPI00006176;IPI00939822;IPI00916785	Hepatocyte growth factor-regulated tyrosine kinase substrate;Hrs;Protein pp110;cDNA FLJ57484, highly similar to Hepatocyte growth factor-regulated tyrosine kinase substrate;cDNA FLJ61530, highly similar to Hepatocyte growth factor-regulated tyrosine kinase substrate	HGS;HRS	Isoform 1 of Hepatocyte growth factor-regulated tyrosine kinase substrate;cDNA FLJ61530, highly similar to Hepatocyte growth factor-regulated tyrosine kinase substrate;Isoform 2 of Hepatocyte growth factor-regulated tyrosine kinase substrate	O14964-1;O14964;B4DFP5;B4E1E2;O14964-2
4	0	0.827335	0.905387	0.938967	0.942152	0.0424777	-0.146467	-0.273456	-0.143394	-0.0908535	-0.0859686	6	6	6	6	25.092	17.509	9.3649	161.7	15.7	15.7	15.7	15.7	IPI00791086;IPI00006181;IPI00903191;IPI00797054;IPI00879112;IPI00789582;IPI00879735;IPI00879261	Putative uncharacterized protein EIF3D;eIF3 p66;eIF-3-zeta;Eukaryotic translation initiation factor 3 subunit 7;Eukaryotic translation initiation factor 3 subunit D;cDNA FLJ53917, highly similar to Eukaryotic translation initiation factor 3 subunit 7;cDNA FLJ51552, highly similar to Eukaryotic translation initiation factor 3 subunit 7;cDNA FLJ58383, highly similar to Eukaryotic translation initia…	EIF3D;EIF3S7;RP5-1119A7.12-005	Putative uncharacterized protein EIF3D;Eukaryotic translation initiation factor 3 subunit D;Eukaryotic translation initiation factor 3, subunit D	A8MWD3;O15371;B4DTF8;B4DVY1;B4E1K8;B0QYA5
4	0	0.804764	0.899604	1.06092	0.947239	0.25987	-0.107599	-0.313362	-0.152638	0.0853132	-0.0781998	3	5	2	3	15.065	5.2734	18.142	16.164	2.4	3.7	1.2	2	IPI00872028;IPI00292771;IPI00006196;IPI00030136	NUMA1 variant protein;Nuclear mitotic apparatus protein 1;SP-H antigen;cDNA FLJ76708, highly similar to Homo sapiens nuclear mitotic apparatus protein 1 (NUMA1), mRNA;NUMA1 protein;Nuclear mitotic apparatus protein 1 variant;Putative uncharacterized protein;Nuclear mitotic apparatus protein	NUMA1 variant protein;NUMA;NUMA1;NuMA	NUMA1 variant protein (Fragment);Isoform 1 of Nuclear mitotic apparatus protein 1;Isoform 2 of Nuclear mitotic apparatus protein 1	Q4LE64;Q14980-1;Q14980;Q14980-2;A8K394;Q3SYK8;Q59HB8;Q7Z757;Q96HN5;Q9UPG3
4	0	0.902527	1.03856	1.03579	0.830427	0.398741	-0.0712311	-0.147958	0.0545873	0.050726	-0.268075	5	5	7	7	11.54	38.438	24.856	45.922	26.7	23.5	36.2	36.2	IPI00006211;IPI00216174;IPI00443658;IPI00910004;IPI00748221	Vesicle-associated membrane protein-associated protein B/C;cDNA FLJ41544 fis, clone CERVX2002430, highly similar to Vesicle-associated membrane protein-associated protein B/C;cDNA FLJ13179 fis, clone NT2RP3003918, highly similar to Vesicle-associated membrane protein-associated protein B/C;VAMP (Vesicle-associated membrane protein)-associated protein B and C;VAMP (Vesicle-associated membrane prot…	UNQ484/PRO983;VAPB;hCG_26693	Isoform 1 of Vesicle-associated membrane protein-associated protein B/C;Putative uncharacterized protein VAPB	O95292-1;O95292;B3KVU7;Q53XM7;A6NLV9;Q6ZSP7
4	0	0.895736	1.09832	0.984543	1.00828	0.896739	-0.00474018	-0.158854	0.135301	-0.0224743	0.0118935	8	9	11	9	79.028	26.587	21.84	31.822	36	41.4	44.3	37.8	IPI00793201;IPI00006252;IPI00910647	cDNA FLJ61202, highly similar to Multisynthetase complex auxiliary component p43;Aminoacyl tRNA synthase complex-interacting multifunctional protein 1;Endothelial monocyte-activating polypeptide 2;Endothelial monocyte-activating polypeptide II;Multisynthase complex auxiliary component p43;Small inducible cytokine subfamily E member 1;cDNA FLJ52127, highly similar to Multisynthetase complex auxili…	AIMP1;EMAP2;SCYE1	small inducible cytokine subfamily E, member 1 isoform b precursor;Aminoacyl tRNA synthetase complex-interacting multifunctional protein 1;cDNA FLJ52127, highly similar to Multisynthetase complex auxiliary component p43	B4E1S7;Q12904;B4DNK3
2	0	0.800192	NaN	NaN	0.886446	0.184419	-0.245849	-0.321582	NaN	NaN	-0.173895	2	1	1	3	5.9332	NaN	NaN	35.324	15.6	15.6	14.1	31.2	IPI00006378;IPI00791902;IPI00745538	Coiled-coil domain-containing protein 72	CCDC72;HSPC016;HSPC330	Coiled-coil domain-containing protein 72;5 kDa protein	Q9Y2S6
1	0	NaN	NaN	1.2395	NaN	#DIV/0!	0.309752	NaN	NaN	0.309752	NaN	0	0	2	0	NaN	NaN	15.941	NaN	0	0	5.7	0	IPI00006379;IPI00924866	Nucleolar protein 5;Nucleolar protein 58;cDNA FLJ13913 fis, clone Y79AA1000231, highly similar to Nucleolar protein NOP5;cDNA FLJ56668, highly similar to Nucleolar protein NOP5	HSPC120;NOL5;NOP5;NOP58	Nucleolar protein 58	Q9Y2X3;B3KN82;B4DUY3
3	0	1.01214	NaN	1.31144	1.03276	0.333669	0.161925	0.0174032	NaN	0.391153	0.0465036	2	1	2	2	14.187	NaN	43.268	9.1485	10.7	5.8	10.3	10.3	IPI00006440	28S ribosomal protein S7, mitochondrial;bMRP-27a;Mitochondrial ribosomal protein S7	MRPS7	28S ribosomal protein S7, mitochondrial	Q9Y2R9;Q96Q63
4	0	1.00522	1.22164	1.09404	1.08593	0.0999558	0.139743	0.00750698	0.288823	0.129671	0.118931	4	6	9	8	19.616	71.593	21.04	27.767	9.5	15.5	15.6	12.8	IPI00006451;IPI00936987;IPI00787942;IPI00938290;IPI00794412	N-ethylmaleimide-sensitive fusion protein;Vesicle-fusing ATPase;Vesicular-fusion protein NSF;cDNA FLJ59316, highly similar to Vesicle-fusing ATPase (EC 3.6.4.6);cDNA FLJ54349, highly similar to Vesicle-fusing ATPase (EC 3.6.4.6);cDNA FLJ54615, highly similar to Vesicle-fusing ATPase (EC 3.6.4.6);cDNA FLJ54381, highly similar to Vesicle-fusing ATPase (EC 3.6.4.6);cDNA FLJ58682, highly similar to V…	NSF	Vesicle-fusing ATPase;cDNA FLJ58682, highly similar to Vesicle-fusing ATPase;similar to N-ethylmaleimide-sensitive factor	P46459;B4DFA2;B4DGR3;B4DH19;B4DSK5;B7Z5J7;B7Z9U2;Q96D47;Q9H3V6;C9JF89
3	0	0.920048	1.13456	NaN	1.14834	0.489514	0.0944387	-0.120219	0.182132	NaN	0.199554	8	10	1	3	30.904	61.142	NaN	15.504	15.8	19.2	1.5	3.8	IPI00646182;IPI00006482;IPI00788782;IPI00302840;IPI00414005;IPI00003021;IPI00640401;IPI00908591;IPI00647102;IPI00375339;IPI00647099;IPI00008161;IPI00872242;IPI00218919;IPI00909069;IPI00911028;IPI00744194	cDNA FLJ55427, highly similar to Sodium/potassium-transporting ATPase alpha-1 chain (EC 3.6.3.9);cDNA FLJ60077, highly similar to Sodium/potassium-transporting ATPase alpha-1 chain (EC 3.6.3.9);Sodium pump subunit alpha-1;Sodium/potassium-transporting ATPase subunit alpha-1;cDNA FLJ59513, highly similar to Sodium/potassium-transporting ATPase alpha-3 chain (EC 3.6.3.9);cDNA FLJ54717, highly simil…	ATP1A1;ATP1A3;hCG_37943;RP4-655J12.1-002;ATP1A2;KIAA0778;RP11-536C5.4-003	Na+/K+ -ATPase alpha 1 subunit isoform c;Isoform Long of Sodium/potassium-transporting ATPase subunit alpha-1;cDNA FLJ59513, highly similar to Sodium/potassium-transporting ATPase alpha-3 chain;Sodium/potassium-transporting ATPase subunit alpha-3;Isoform S	B7Z2T5;B7Z3V1;P05023-1;P05023;B7Z2T0;B7Z401;B7Z9V4;Q53ES0;P13637;B3KNQ8;B3KSY7;B3KV59;B7Z1Q9;B7Z3F8;Q58I21;P05023-2;B7Z1N5;B7Z3U6;Q5TC01;P50993;B2RAQ4;B1AKY9;B3KRI1;Q58I22
1	0	NaN	NaN	NaN	1.26192	#DIV/0!	0.335626	NaN	NaN	NaN	0.335626	0	0	1	2	NaN	NaN	NaN	22.606	0	0	4.4	6.4	IPI00006504;IPI00217227;IPI00332950;IPI00872304;IPI00747747	eIF-2B GDP-GTP exchange factor subunit gamma;Translation initiation factor eIF-2B subunit gamma;cDNA FLJ12337 fis, clone MAMMA1002236, highly similar to TRANSLATION INITIATION FACTOR EIF-2B GAMMA SUBUNIT;EIF2B3 protein;Eukaryotic translation initiation factor 2B, subunit 3 gamma, 58kDa, isoform CRA_e;Eukaryotic translation initiation factor 2B, subunit 3 gamma, 58kDa	EIF2B3;hCG_18606;RP5-882O7.2-008	Isoform 1 of Translation initiation factor eIF-2B subunit gamma;Isoform 2 of Translation initiation factor eIF-2B subunit gamma;Isoform 3 of Translation initiation factor eIF-2B subunit gamma;Putative uncharacterized protein EIF2B3 (Fragment);Eukaryotic tr	Q9NR50-1;Q9NR50;Q9HA31;Q9NR50-2;Q9NR50-3;A8MYS7;Q5QP91
3	0	0.936067	NaN	0.859993	0.921999	0.0625764	-0.142386	-0.0953169	NaN	-0.217603	-0.117163	2	0	5	5	8.5463	NaN	9.0359	9.0133	8.3	0	16.8	17.1	IPI00022824;IPI00006558	Bax-interacting factor 1;Endophilin-B1;SH3 domain-containing GRB2-like protein B1;cDNA FLJ50346, highly similar to SH3 domain GRB2-like protein B1 (EC 2.3.1.-)	CGI-61;KIAA0491;SH3GLB1	Isoform 2 of Endophilin-B1;Isoform 1 of Endophilin-B1	Q9Y371-2;Q9Y371;Q9Y371-1;B4E182
4	0	1.02206	0.978378	1.09126	0.876732	0.82542	-0.0114326	0.0314742	-0.0315363	0.125998	-0.189793	6	6	6	5	26.917	36.767	31.486	143.39	30.2	39.6	31.4	26.6	IPI00006579;IPI00645361	Cytochrome c oxidase polypeptide IV;Cytochrome c oxidase subunit 4 isoform 1, mitochondrial;Cytochrome c oxidase subunit IV isoform 1;COX4I1 protein	COX4;COX4I1	Cytochrome c oxidase subunit 4 isoform 1, mitochondrial;COX4I1 protein	P13073;Q6P666;Q86WV2
0	0	NaN	NaN	NaN	NaN	#DIV/0!	NaN	NaN	NaN	NaN	NaN	0	0	1	0	NaN	NaN	NaN	NaN	0	0	6.4	0	IPI00006592;IPI00794951;IPI00940503;IPI00796388;IPI00922312	Peptide methionine sulfoxide reductase;Peptide-methionine (S)-S-oxide reductase;Protein-methionine-S-oxide reductase;Methionine sulfoxide reductase;Methionine sulfoxide reductase A, isoform CRA_b;Methionine sulfoxide reductase A1;cDNA FLJ58485, highly similar to Peptide methionine sulfoxide reductase (EC 1.8.4.6);Methionine sulfoxide reductase A, isoform CRA_a;Methionine sulfoxide reductase A2;Cy…	MSRA;hCG_1810897	Peptide methionine sulfoxide reductase;methionine sulfoxide reductase A isoform b;Putative uncharacterized protein MSRA (Fragment);methionine sulfoxide reductase A isoform c;cDNA FLJ57584, highly similar to Peptide methionine sulfoxide reductase	Q9UJ68;Q549N4;A8MSN2;Q52TC4;Q66MI7;B7Z694
1	0	NaN	NaN	NaN	0.807168	#DIV/0!	-0.30906	NaN	NaN	NaN	-0.30906	1	0	1	2	NaN	NaN	NaN	2.837	3	0	3	5.8	IPI00551002;IPI00384038;IPI00902877;IPI00759601;IPI00940808;IPI00647951;IPI00014893;IPI00006602	cDNA FLJ55173, highly similar to Nuclear distribution protein nudE-like 1;Putative uncharacterized protein NDEL1;Mitosin-associated protein 1;Nuclear distribution protein nudE-like 1;Nuclear distribution protein nudE homolog 1	NDEL1;EOPA;MITAP1;NUDEL;NDE1;NUDE	cDNA FLJ55173, highly similar to Nuclear distribution protein nudE-like 1;Isoform 2 of Nuclear distribution protein nudE-like 1;41 kDa protein;Isoform 1 of Nuclear distribution protein nudE homolog 1;Isoform 1 of Nuclear distribution protein nudE-like 1;38	B4DS41;C9IY44;Q9GZM8-2;Q9GZM8;Q9NXR1-1;Q9NXR1;Q9GZM8-1;Q9NXR1-2;A6NIZ0
2	0	NaN	NaN	1.08197	0.943485	0.904918	0.0182462	NaN	NaN	0.11366	-0.0839282	0	0	2	2	NaN	NaN	14.49	10.216	0	0	14.1	13.2	IPI00006606	28S ribosomal protein S13, mitochondrial;28S ribosomal protein S26, mitochondrial	C20orf193;MRPS26;RPMS13	28S ribosomal protein S26, mitochondrial	Q9BYN8
0	0	NaN	NaN	NaN	NaN	#DIV/0!	NaN	NaN	NaN	NaN	NaN	1	1	0	0	NaN	NaN	NaN	NaN	1.6	1.6	0	0	IPI00006608;IPI00412681;IPI00412924;IPI00952639;IPI00219187;IPI00914602;IPI00219186;IPI00219185;IPI00412568;IPI00219183;IPI00394658;IPI00909502;IPI00219182	ABPP;Alzheimer disease amyloid protein;Amyloid beta A4 protein;Amyloid intracellular domain 50;Amyloid intracellular domain 57;Amyloid intracellular domain 59;APPI;Beta-amyloid protein 40;Beta-amyloid protein 42;Beta-APP40;Beta-APP42;C31;C80;C83;C99;Cerebral vascular amyloid peptide;Gamma-CTF(50);Gamma-CTF(57);Gamma-CTF(59);Gamma-secretase C-terminal fragment 50;Gamma-secretase C-terminal fragmen…	A4;AD1;APP	Isoform APP770 of Amyloid beta A4 protein (Fragment);Isoform L-APP752 of Amyloid beta A4 protein (Fragment);Isoform APP751 of Amyloid beta A4 protein (Fragment);cDNA FLJ50531, highly similar to Amyloid beta A4 protein;Isoform L-APP733 of Amyloid beta A4 pr	P05067-1;P05067;P05067-9;B4DM00;C9J740;P05067-8;B4DII8;C9JHU0;P05067-7;B4DGD0;P05067-6;C9J0K4;P05067-5;P05067-4;B4DJT9;B4DQM1;P05067-3;P05067-10;B4DMD5;B7Z313;Q9BYY9;P05067-2
4	0	0.881213	0.937559	0.941088	1.17207	0.734977	-0.0247619	-0.182438	-0.0930191	-0.0875986	0.229061	2	1	4	3	8.6802	11.05	11.8	21.353	9	9	34.6	28.2	IPI00006658;IPI00941201;IPI00552350;IPI00902638;IPI00553165	Parvulin-14;Parvulin-17;Peptidyl-prolyl cis/trans isomerase EPVH;Peptidyl-prolyl cis-trans isomerase NIMA-interacting 4;Peptidyl-prolyl cis-trans isomerase Pin4;Rotamase Pin4;Protein (Peptidylprolyl cis/trans isomerase) NIMA-interacting, 4 (Parvulin);cDNA FLJ45703 fis, clone FEBRA2026582, moderately similar to Peptidyl-prolyl cis-trans isomerase NIMA-interacting 4 (EC 5.2.1.8);Parvulin	PIN4;AL135749.5-003;PAR14;AL135749.5-002	Isoform 2 of Peptidyl-prolyl cis-trans isomerase NIMA-interacting 4;Isoform 1 of Peptidyl-prolyl cis-trans isomerase NIMA-interacting 4;Protein (Peptidylprolyl cis/trans isomerase) NIMA-interacting, 4;cDNA FLJ45703 fis, clone FEBRA2026582, moderately simil	Q9Y237-2;Q9Y237;Q9Y237-1;Q5HYW5;B3KXM0;A8E0G8;Q5HYW4
1	0	NaN	0.860363	NaN	NaN	#DIV/0!	-0.216982	NaN	-0.216982	NaN	NaN	1	2	1	0	NaN	25.487	NaN	NaN	3.3	5.8	3.3	0	IPI00006663;IPI00792207	Aldehyde dehydrogenase, mitochondrial;ALDH class 2;ALDH-E2;ALDHI;Mitochondrial aldehyde dehydrogenase 2 variant;ALDH2;cDNA FLJ50888, highly similar to Aldehyde dehydrogenase, mitochondrial (EC 1.2.1.3);Mitochondrial aldehyde dehydrogenase 2	ALDH2;ALDM	Aldehyde dehydrogenase, mitochondrial;cDNA FLJ50888, highly similar to Aldehyde dehydrogenase, mitochondrial	P05091;Q53FB6;B0LUF9;B0LUG0;B0LUG2;B4DW54;B4YAH7;Q9UN17
3	0	0.939673	NaN	0.986388	1.17427	0.716974	0.0474615	-0.0897695	NaN	-0.0197731	0.231769	1	1	3	3	2.8303	NaN	13.949	38.547	3.2	3.2	9.1	9.1	IPI00006713;IPI00166730	DnaJ homolog subfamily C member 3;Interferon-induced, double-stranded RNA-activated protein kinase inhibitor;Protein kinase inhibitor of 58 kDa;cDNA FLJ77657, highly similar to Homo sapiens DnaJ (Hsp40) homolog, subfamily C, member 3 (DNAJC3), mRNA;cDNA, FLJ93304, Homo sapiens DnaJ (Hsp40) homolog, subfamily C, member 3 (DNAJC3),mRNA;DnaJ (Hsp40) homolog, subfamily C, member 3	DNAJC3;P58IPK;PRKRI;hCG_28703	DnaJ homolog subfamily C member 3	Q13217;A8KA82
0	0	NaN	NaN	NaN	NaN	#DIV/0!	NaN	NaN	NaN	NaN	NaN	1	0	0	1	NaN	NaN	NaN	NaN	2.4	0	0	2.4	IPI00006723;IPI00940685;IPI00385642	cDNA FLJ56825, highly similar to WD repeat protein 57;38 kDa-splicing factor;Prp8-binding protein;U5 small nuclear ribonucleoprotein 40 kDa protein;U5 snRNP-specific 40 kDa protein;WD repeat-containing protein 57;cDNA FLJ90035 fis, clone HEMBA1001878, highly similar to WD repeat protein 57;CDW11/WDR57;WD repeat domain 57 (U5 snRNP specific), isoform CRA_a;cDNA, FLJ94417, highly similar to Homo sa…	PRP8BP;SFP38;SNRNP40;WDR57;hCG_20041;DKFZp434D199	cDNA FLJ56825, highly similar to WD repeat protein 57;U5 small nuclear ribonucleoprotein 40 kDa protein;WD repeat domain 57 (U5 snRNP specific), isoform CRA_b	B4DQJ1;Q96DI7;A0MNP2;B2R9I9;Q9NSS8
2	0	0.85034	1.22008	NaN	NaN	0.93534	0.0499221	-0.233888	0.286973	NaN	NaN	2	1	0	1	10.766	16.78	NaN	NaN	1.8	1.3	0	2.6	IPI00927016;IPI00006752;IPI00953210;IPI00604647;IPI00219800;IPI00922561;IPI00941980;IPI00219802;IPI00219799;IPI00639883;IPI00927735;IPI00145805;IPI00514275;IPI00166680;IPI00218901;IPI00218905;IPI00479498;IPI00218902;IPI00218498;IPI00218906;IPI00218497;IPI00218904;IPI00218907;IPI00749135;IPI00952975;IPI00946842	HPK/GCK-like kinase HGK;MAPK/ERK kinase kinase kinase 4;Mitogen-activated protein kinase kinase kinase kinase 4;Nck-interacting kinase;cDNA FLJ56564, highly similar to Mitogen-activated protein kinase kinase kinase kinase 4 (EC 2.7.11.1);Putative uncharacterized protein MAP4K4;cDNA FLJ60617, highly similar to Mitogen-activated protein kinase kinase kinase kinase 4 (EC 2.7.11.1)	HGK;KIAA0687;MAP4K4;NIK	145 kDa protein;Isoform 1 of Mitogen-activated protein kinase kinase kinase kinase 4;Putative uncharacterized protein MAP4K4;mitogen-activated protein kinase kinase kinase kinase 4 isoform 2;Isoform 3 of Mitogen-activated protein kinase kinase kinase kinas	O95819-1;O95819;C9JRC3;O95819-3;B7Z388;Q53TX8;O95819-5;B7Z3V5;C9JEV7;O95819-2;O95819-4
3	0	0.601395	0.809848	NaN	0.951656	0.196788	-0.344405	-0.733615	-0.304277	NaN	-0.0714881	2	2	1	3	71.471	35.096	NaN	20.189	8.2	8.2	7.8	15.7	IPI00006863;IPI00794341	Sperm-associated antigen 7	SPAG7	Sperm-associated antigen 7;20 kDa protein	O75391
1	0	NaN	NaN	NaN	1.02171	#DIV/0!	0.0309872	NaN	NaN	NaN	0.0309872	1	1	1	2	NaN	NaN	NaN	11.136	16.9	16.9	16.9	38.5	IPI00006864;IPI00873631	39S ribosomal protein L33, mitochondrial;50S ribosomal protein L33	C2orf1;MRPL33;hCG_1820980	39S ribosomal protein L33, mitochondrial;8 kDa protein	O75394;A8MRB0
4	0	0.93214	0.942774	0.967212	0.869036	0.0454501	-0.108129	-0.101381	-0.0850167	-0.0480967	-0.202512	15	15	10	9	33.382	30.918	31.702	24.489	60.9	60.9	34.9	34.9	IPI00006865	ER-Golgi SNARE of 24 kDa;SEC22 vesicle-trafficking protein homolog B;SEC22 vesicle-trafficking protein-like 1;Vesicle-trafficking protein SEC22b	SEC22B;SEC22L1	Vesicle-trafficking protein SEC22b	O75396
4	0	0.988533	0.954381	1.0027	1.04823	0.92039	-0.00222361	-0.016639	-0.0673634	0.00388571	0.0679539	2	3	6	6	48.364	16.622	30.256	17.678	6.7	13	29.6	29.6	IPI00006907;IPI00792426	Probable fructose-2,6-bisphosphatase TIGAR;TP53-induced glycolysis and apoptosis regulator	C12orf5;TIGAR	Probable fructose-2,6-bisphosphatase TIGAR	Q9NQ88
1	0	NaN	NaN	0.972573	NaN	#DIV/0!	-0.040121	NaN	NaN	-0.040121	NaN	0	0	3	1	NaN	NaN	23.754	NaN	0	0	11.4	2	IPI00006932;IPI00216804;IPI00893216	Putative RNA-binding protein Luc7-like 2;cDNA FLJ36545 fis, clone TRACH2006670, highly similar to RNA-binding protein Luc7-like 2;cDNA FLJ55988, highly similar to RNA-binding protein Luc7-like 2;cDNA FLJ55994, highly similar to RNA-binding protein Luc7-like 2;cDNA FLJ34725 fis, clone MESAN2005958, highly similar to RNA-binding protein Luc7-like 2;cDNA FLJ36762 fis, clone UTERU2018955, highly simi…	CGI-59;CGI-74;LUC7L2	cDNA FLJ55988, highly similar to RNA-binding protein Luc7-like 2;Isoform 2 of Putative RNA-binding protein Luc7-like 2	Q9Y383-1;Q9Y383;B3KSL5;B7Z4Q3;B7Z500;Q9Y383-2;B3KRR1;B3KSP8
0	0	NaN	NaN	NaN	NaN	#DIV/0!	NaN	NaN	NaN	NaN	NaN	1	1	1	1	NaN	NaN	NaN	NaN	6.1	6.1	2.1	2.1	IPI00470418;IPI00006957;IPI00339238	Putative uncharacterized protein DKFZp564H1664;Dehydrogenase/reductase SDR family member 7;Retinal short-chain dehydrogenase/reductase 4	DKFZp564H1664;CGI-86;DHRS7;DHRS7A;RETSDR4;UNQ285/PRO3448	Putative uncharacterized protein DKFZp564H1664;Isoform 1 of Dehydrogenase/reductase SDR family member 7;Isoform 2 of Dehydrogenase/reductase SDR family member 7	Q659E8;Q9Y394-1;Q9Y394;B2R896;Q9Y394-2
2	0	0.76864	0.751033	NaN	NaN	0.0268339	-0.39624	-0.379621	-0.413052	NaN	NaN	4	4	0	1	27.847	75.441	NaN	NaN	7.5	7.9	0	1.1	IPI00006971	Endosialin;Tumor endothelial marker 1	CD164L1;CD248;TEM1	Isoform 1 of Endosialin	Q9HCU0-1;Q9HCU0
2	0	NaN	1.00451	NaN	0.8296	0.515332	-0.12492	NaN	0.00649193	NaN	-0.269512	1	2	1	2	NaN	2.4516	NaN	17.378	10.8	16.9	6.2	16.9	IPI00944597;IPI00944550;IPI00006979;IPI00946429;IPI00947151;IPI00947056	Putative uncharacterized protein LYRM4;LYR motif-containing protein 4	LYRM4;C6orf149;CGI-203;ISD11	LYR motif containing 4 isoform 2;LYR motif containing 4 isoform 3;LYR motif-containing protein 4;Putative uncharacterized protein LYRM4;Putative uncharacterized protein LYRM4;Putative uncharacterized protein LYRM4	C9JRX8;Q9HD34;C9JY28;C9J6E7;C9J799
4	0	0.95648	1.33633	1.01839	1.07316	0.33369	0.132365	-0.0641931	0.418273	0.026293	0.101861	5	4	10	10	85.274	29.837	27.035	21.479	28.7	28.7	52.5	54.1	IPI00006980;IPI00792100	UPF0568 protein C14orf166;cDNA, FLJ92278;Chromosome 14 open reading frame 166, isoform CRA_a;CLE7;Lcrp369;CLE	C14orf166;CGI-99;hCG_22667	UPF0568 protein C14orf166;CLE	Q9Y224;Q549M8;Q5RLJ0
3	0	0.966557	0.876424	0.910913	NaN	0.0935587	-0.123489	-0.0490731	-0.190299	-0.134615	NaN	4	3	3	1	20.828	16.782	13.048	NaN	32.8	27.1	19.3	5.7	IPI00007001;IPI00377233;IPI00333848	39S ribosomal protein L11, mitochondrial;Mitochondrial ribosomal protein L11 isoform a variant;Mitochondrial ribosomal protein L11;Mitochondrial ribosomal protein L11, isoform CRA_f;Mitochondrial ribosomal protein L11, isoform CRA_c;Putative uncharacterized protein MRPL11	CGI-113;MRPL11;hCG_2017204	39S ribosomal protein L11, mitochondrial;mitochondrial ribosomal protein L11 isoform b;mitochondrial ribosomal protein L11 isoform c	Q9Y3B7;Q53G19;Q32P46;A6NLT0
0	0	NaN	NaN	NaN	NaN	#DIV/0!	NaN	NaN	NaN	NaN	NaN	0	0	0	0	NaN	NaN	NaN	NaN	0	0	0	0	IPI00007004	Ribosomal RNA-processing protein 15;RRP15-like protein;RRP15 protein;cDNA FLJ75605, highly similar to Homo sapiens CGI-115 protein (CGI-115), mRNA	CGI-115;KIAA0507;RRP15	RRP15-like protein	Q9Y3B9;A0JLN3;A8K201
4	0	1.3057	1.45537	0.941974	0.937647	0.334267	0.214342	0.384829	0.541387	-0.0862402	-0.0928838	2	2	3	3	8.1393	39.725	12.541	46.341	20.5	20.5	24.7	24.7	IPI00007019	Peptidyl-prolyl cis-trans isomerase-like 1;Rotamase PPIL1	CGI-124;CYPL1;PPIL1;UNQ2425/PRO4984	Peptidyl-prolyl cis-trans isomerase-like 1	Q9Y3C6
0	0	NaN	NaN	NaN	NaN	#DIV/0!	NaN	NaN	NaN	NaN	NaN	0	0	1	0	NaN	NaN	NaN	NaN	0	0	13	0	IPI00007021	Mediator complex subunit 31;Mediator complex subunit SOH1;Mediator of RNA polymerase II transcription subunit 31	CGI-125;MED31;SOH1	Mediator of RNA polymerase II transcription subunit 31	Q9Y3C7
4	0	0.839137	0.790451	0.908843	0.947688	0.040862	-0.198378	-0.253021	-0.339252	-0.137897	-0.0775164	3	3	4	3	18.758	23.433	12.472	171.18	31.3	31.3	43.6	30.7	IPI00007024	Protein FAM96B	CGI-128;FAM96B;HSPC118	UPF0195 protein FAM96B	Q9Y3D0
1	0	NaN	NaN	NaN	13.197	#DIV/0!	3.72213	NaN	NaN	NaN	3.72213	0	0	1	2	NaN	NaN	NaN	149.76	0	0	11.8	23.7	IPI00007047	Calgranulin-A;Calprotectin L1L subunit;Cystic fibrosis antigen;Leukocyte L1 complex light chain;Migration inhibitory factor-related protein 8;Protein S100-A8;S100 calcium-binding protein A8;Urinary stone protein band A	CAGA;CFAG;MRP8;S100A8	Protein S100-A8	P05109
4	0	0.912159	0.97924	0.935016	1.06883	0.475574	-0.0382846	-0.132643	-0.0302653	-0.0969364	0.0960365	4	8	4	4	10.937	20.726	8.9253	6.2223	26.3	40.1	34.2	34.2	IPI00007052	FIS1 homolog;Mitochondrial fission 1 protein;Tetratricopeptide repeat protein 11	CGI-135;FIS1;TTC11	Mitochondrial fission 1 protein	Q9Y3D6
4	0	0.943129	0.970214	1.05071	1.08725	0.761106	0.0183859	-0.0844725	-0.0436245	0.0713604	0.120686	9	11	9	8	54.499	30.535	15.661	20.239	29.2	36.4	31.9	26	IPI00007058;IPI00908316;IPI00867659;IPI00255836	Coronin-1B;Coronin-2;Putative uncharacterized protein DKFZp762I166	CORO1B;DKFZp762I166	Coronin-1B	Q9BR76;Q9NSK3
4	0	0.879275	0.854993	1.03395	0.763884	0.128242	-0.179471	-0.185613	-0.226015	0.0481734	-0.388575	4	4	3	4	20.454	34.992	49.637	18.757	33.8	33.8	31.2	42.2	IPI00872817;IPI00007067;IPI00874202;IPI00479010;IPI00909760	Putative uncharacterized protein GLIPR2;Glioma pathogenesis-related protein 2;Golgi-associated plant pathogenesis-related protein 1;GLI pathogenesis-related 2;cDNA FLJ58039, highly similar to Golgi-associated plant pathogenesis-related protein 1	GLIPR2;C9orf19;GAPR1;RP11-421H8.5-004	Putative uncharacterized protein GLIPR2;Golgi-associated plant pathogenesis-related protein 1;Putative uncharacterized protein GLIPR2 (Fragment);Putative uncharacterized protein GLIPR2;cDNA FLJ58039, highly similar to Golgi-associated plant pathogenesis-re	A8MWQ4;Q9H4G4;A8MZ81;A6NKU3;Q5VZR0;B4DQC5
4	0	1.73804	1.52128	0.930319	1.00109	0.23913	0.375939	0.797463	0.605289	-0.104202	0.00157312	3	7	12	8	29.212	20.995	20.597	21.149	9.5	26.7	31.4	25.9	IPI00007074	Tyrosyl--tRNA ligase;Tyrosyl-tRNA synthetase, cytoplasmic	YARS	Tyrosyl-tRNA synthetase, cytoplasmic	P54577
1	0	NaN	NaN	NaN	1.06539	#DIV/0!	0.0913871	NaN	NaN	NaN	0.0913871	1	1	1	2	NaN	NaN	NaN	35.386	10.7	10.7	10.7	22.1	IPI00007096	cDNA FLJ77012, highly similar to Homo sapiens interferon responsive gene 15 (IFRG15), mRNA;IFRG15 protein;Interferon responsive gene 15	hCG_1759493;IFRG15	interferon alpha responsive	Q9H496
3	0	NaN	0.895255	1.02048	0.940291	0.315928	-0.0709526	NaN	-0.159629	0.0292493	-0.08882	1	4	4	5	NaN	25.463	8.1037	8.7125	2.6	13.7	10.3	12.5	IPI00007102;IPI00032575;IPI00745272;IPI00922891;IPI00909336;IPI00792035	cDNA FLJ76436;Uncharacterized protein C17orf25.;Glyoxalase domain-containing protein 4;cDNA FLJ16128 fis, clone BRACE2038269, moderately similar to Bombyx mori cytosolic juvenile hormone binding protein 36 kDa subunit (cJHBP) mRNA;cDNA FLJ55095;cDNA FLJ59092	C17orf25;CGI-150;GLOD4;My027	Uncharacterized protein C17orf25;Isoform 1 of Glyoxalase domain-containing protein 4;Isoform 2 of Glyoxalase domain-containing protein 4;cDNA FLJ55095;cDNA FLJ59092;Isoform 3 of Glyoxalase domain-containing protein 4	A8K8F0;Q9Y3E8;Q9HC38-1;Q9HC38;Q9HC38-2;B3KV49;B7Z403;B4DX01;Q9HC38-3
4	0	1.68839	1.10285	0.905715	0.926784	0.495281	0.209061	0.755649	0.141239	-0.142871	-0.109695	5	6	7	10	14.978	7.1925	23.941	16.29	21	27	17.8	35.4	IPI00007117;IPI00792070;IPI00791734;IPI00797177;IPI00797920;IPI00789721	Monocyte Arg-serpin;Placental plasminogen activator inhibitor;Plasminogen activator inhibitor 2;Serpin B2;Urokinase inhibitor;cDNA, FLJ93654, highly similar to Homo sapiens serpin peptidase inhibitor, clade B (ovalbumin), member 2 (SERPINB2), mRNA	PAI2;PLANH2;SERPINB2	Plasminogen activator inhibitor 2	P05120;B2R7Y0
3	0	NaN	0.428596	0.977899	0.814001	0.288123	-0.43408	NaN	-1.22231	-0.032242	-0.296898	1	2	6	9	NaN	14.205	9.9705	26.081	3	3	20.4	30.1	IPI00007118;IPI00926949;IPI00926285	Endothelial plasminogen activator inhibitor;Plasminogen activator inhibitor 1;Serpin E1;cDNA FLJ61097, highly similar to Plasminogen activator inhibitor 1;cDNA FLJ53064, highly similar to Plasminogen activator inhibitor 1;cDNA FLJ51012, highly similar to Plasminogen activator inhibitor 1;cDNA, FLJ79124, highly similar to Plasminogen activator inhibitor 1;Putative uncharacterized protein SERPINE1	PAI1;PLANH1;SERPINE1	Plasminogen activator inhibitor 1;plasminogen activator inhibitor-1 isoform 2 precursor	P05121;B7Z1D9;B7Z4S0;B7Z4X6;B7ZAB0;C9J272
3	0	0.920471	NaN	0.917095	0.893495	0.00977353	-0.135501	-0.119555	NaN	-0.124858	-0.162468	3	1	6	5	16.102	NaN	20.853	38.199	27.6	6.8	43	37.6	IPI00007155;IPI00328913;IPI00794724;IPI00795056;IPI00796001;IPI00798357	ESCRT-I complex subunit VPS28;Vacuolar protein sorting-associated protein 28 homolog;Vacuolar protein sorting 28 (Yeast), isoform CRA_a;Vacuolar sorting protein 28;Vacuolar protein sorting 28 homolog (S. cerevisiae)	VPS28;hCG_24005	Vacuolar protein sorting-associated protein 28 homolog;vacuolar protein sorting 28 isoform 2;23 kDa protein;21 kDa protein	Q9UK41;Q548N1;Q86VK0
0	0	NaN	NaN	NaN	NaN	#DIV/0!	NaN	NaN	NaN	NaN	NaN	1	0	0	0	NaN	NaN	NaN	NaN	17.9	0	0	0	IPI00942405;IPI00007163	R30783_1;U6 snRNA-associated Sm-like protein LSm7	LSM7	R30783_1;U6 snRNA-associated Sm-like protein LSm7	O75243;Q9UK45
3	0	0.697642	NaN	1.27083	0.926612	0.741549	-0.0513591	-0.519441	NaN	0.345767	-0.109962	2	0	2	2	5.1358	NaN	0.44493	10.386	34.1	0	34.1	34.1	IPI00007166	Immediate early response 3-interacting protein 1	HSPC039;IER3IP1	Immediate early response 3-interacting protein 1	Q9Y5U9
4	0	0.883158	0.827677	0.902364	0.813537	0.00832502	-0.223164	-0.179256	-0.272859	-0.148218	-0.29772	5	5	2	2	19.478	23.745	9.7749	59.468	50.7	50.3	21.8	24.2	IPI00007188;IPI00022891;IPI00010420;IPI00556601	Adenine nucleotide translocator 2;ADP,ATP carrier protein 2;ADP,ATP carrier protein, fibroblast isoform;ADP/ATP translocase 2;Solute carrier family 25 member 5;cDNA, FLJ96310, highly similar to Homo sapiens solute carrier family 25 (mitochondrial carrier; adenine nucleotide translocator), member 5 (SLC25A5), mRNA;SLC25A5 protein;Adenine nucleotide translocator 1;ADP,ATP carrier protein 1;ADP,ATP …	ANT2;SLC25A5;ANT1;SLC25A4	ADP/ATP translocase 2;ADP/ATP translocase 1	P05141;B2RCV1;Q6NVC0;P12235;A8K787
4	0	0.904241	0.980392	0.976372	1.09345	0.747999	-0.0165227	-0.145221	-0.0285691	-0.0344975	0.128882	2	2	2	4	8.5985	5.3001	9.9839	19.16	9.2	9.2	9.2	21.9	IPI00007264	Alpha-crystallin C chain;E2-induced gene 1 protein;Heat shock protein beta-8;Protein kinase H11;Small stress protein-like protein HSP22	CRYAC;E2IG1;HSP22;HSPB8;PP1629	Heat shock protein beta-8	Q9UJY1
2	0	0.914327	0.82021	NaN	NaN	0.229792	-0.205449	-0.129217	-0.285935	NaN	NaN	3	2	0	0	22.245	14.585	NaN	NaN	7.9	5.8	1.7	0	IPI00007277;IPI00910490;IPI00789379;IPI00015103;IPI00925387;IPI00760735;IPI00793188	Leucine-rich repeat flightless-interacting protein 2;cDNA FLJ58304, moderately similar to Leucine-rich repeat flightless-interacting protein 2;Putative uncharacterized protein LRRFIP2;cDNA FLJ75479	LRRFIP2	Isoform 1 of Leucine-rich repeat flightless-interacting protein 2;Putative uncharacterized protein LRRFIP2;leucine rich repeat (in FLII) interacting protein 2 isoform 3;Isoform 2 of Leucine-rich repeat flightless-interacting protein 2;Putative uncharacteri	Q9Y608-1;Q9Y608;A8MXR0;A8K649;Q9Y608-2;C9JSU1;Q9Y608-3
4	0	1.2068	1.35452	0.980488	1.01663	0.204597	0.188539	0.271183	0.43778	-0.0284277	0.0237975	3	3	4	3	25.033	16.394	15.884	2.9883	13.3	14.4	18.6	14.4	IPI00007321;IPI00939508;IPI00398727;IPI00909991;IPI00797535	cDNA FLJ60607, highly similar to Acyl-protein thioesterase 1 (EC 3.1.2.-);Acyl-protein thioesterase 1;Lysophospholipase 1;Lysophospholipase I;cDNA FLJ78542, highly similar to Homo sapiens lysophospholipase I (LYPLA1), mRNA;cDNA, FLJ94339, Homo sapiens lysophospholipase I (LYPLA1), mRNA;LYPLA1 protein;Lysophospholipase I, isoform CRA_a;cDNA FLJ52008, highly similar to Acyl-protein thioesterase 1 (…	APT1;LPL1;LYPLA1;hCG_1983522	cDNA FLJ60607, highly similar to Acyl-protein thioesterase 1;Isoform 1 of Acyl-protein thioesterase 1;Isoform 2 of Acyl-protein thioesterase 1;cDNA FLJ52008, highly similar to Acyl-protein thioesterase 1	B4DJV9;O75608-1;O75608;Q6IAQ1;O75608-2;B4DP64
3	0	NaN	1.45334	0.980584	1.01389	0.43279	0.20072	NaN	0.539373	-0.0282861	0.0199011	0	1	3	4	NaN	23.961	12.725	32.831	0	1.2	3.1	4.5	IPI00007334;IPI00946415;IPI00911038;IPI00215975;IPI00297991	Apoptotic chromatin condensation inducer in the nucleus;ACIN1 protein;cDNA FLJ50838, highly similar to Apoptotic chromatin condensation inducer in thenucleus;Putative uncharacterized protein DKFZp667N107	ACIN1;ACINUS;KIAA0670;DKFZp667N107	Isoform 1 of Apoptotic chromatin condensation inducer in the nucleus;apoptotic chromatin condensation inducer 1 isoform 2;apoptotic chromatin condensation inducer 1 isoform 3;Isoform 2 of Apoptotic chromatin condensation inducer in the nucleus;Isoform 3 of	Q9UKV3-1;Q9UKV3;B2RTT4;B4DQZ7;Q69YJ6;Q9UKV3-2;Q9UKV3-3
2	0	NaN	NaN	1.12559	0.95057	0.75771	0.0539206	NaN	NaN	0.170687	-0.0731348	1	1	6	6	NaN	NaN	13.574	20.207	7.9	7.9	42.4	45.8	IPI00007346;IPI00643915;IPI00645020;IPI00644363	Peptidyl-prolyl cis-trans isomerase H;Rotamase H;Small nuclear ribonucleoprotein particle-specific cyclophilin H;U-snRNP-associated cyclophilin SnuCyp-20;Peptidyl-prolyl cis-trans isomerase	CYP20;CYPH;PPIH;hCG_21746	Peptidyl-prolyl cis-trans isomerase H;Putative uncharacterized protein PPIH;Peptidyl-prolyl cis-trans isomerase	O43447;Q6FH36;Q6FH57;C9JQD4;A6NNE7
4	0	0.974279	0.938791	0.759705	0.739262	0.100767	-0.229367	-0.0375931	-0.0911242	-0.396488	-0.435842	6	7	6	6	47.228	43.735	15.362	24.464	7.7	7.9	6.4	6.4	IPI00007402	Importin-7;Ran-binding protein 7;cDNA FLJ14581 fis, clone NT2RM4001382, highly similar to Importin-7;cDNA FLJ14986 fis, clone Y79AA1000784, highly similar to Importin-7;cDNA FLJ90427 fis, clone NT2RP3000481, highly similar to Importin-7	IPO7;RANBP7	Importin-7	O95373;B3KNG9;B3KQG6
4	0	0.890472	1.06472	0.993838	1.03859	0.89998	-0.00446874	-0.167358	0.0904809	-0.00891695	0.0546318	7	6	6	6	16.605	18.158	20.183	19.48	31.9	31.1	22.7	22.7	IPI00007423;IPI00759824;IPI00647001;IPI00930163;IPI00887411	Acidic leucine-rich nuclear phosphoprotein 32 family member B;Acidic protein rich in leucines;Putative HLA-DR-associated protein I-2;Silver-stainable protein SSP29;Acidic (Leucine-rich) nuclear phosphoprotein 32 family, member B variant;Acidic (Leucine-rich) nuclear phosphoprotein 32 family, member B	ANP32B;APRIL;PHAPI2;RP11-535C21.1-003	Isoform 1 of Acidic leucine-rich nuclear phosphoprotein 32 family member B;Isoform 2 of Acidic leucine-rich nuclear phosphoprotein 32 family member B;Acidic (Leucine-rich) nuclear phosphoprotein 32 family, member B	Q92688-1;Q92688;Q53F35;Q92688-2;Q5T6W8
4	0	1.01461	1.41647	1.23142	0.965717	0.227598	0.210457	0.0209253	0.502301	0.300324	-0.0503276	5	4	2	3	29.917	47.216	31.952	12.054	26.6	26.1	13.8	19.7	IPI00007426;IPI00908696;IPI00909717;IPI00945943;IPI00946721;IPI00946450	ADP-ribosylation factor-like protein 6-interacting protein 5;Cytoskeleton-related vitamin A-responsive protein;Dermal papilla-derived protein 11;Glutamate transporter EAAC1-interacting protein;GTRAP3-18;JM5;PRA1 family protein 3;Prenylated Rab acceptor protein 2;Protein JWa;Putative MAPK-activating protein PM27;cDNA FLJ90131 fis, clone HEMBB1000447, highly similar to PRA1 family protein 3;cDNA FL…	ARL6IP5;DERP11;HSPC127;JWA;PRA2;PRAF3	PRA1 family protein 3;cDNA FLJ52128, highly similar to PRA1 family protein 3	O75915;B2R6V5;B3KQB4;B4DZZ0
4	0	1.04909	1.05164	1.10323	1.02863	0.0324734	0.0815367	0.0691343	0.0726341	0.141732	0.0407199	13	12	10	9	10.551	22.183	13.013	17.054	57.7	54	59.2	50.2	IPI00007611;IPI00789135;IPI00853134;IPI00893479	ATP synthase subunit O, mitochondrial;Oligomycin sensitivity conferral protein;ATP synthase	ATP5O;ATPO	ATP synthase subunit O, mitochondrial	P48047;Q53HH2
3	0	1.98	NaN	1.28591	1.13547	0.170513	0.552995	0.985502	NaN	0.362789	0.183293	1	1	3	4	15.4	NaN	26.268	28.912	18.5	18.5	27.2	33.8	IPI00007673;IPI00401259;IPI00009466	Aging-associated gene 10 protein;Coiled-coil-helix-coiled-coil-helix domain-containing protein 2, mitochondrial;HCV NS2 trans-regulated protein;Coiled-coil-helix-coiled-coil-helix domain-containing protein 9, mitochondrial	AAG10;C7orf17;CHCHD2;C9orf49;CHCHD9	Coiled-coil-helix-coiled-coil-helix domain-containing protein 2, mitochondrial;Coiled-coil-helix-coiled-coil-helix domain-containing protein 9, mitochondrial	Q9Y6H1;Q5T1J5
4	0	0.91166	1.06832	0.947957	0.995322	0.58006	-0.0279477	-0.133432	0.0953425	-0.0771063	-0.00676476	5	4	6	3	27.965	43.108	41.571	15.721	12.6	12.4	18	10.5	IPI00007675;IPI00909015;IPI00927867;IPI00796377	Cytoplasmic dynein 1 light intermediate chain 1;Dynein light chain A;Dynein light intermediate chain 1, cytosolic;cDNA FLJ10219 fis, clone HEMBA1007018, highly similar to Cytoplasmic dynein 1 light intermediate chain 1;Putative uncharacterized protein DKFZp686A1525;cDNA FLJ58500, highly similar to Cytoplasmic dynein 1 light intermediate chain 1	DNCLI1;DYNC1LI1;DKFZp686A1525	Cytoplasmic dynein 1 light intermediate chain 1;cDNA FLJ58500, highly similar to Cytoplasmic dynein 1 light intermediate chain 1	Q9Y6G9;A2RRG7;B3KM42;Q6MZE7;B4DDM4
4	0	1.00081	1.05441	1.07236	0.895817	0.938328	0.00841431	0.00116955	0.0764319	0.100793	-0.158725	2	3	2	3	26.919	118.94	15.889	11.489	7.4	14.4	9.3	14.4	IPI00007676;IPI00788741	17-beta-hydroxysteroid dehydrogenase 12;3-ketoacyl-CoA reductase;Estradiol 17-beta-dehydrogenase 12;cDNA FLJ90530 fis, clone NT2RP4002187, highly similar to Homo sapiens hydroxysteroid (17-beta) dehydrogenase 12 (HSD17B12), mRNA;cDNA FLJ61181, highly similar to Homo sapiens hydroxysteroid (17-beta) dehydrogenase 12 (HSD17B12), mRNA	HSD17B12	Estradiol 17-beta-dehydrogenase 12	Q53GQ0;B3KQJ0;B4DWS6
4	0	1.06407	1.08621	1.06067	1.09317	0.00226191	0.105719	0.089589	0.119307	0.0849759	0.128519	15	20	14	13	65.909	116.47	10.809	17.358	36	51.1	33.7	31.1	IPI00007682;IPI00946476;IPI00946636;IPI00946288	Vacuolar ATPase isoform VA68;Vacuolar proton pump subunit alpha;V-ATPase 69 kDa subunit;V-type proton ATPase catalytic subunit A;cDNA FLJ51804, highly similar to Vacuolar ATP synthase catalytic subunit A, ubiquitous isoform (EC 3.6.3.14);cDNA FLJ53889, highly similar to Vacuolar ATP synthase catalytic subunit A, ubiquitous isoform (EC 3.6.3.14)	ATP6A1;ATP6V1A;ATP6V1A1;VPP2	V-type proton ATPase catalytic subunit A	P38606;B7Z1R5;B7Z2V6
2	0	NaN	NaN	0.929627	1.00716	0.562054	-0.0463338	NaN	NaN	-0.105276	0.0102943	0	1	5	5	NaN	NaN	5.3807	92.675	0	4.7	20.2	20.5	IPI00007694;IPI00412156;IPI00943255;IPI00921280	Protein phosphatase methylesterase 1	PME1;PP2593;PPME1;PRO0750	Isoform 1 of Protein phosphatase methylesterase 1;Isoform 2 of Protein phosphatase methylesterase 1;23 kDa protein	Q9Y570-1;Q9Y570;Q9Y570-2
3	0	NaN	0.879507	2.26927	1.21557	0.399505	0.540804	NaN	-0.185232	1.18223	0.281632	1	3	2	8	NaN	20.317	64.384	17.874	16.7	21.4	18.6	29.4	IPI00007702;IPI00902596	Heat shock-related 70 kDa protein 2;cDNA FLJ40505 fis, clone TESTI2045562, highly similar to HEAT SHOCK-RELATED 70 kDa PROTEIN 2	HSPA2	Heat shock-related 70 kDa protein 2;cDNA FLJ40505 fis, clone TESTI2045562, highly similar to HEAT SHOCK-RELATED 70 kDa PROTEIN 2	P54652;B3KUS2
4	0	1.1658	1.18067	0.934667	0.967586	0.436216	0.0870275	0.22132	0.2396	-0.0974759	-0.0475383	2	2	1	1	57.895	35.66	34.247	35.168	69.9	69.9	67.2	67.2	IPI00007752;IPI00930130;IPI00908605	Tubulin beta-2 chain;Tubulin beta-2C chain;Class IVb beta tubulin;Tubulin, beta 2C;TUBB2C protein;Tubulin beta 2C;cDNA FLJ11352 fis, clone HEMBA1000020, highly similar to Tubulin beta-2C chain	TUBB2C	Tubulin beta-2C chain;cDNA FLJ11352 fis, clone HEMBA1000020, highly similar to Tubulin beta-2C chain	P68371;Q8IWP6;Q8IZ29;Q8N6N5;Q96HX0;A4UCT2;B3KML9
4	0	0.903016	1.0595	0.848464	0.890472	0.190879	-0.111908	-0.147176	0.0833863	-0.237074	-0.167358	3	2	3	3	72.163	16.332	35.705	11.016	19.6	12.9	17.3	17.3	IPI00007755;IPI00790578	Ras-related protein Rab-21;KIAA0118 protein	KIAA0118;RAB21	Ras-related protein Rab-21	Q9UL25;Q96GX3
3	0	1.50736	0.993246	NaN	2.69433	0.249368	0.792144	0.592027	-0.00977716	NaN	1.42993	1	0	0	1	45.361	23.386	NaN	143.02	10.8	11.3	5.7	10.8	IPI00007756	Ras-related protein Rab-22A;Similar to RAB22A, member RAS oncogene family	RAB22;RAB22A	Ras-related protein Rab-22A	Q9UL26;Q96IY7
4	0	0.817929	0.995322	0.689988	0.863334	0.0967514	-0.248719	-0.289952	-0.00676476	-0.535356	-0.212009	4	4	4	5	18.437	11.041	10.532	16.704	46.8	46.8	37.7	46.8	IPI00007764;IPI00384857;IPI00917313;IPI00447316;IPI00916337	Androgen-regulated protein 2;Hematological and neurological expressed 1 protein;Putative uncharacterized protein HN1	ARM2;HN1	Isoform 1 of Hematological and neurological expressed 1 protein;Isoform 2 of Hematological and neurological expressed 1 protein;Putative uncharacterized protein HN1;Isoform 3 of Hematological and neurological expressed 1 protein	Q9UK76-1;Q9UK76;B2R6K3;Q9UK76-2;B8ZZT7;Q9UK76-3
4	0	0.896459	0.859254	1.0353	0.861623	0.1223	-0.13106	-0.15769	-0.218843	0.0500545	-0.214871	27	28	18	17	14.456	16.523	61.616	25.577	40.1	41.2	30.3	30.3	IPI00007765;IPI00922694	75 kDa glucose-regulated protein;Heat shock 70 kDa protein 9;Mortalin;Peptide-binding protein 74;Stress-70 protein, mitochondrial;cDNA FLJ51811, highly similar to Stress-70 protein, mitochondrial;cDNA FLJ51907, highly similar to Stress-70 protein, mitochondrial;Heat shock 70 kDa protein 9B;HSPA9 protein;Catecholamine-regulated protein 40;cDNA FLJ51903, highly similar to Stress-70 protein, mitocho…	GRP75;HSPA9;HSPA9B	Stress-70 protein, mitochondrial;cDNA FLJ51903, highly similar to Stress-70 protein, mitochondrial	P38646;B7Z1V7;B7Z4V2;Q2F839;Q8N1C8;A1XP52;B7Z4T3
4	0	0.988631	1.08127	0.788581	0.913993	0.401851	-0.0844893	-0.0164962	0.112724	-0.342669	-0.129745	7	7	12	7	6.6467	52.891	13.032	17.181	65.9	69.6	85.2	74.1	IPI00007797;IPI00788781;IPI00737213;IPI00869087	Epidermal-type fatty acid-binding protein;Fatty acid-binding protein 5;Fatty acid-binding protein, epidermal;Psoriasis-associated fatty acid-binding protein homolog;Putative uncharacterized protein FABP5	FABP5	Fatty acid-binding protein, epidermal;Putative uncharacterized protein FABP5;15 kDa protein	Q01469;A8MTQ5
3	0	NaN	1.01278	1.02922	1.02773	0.0467143	0.0331488	NaN	0.0183222	0.0415514	0.0394585	1	2	1	1	NaN	15.288	1.0789	14.487	5	8.9	7.6	5	IPI00007811;IPI00456970;IPI00029162;IPI00376955;IPI00414292;IPI00552413;IPI00394661;IPI00914963;IPI00165249;IPI00742856;IPI00877696;IPI00925315;IPI00044678;IPI00917390;IPI00301923;IPI00829793;IPI00908349;IPI00023503;IPI00925562;IPI00165474;IPI00442058;IPI00031681;IPI00953034;IPI00260318;IPI00925841;IPI00797954;IPI00910650;IPI00383457;IPI00790969;IPI00878924;IPI00059926	Cell division protein kinase 4;Cyclin-dependent kinase 4;PSK-J3;cDNA, FLJ94294, highly similar to Homo sapiens cyclin-dependent kinase 4 (CDK4), mRNA;cDNA FLJ60730, highly similar to Cell division protein kinase 4 (EC 2.7.11.22);Cyclin dependent protein kinase;Cyclin-dependent kinase 4, isoform CRA_b	CDK4;hCG_40151	Cell division protein kinase 4	P11802;B2R9A0;B4DNF9;Q6FG61;Q6LC83
4	0	1.01376	1.15259	1.25491	1.13222	0.0630637	0.18697	0.0197119	0.204882	0.327584	0.179156	12	9	13	10	32.842	43.809	40.979	16.181	43.4	35	36.6	29.9	IPI00007812;IPI00848320;IPI00304911;IPI00926751;IPI00925534;IPI00925827;IPI00792597	Endomembrane proton pump 58 kDa subunit;HO57;Vacuolar proton pump subunit B 2;V-type proton ATPase subunit B, brain isoform;cDNA FLJ51779, highly similar to Vacuolar ATP synthase subunit B, brain isoform (EC 3.6.3.14);cDNA FLJ53854, highly similar to Vacuolar ATP synthase subunit B, brain isoform (EC 3.6.3.14);ATPase, H+ transporting, lysosomal 56/58kD, V1 subunit B, isoform 2 variant	ATP6B2;ATP6V1B2;VPP3	V-type proton ATPase subunit B, brain isoform;ATPase, V1 complex, subunit B family protein	P21281;B2R5Z3;B4DFM5;B4DQI9;Q59HF3
1	0	NaN	NaN	0.942685	NaN	#DIV/0!	-0.0851526	NaN	NaN	-0.0851526	NaN	0	0	3	1	NaN	NaN	3.9071	NaN	0	0	7.6	2.6	IPI00007814;IPI00789054;IPI00873237	Vacuolar proton pump subunit C 1;V-type proton ATPase subunit C 1;Putative uncharacterized protein ATP6V1C1;cDNA FLJ52191, highly similar to Vacuolar ATP synthase subunit C (EC 3.6.3.14)	ATP6C;ATP6D;ATP6V1C1;VATC	V-type proton ATPase subunit C 1;32 kDa protein;Putative uncharacterized protein ATP6V1C1	P21283;A8MQ60;B7Z593
2	0	NaN	0.720721	1.30307	NaN	0.932762	0.017058	NaN	-0.472488	0.381911	NaN	1	2	2	1	NaN	16.035	0.33844	NaN	12.4	20	20	12.4	IPI00007909	PRA1 family protein 1;Prenylated Rab acceptor protein 1	PRA1;PRAF1;RABAC1	Prenylated Rab acceptor protein 1	Q9UI14
4	0	0.947867	0.800897	0.974849	0.90703	0.105382	-0.139775	-0.077243	-0.320311	-0.0367495	-0.140779	3	2	4	4	11.778	25.866	7.0565	108.89	24.1	16.1	28.2	28.2	IPI00007926;IPI00395835	c-Myc-responsive protein Rcl;Deoxyribonucleoside 5-monophosphate N-glycosidase;Putative uncharacterized protein C6orf108	C6orf108;RCL	Deoxyribonucleoside 5-monophosphate N-glycosidase;putative c-Myc-responsive isoform 2	O43598;A8MXA0
4	0	1.37864	1.18663	0.806647	1.20703	0.387484	0.195019	0.463251	0.246875	-0.309991	0.271462	5	5	9	7	55.579	38.726	66.955	28.279	11.6	11.6	25.7	18.5	IPI00007935;IPI00553102;IPI00555593;IPI00552367;IPI00942043;IPI00103146	Enigma homolog;Enigma-like PDZ and LIM domains protein;PDZ and LIM domain protein 5;cDNA FLJ54018, highly similar to PDZ and LIM domain protein 5;Putative uncharacterized protein LIM;PRO2489;cDNA FLJ61541, highly similar to Homo sapiens PDZ and LIM domain 5 (PDLIM5), transcript variant 2, mRNA	ENH;L9;PDLIM5;LIM	PDZ and LIM domain protein 5;PDZ and LIM domain 5 isoform b;Enigma homolog (Fragment)	Q96HC4;B7Z481;Q4W5K9;Q9P1D1;B7Z8X5;Q59FC9
4	0	0.893096	1.15524	1.16872	0.930492	0.710849	0.0522578	-0.163112	0.208194	0.224924	-0.103934	3	2	2	2	21.715	14.018	14.084	1.8979	25.9	17	12.9	12.9	IPI00007940;IPI00936931;IPI00879747	cDNA, FLJ96656, highly similar to Homo sapiens SPFH domain family, member 1 (SPFH1), mRNA;Endoplasmic reticulum lipid raft-associated protein 1;Erlin-1;Protein KE04;Stomatin-prohibitin-flotillin-HflC/K domain-containing protein 1;cDNA FLJ57553, highly similar to SPFH domain-containing protein 1;ER lipid raft associated 1	C10orf69;ERLIN1;KE04;KEO4;SPFH1;RP11-316M21.1-003	ER lipid raft associated 1;Erlin-1;ER lipid raft associated 1	B2RDK6;O75477;B4DPN7;B0QZ43
4	0	0.847601	0.951022	0.946611	0.871916	0.039376	-0.145146	-0.238542	-0.0724488	-0.0791561	-0.19774	3	4	3	4	8.2043	19.069	15.96	12.958	24.9	28.7	15.6	22.4	IPI00008034	Ras-related protein Rab-23	HSPC137;RAB23	Ras-related protein Rab-23	Q9ULC3
1	0	NaN	NaN	1.00835	NaN	#DIV/0!	0.0119951	NaN	NaN	0.0119951	NaN	0	1	2	1	NaN	NaN	30.273	NaN	0	2.4	4.1	1.7	IPI00008164	Post-proline cleaving enzyme;Prolyl endopeptidase;cDNA, FLJ94921, highly similar to Homo sapiens prolyl endopeptidase (PREP), mRNA;Prolyl oligopeptidase	PEP;PREP	Prolyl endopeptidase	P48147;B2RAH7;Q9UM02
4	0	1.17062	1.22647	1.05963	0.957579	0.185908	0.142181	0.227269	0.294508	0.0835538	-0.0625361	2	2	3	2	7.5318	34.756	23.442	24.756	13.3	18.3	21.1	17.2	IPI00008167;IPI00787965;IPI00946353;IPI00793333;IPI00952896;IPI00789521;IPI00944896;IPI00787149;IPI00946024	Sodium/potassium-dependent ATPase subunit beta-3;Sodium/potassium-transporting ATPase subunit beta-3;cDNA FLJ50753, highly similar to Sodium/potassium-transporting ATPase subunit beta-3;Putative uncharacterized protein ATP1B3	ATP1B3	Sodium/potassium-transporting ATPase subunit beta-3;cDNA FLJ50753, highly similar to Sodium/potassium-transporting ATPase subunit beta-3;Putative uncharacterized protein ATP1B3	P54709;B7Z1N7;C9JA36;C9JA09
1	0	NaN	0.952835	NaN	NaN	#DIV/0!	-0.0697021	NaN	-0.0697021	NaN	NaN	1	3	1	1	NaN	6.8614	NaN	NaN	4.7	9.4	4.7	4.7	IPI00008215	Malic enzyme 1;NADP-dependent malic enzyme;Malic enzyme	ME1	NADP-dependent malic enzyme	P48163;A8K168;B4DX99;B4DZ70;Q8WVX2
4	0	1.43303	4.91811	1.16708	1.25508	0.183738	1.13312	0.519073	2.29811	0.222902	0.327783	2	2	2	3	22.809	105.65	1.3906	31.182	11	11	11.6	14.3	IPI00008219	UV excision repair protein RAD23 homolog A;cDNA FLJ78534, highly similar to Homo sapiens RAD23 homolog A (S. cerevisiae), mRNA;cDNA FLJ51789, highly similar to UV excision repair protein RAD23 homolog A;UV excision repair protein RAD23 homolog A variant;RAD23 homolog A (S. cerevisiae)	RAD23A	UV excision repair protein RAD23 homolog A	P54725;A8K1J3;B4DDJ7;Q59EU8;Q5M7Z1
4	0	0.956297	1.11116	0.9298	1.08908	0.711542	0.0308069	-0.0644689	0.152068	-0.105008	0.123103	5	5	8	10	16.184	30.904	22.727	119.89	19.8	17.8	24.9	36.2	IPI00008223;IPI00642549;IPI00643078;IPI00479614	UV excision repair protein RAD23 homolog B;XP-C repair-complementing complex 58 kDa protein;cDNA FLJ50817, highly similar to UV excision repair protein RAD23 homolog B;cDNA, FLJ79088, highly similar to UV excision repair protein RAD23 homolog B;UV excision repair protein RAD23 homolog B variant;RAD23-like protein B;cDNA FLJ56531, highly similar to UV excision repair protein RAD23 homolog B;RAD23 …	RAD23B;RP11-131A5.1-002	UV excision repair protein RAD23 homolog B;cDNA FLJ56531, highly similar to UV excision repair protein RAD23 homolog B	P54727;B7Z4W4;B7ZA74;Q53F10;Q7Z5K8;B4DEA3;Q5W0S5
4	0	1.09981	1.20505	0.916506	1.16054	0.251903	0.131558	0.137252	0.269095	-0.125783	0.214793	7	6	3	3	66.345	163.5	10.28	15.594	12.8	11.7	4.7	6.6	IPI00008240;IPI00910687;IPI00185398;IPI00792878;IPI00793986;IPI00789865	Methionine--tRNA ligase;Methionyl-tRNA synthetase, cytoplasmic;cDNA FLJ76789, highly similar to Homo sapiens methionine-tRNA synthetase (MARS), mRNA;cDNA FLJ16674 fis, clone THYMU3008136, highly similar to Methionyl-tRNA synthetase (EC 6.1.1.10)	MARS	Methionyl-tRNA synthetase, cytoplasmic	P56192;A8K492;B3KVK7
4	0	1.0518	1.02028	0.961631	1.01315	0.592053	0.0168051	0.0728618	0.0289694	-0.0564447	0.0188492	3	2	1	1	31.585	43.107	44.67	57.17	67.2	69.3	61.9	64	IPI00008274;IPI00646869;IPI00644589;IPI00641881;IPI00647351;IPI00644109;IPI00646269;IPI00642414;IPI00514858;IPI00954082	Adenylyl cyclase-associated protein 1;Adenylyl cyclase-associated protein	CAP;CAP1	Isoform 1 of Adenylyl cyclase-associated protein 1	Q01518-1;Q01518;B2RDY9;B4DI38;B4DNW7;B4DNY3
4	0	0.829256	1.00321	1.1092	0.988435	0.728817	-0.0254331	-0.27011	0.00462363	0.149521	-0.0167816	3	4	5	5	4.3977	18.784	21.21	9.9677	9.5	11.4	15.2	15.2	IPI00008418;IPI00219865;IPI00148255;IPI00789460;IPI00794003;IPI00924568	Diablo homolog, mitochondrial;Direct IAP-binding protein with low pI;Second mitochondria-derived activator of caspase;Diablo isoform 1 variant;cDNA FLJ10537 fis, clone NT2RP2001119, highly similar to Diablo homolog, mitochondrial;Diablo homolog (Drosophila);HCG1782202, isoform CRA_d;SMAC3	DIABLO;SMAC;hCG_1782202	Diablo homolog, mitochondrial precursor;Isoform 2 of Diablo homolog, mitochondrial;diablo isoform 3 precursor;19 kDa protein;18 kDa protein	Q9NR28-1;Q9NR28;Q53HB7;Q9NR28-2;Q502X2;Q6W3F3
4	0	1.09719	1.31098	0.735294	0.936944	0.986383	0.0287119	0.133812	0.390642	-0.443607	-0.0939657	12	14	12	12	25.144	22.241	51.286	66.184	42.6	45.1	47.1	47.1	IPI00008433;IPI00555941	40S ribosomal protein S5;40S ribosomal protein S5, N-terminally processed;Ribosomal protein S5 variant	RPS5	40S ribosomal protein S5	P46782;Q53G25
0	0	NaN	NaN	NaN	NaN	#DIV/0!	NaN	NaN	NaN	NaN	NaN	0	1	1	0	NaN	NaN	NaN	NaN	0	9.2	9.2	0	IPI00008437;IPI00789600	Probable ribosome biogenesis protein RLP24;Ribosomal L24 domain-containing protein 1;Ribosomal protein L24-like;cDNA FLJ31151 fis, clone IMR322001541, highly similar to Probable ribosome biogenesis protein RLP24	C15orf15;My024;RPL24L;RSL24D1	Probable ribosome biogenesis protein RLP24;8 kDa protein	Q9UHA3;B3KP47
4	0	1.137	1.00464	1.14103	1.23332	0.06789	0.175042	0.185228	0.00668006	0.190339	0.302546	9	8	8	8	30.878	33.776	44.306	35.273	62.4	50.9	52.1	52.1	IPI00008438;IPI00749512;IPI00478810;IPI00414852;IPI00398673;IPI00025842;IPI00816715	40S ribosomal protein S10;Ribosomal protein S10 variant;Ribosomal protein S10	RPS10;RP11-375E1__A.4-005	40S ribosomal protein S10;Ribosomal protein S10 variant (Fragment);Ribosomal protein S10;15 kDa protein	P46783;Q59GE4;Q5TZB9
2	0	NaN	NaN	1.02315	1.00965	0.247053	0.0234725	NaN	NaN	0.0330233	0.0138581	0	1	3	2	NaN	NaN	5.2425	12.769	0	3.2	6.1	2.9	IPI00395337;IPI00658114;IPI00008449;IPI00910500	Factor interacting with PAP;FIP1-like 1 protein;Pre-mRNA 3-end-processing factor FIP1;Rearranged in hypereosinophilia;cDNA FLJ56493, highly similar to Pre-mRNA 3-end-processing factor FIP1;cDNA FLJ61400, highly similar to Pre-mRNA 3-end-processing factor FIP1	FIP1;FIP1L1;RHE	Isoform 1 of Pre-mRNA 3-end-processing factor FIP1;FIP1 like 1 isoform 2;Isoform 3 of Pre-mRNA 3-end-processing factor FIP1;cDNA FLJ61400, highly similar to Pre-mRNA 3-end-processing factor FIP1	Q6UN15-1;Q6UN15;Q6UN15-4;B4DIR3;Q6UN15-3;B4DTW7
3	0	0.946074	NaN	1.2285	1.22544	0.306769	0.180581	-0.0799754	NaN	0.296899	0.293306	3	1	7	7	23.757	NaN	19.614	77.533	13.4	5.6	28.2	28.2	IPI00008454;IPI00927297;IPI00797108	APOBEC1-binding protein 2;DnaJ homolog subfamily B member 11;DnaJ protein homolog 9;ER-associated DNAJ;ER-associated dnaJ protein 3;ER-associated Hsp40 co-chaperone;HEDJ;Human DnaJ protein 9;PWP1-interacting protein 4;cDNA FLJ42295 fis, clone TLIVE2008213, highly similar to DnaJ homolog subfamily B member 11;cDNA FLJ56253, highly similar to DnaJ homolog subfamily B member 11	DNAJB11;EDJ;ERJ3;HDJ9;PSEC0121;UNQ537/PRO1080	DnaJ homolog subfamily B member 11	Q9UBS4;B3KW63
2	0	NaN	1.40875	NaN	0.83633	0.806042	0.166766	NaN	0.494414	NaN	-0.257855	0	2	0	1	NaN	10.303	NaN	11.442	0	3.2	0	1.3	IPI00816452;IPI00941711;IPI00069126;IPI00816461;IPI00008455;IPI00844172;IPI00642722;IPI00552641	Myosin-VI;Unconventional myosin-6;Myosin	KIAA0389;MYO6	Isoform 3 of Myosin-VI;149 kDa protein;Isoform 1 of Myosin-VI;Isoform 4 of Myosin-VI;Isoform 2 of Myosin-VI;Myosin;Isoform 5 of Myosin-VI	Q9UM54-3;Q9UM54;Q9UM54-1;Q9UM54-4;Q9UM54-2;Q14784;Q9UM54-5
0	0	NaN	NaN	NaN	NaN	#DIV/0!	NaN	NaN	NaN	NaN	NaN	1	1	0	0	NaN	NaN	NaN	NaN	5.8	5.8	0	0	IPI00008475	3-hydroxy-3-methylglutaryl coenzyme A synthase;Hydroxymethylglutaryl-CoA synthase, cytoplasmic;3-hydroxy-3-methylglutaryl-Coenzyme A synthase 1 (Soluble);cDNA FLJ38173 fis, clone FCBBF1000053, highly similar to HYDROXYMETHYLGLUTARYL-COA SYNTHASE, CYTOPLASMIC	HMGCS;HMGCS1	Hydroxymethylglutaryl-CoA synthase, cytoplasmic	Q01581;Q5XJ04;Q8N995
4	0	1.35785	0.956846	1.18483	1.12745	0.152549	0.210069	0.441321	-0.063641	0.244685	0.17306	4	7	5	6	18.418	30.18	19.136	28.962	8.8	13.4	7.4	11.1	IPI00008485;IPI00643595;IPI00930318	Citrate hydro-lyase;Cytoplasmic aconitate hydratase;Ferritin repressor protein;Iron regulatory protein 1;Iron-responsive element-binding protein 1;Aconitase 1 variant;Aconitase 1, soluble	ACO1;IREB1;IRP1;RP11-334P12.1-003	Cytoplasmic aconitate hydratase;Aconitase 1, soluble	P21399;Q5VZA7;Q9HBB2;Q59FI0;Q5VZA6
4	0	1.04487	0.924813	0.881135	0.900252	0.179341	-0.0926991	0.0633193	-0.112767	-0.182565	-0.151599	5	4	3	3	35.492	23.201	43.517	19.468	27	42.8	38.1	39.2	IPI00008524;IPI00410017;IPI00909378;IPI00796945;IPI00794246;IPI00790842;IPI00796139;IPI00217142;IPI00061206;IPI00432527	Polyadenylate-binding protein 1;cDNA FLJ57246, highly similar to Poly(A)-binding protein 1;cDNA FLJ59219, highly similar to Poly(A)-binding protein 1;cDNA FLJ37875 fis, clone BRSSN2018771, highly similar to Poly(A)-binding protein 1	PAB1;PABP1;PABPC1;PABPC2	Isoform 1 of Polyadenylate-binding protein 1;Isoform 2 of Polyadenylate-binding protein 1;cDNA FLJ59219, highly similar to Poly(A)-binding protein 1;cDNA FLJ37875 fis, clone BRSSN2018771, highly similar to Poly(A)-binding protein 1;36 kDa protein	P11940-1;P11940;B4DZW4;P11940-2;B4DQX0;B3KT93
4	1	2.05512	1.63551	1.18143	1.4245	0.0339317	0.654564	1.03922	0.709741	0.240538	0.510457	4	4	3	3	35.983	54.056	90.989	25.964	84.2	84.2	74.6	74.6	IPI00008527	60S acidic ribosomal protein P1;RPLP1 protein;Acidic ribosomal phosphoprotein P1	RPLP1;RRP1	60S acidic ribosomal protein P1	P05386;Q6FG99;Q6ICQ4;Q7Z612
2	0	NaN	NaN	1.0274	0.963113	0.896945	-0.00685913	NaN	NaN	0.0389994	-0.0542233	1	1	2	2	NaN	NaN	2.0988	3.1523	13.2	13.2	29.4	29.4	IPI00945955;IPI00008528;IPI00946640;IPI00954459;IPI00954558;IPI00954498;IPI00946127;IPI00954497	ATP synthase protein 8;A6L;F-ATPase subunit 8	ATP8;ATPase 8;ATPASE8;MTATP8;MT-ATP8;ATPase8	ATP synthase protein 8;ATP synthase protein 8;ATP synthase protein 8;ATP synthase protein 8;ATP synthase protein 8;ATP synthase protein 8;ATP synthase protein 8;ATP synthase protein 8	A3R095;A6YTJ7;B2MXR9;B7ZJ43;Q4GAR3;P03928;A0S208;A1DV59;A4ZKZ1;A4ZLL2;A8JL09;B2MZ68;B7TCM5;C5MNC7;Q4GUF2;Q5SAC3;Q6RLZ4;Q85BD0;A0SBU5;A1DT13;A8JMT6;Q0Z7D7;Q3S924;Q3S937;Q5S8S7;Q5XTF0;Q7YCG7;Q7YEG9;Q9B1A3;A6Z519;B4YC28;B4YCR0;B9EG24;Q4EWR0;B8X5B2;A0S9D7;A1DVF0;A4ZL69;A6YXS5;A6YYT8;A6Z2R5;A6Z3V4;B2CB77;B2XII6;B2XIJ9;B2XMG1;C8YA16;C8YAC0;C8YFB2;Q0ZK82;Q4F0Q1;Q4F196;Q4F675;Q4GFJ0;Q4VG42;Q5GND0;Q5S8W6;…
4	0	0.957396	0.957304	0.977995	1.09228	0.877649	-0.00543106	-0.0628125	-0.0629507	-0.0321009	0.127336	12	12	12	8	61.025	34.433	46.936	17.374	82.6	82.6	82.6	73.9	IPI00008529;IPI00412779	60S acidic ribosomal protein P2;Renal carcinoma antigen NY-REN-44;cDNA, FLJ92222, Homo sapiens ribosomal protein, large P2 (RPLP2), mRNA;Ribosomal protein, large, P2, isoform CRA_a;RPLP2 protein	D11S2243E;RPLP2;RPP2;hCG_1778304	60S acidic ribosomal protein P2	P05387;Q6FG96
4	0	1.30779	1.16816	0.985416	0.985707	0.249736	0.152854	0.387129	0.224233	-0.0211953	-0.0207689	9	9	15	14	28.263	25.383	41.625	42.517	39.1	33.1	51.4	49.5	IPI00008530;IPI00556485;IPI00791448;IPI00871646;IPI00794884;IPI00793002;IPI00791188;IPI00868999;IPI00797741;IPI00790287;IPI00798371;IPI00940411	60S acidic ribosomal protein P0;60S ribosomal protein L10E;cDNA FLJ75549, highly similar to Homo sapiens ribosomal protein, large, P0 (RPLP0), transcript variant 1, mRNA;Ribosomal protein P0 variant;RPLP0 protein;cDNA FLJ51469, highly similar to 60S acidic ribosomal protein P0;60S acidic ribosomal protein P0-like	RPLP0	60S acidic ribosomal protein P0;RPLP0 protein;cDNA FLJ51469, highly similar to 60S acidic ribosomal protein P0;60S acidic ribosomal protein P0-like;24 kDa protein;19 kDa protein;18 kDa protein;60S acidic ribosomal protein P0;17 kDa protein;15 kDa protein	P05388;A8K4Z4;Q53HK9;Q53HW2;Q3B7A4;Q6NSF2;B4E3D5;Q3MHV2;Q8NHW5
4	0	0.987947	0.992851	0.81686	0.916758	0.188875	-0.106864	-0.0174944	-0.0103501	-0.291839	-0.125387	4	4	5	6	13.629	60.581	25.337	22.877	19.7	16.7	22.1	24.5	IPI00008552	Glutaredoxin-3;PKC-interacting cousin of thioredoxin;PKC-theta-interacting protein;Thioredoxin-like protein 2	GLRX3;HUSSY-22;PICOT;TXNL2	Glutaredoxin-3	O76003
4	1	1.62243	1.17235	1.58755	1.70198	0.0168849	0.605094	0.698154	0.2294	0.666806	0.767217	2	2	3	4	15.231	54.18	33.393	71.135	5.8	5.8	8.3	10.4	IPI00008561;IPI00924810;IPI00941021	22 kDa interstitial collagenase;27 kDa interstitial collagenase;Fibroblast collagenase;Interstitial collagenase;Matrix metalloproteinase-1;Matrix metalloproteinase 1 preproprotein variant;Matrix metalloproteinase 1 (Interstitial collagenase);Matrix metalloproteinase 1;cDNA FLJ55228, highly similar to Interstitial collagenase (EC 3.4.24.7);MMP1 protein;cDNA FLJ54761, highly similar to Interstitial…	CLG;MMP1	Interstitial collagenase;matrix metalloproteinase 1 isoform 2;cDNA FLJ54761, highly similar to Interstitial collagenase	P03956;Q53FK3;Q53G75;Q53G96;Q5TZP0;A5GZ69;B4DN15;Q53G95;Q53G97;Q96DZ4;B4DW26
1	0	NaN	NaN	NaN	0.784129	#DIV/0!	-0.350837	NaN	NaN	NaN	-0.350837	1	0	1	3	NaN	NaN	NaN	9.7181	5.6	0	8.6	18.7	IPI00008569;IPI00927850;IPI00909691	Synaptobrevin homolog YKT6;cDNA, FLJ93006, Homo sapiens SNARE protein Ykt6 (YKT6), mRNA;SNARE protein Ykt6;SNARE protein Ykt6, isoform CRA_a;YKT6 v-SNARE protein;cDNA FLJ50174, highly similar to Homo sapiens SNARE protein Ykt6 (YKT6), mRNA	YKT6;hCG_18297;tcag7.798	Synaptobrevin homolog YKT6;Putative uncharacterized protein YKT6;cDNA FLJ50174, highly similar to Homo sapiens SNARE protein Ykt6 (YKT6), mRNA	O15498;A4D2J0;B5BU81;Q9UES0;C9J742;B4DR94
4	0	1.31909	1.23603	1.47687	0.991768	0.0805809	0.328766	0.39954	0.305717	0.562538	-0.0119248	5	4	4	2	39.045	53.931	38.059	4.496	10.4	7.9	7.9	5.4	IPI00008575;IPI00479209;IPI00385834;IPI00082310;IPI00166708;IPI00903310	GAP-associated tyrosine phosphoprotein p62;KH domain-containing, RNA-binding, signal transduction-associated protein 1;p21 Ras GTPase-activating protein-associated p62;p68;Src-associated in mitosis 68 kDa protein;cDNA, FLJ93365, highly similar to Homo sapiens KH domain containing, RNA binding, signal transduction associated 1 (KHDRBS1), mRNA;cDNA FLJ54590, highly similar to KH domain-containing, …	KHDRBS1;SAM68;hCG_41606	Isoform 1 of KH domain-containing, RNA-binding, signal transduction-associated protein 1;cDNA FLJ54590, highly similar to KH domain-containing, RNA-binding, signaltransduction-associated protein 1;Isoform 2 of KH domain-containing, RNA-binding, signal tran	Q07666-1;Q07666;B2R7B5;B4DDX2;B4E043;Q07666-2;Q07666-3
1	0	NaN	1.74331	NaN	NaN	#DIV/0!	0.801832	NaN	0.801832	NaN	NaN	0	2	0	0	NaN	34.087	NaN	NaN	0	12.2	0	0	IPI00008599;IPI00643669;IPI00642218	3-beta-hydroxysteroid-Delta(8),Delta(7)-isomerase;Cholestenol Delta-isomerase;Delta(8)-Delta(7) sterol isomerase;Emopamil-binding protein;Putative uncharacterized protein EBP	EBP	3-beta-hydroxysteroid-Delta(8),Delta(7)-isomerase;Putative uncharacterized protein EBP;Putative uncharacterized protein EBP	Q15125;C9JJ78;C9J719
2	0	NaN	NaN	1.15089	1.19647	0.0769114	0.231043	NaN	NaN	0.202755	0.258788	1	1	1	2	NaN	NaN	8.7893	7.3388	5.9	5.9	5.9	10.4	IPI00008613;IPI00218475;IPI00943264	Interferon-induced 35 kDa protein;Putative uncharacterized protein IFI35	IFI35;IFP35	Putative uncharacterized protein IFI35;Isoform 2 of Interferon-induced 35 kDa protein;32 kDa protein	P80217-1;P80217;C9JGX1;P80217-2
0	0	NaN	NaN	NaN	NaN	#DIV/0!	NaN	NaN	NaN	NaN	NaN	1	1	1	0	NaN	NaN	NaN	NaN	2.4	2.4	1.6	0	IPI00008728	ATP-dependent Clp protease ATP-binding subunit clpX-like, mitochondrial;Putative uncharacterized protein DKFZp586J151	CLPX;DKFZp586J151	ATP-dependent Clp protease ATP-binding subunit clpX-like, mitochondrial	O76031;Q9H072
3	0	0.954836	NaN	1.59946	1.3614	0.250483	0.384306	-0.0666748	NaN	0.677588	0.445087	1	1	4	3	13.04	NaN	54.087	23.945	5.7	5.7	22.9	17.6	IPI00008822;IPI00221036;IPI00018429	Homeobox protein PHOX1;Paired mesoderm homeobox protein 1;Paired-related homeobox protein 1	PMX1;PRRX1	Isoform PMX1-B of Paired mesoderm homeobox protein 1;Isoform PMX1-A of Paired mesoderm homeobox protein 1	P54821-1;P54821;P54821-2
4	0	1.00747	1.06812	1.07479	1.07632	0.0408429	0.0795375	0.010744	0.0950805	0.104062	0.10611	18	22	5	10	30.383	29.575	38.269	28.353	12.7	14.5	3.1	6.6	IPI00008868	MAP1 light chain LC1;Microtubule-associated protein 1B;Microtubule-associated protein 1B, isoform CRA_a;MAP1B protein;Putative uncharacterized protein DKFZp686F1345	MAP1B;hCG_37848;DKFZp686F1345	Microtubule-associated protein 1B	P46821;A2BDK6;A5D6X1;A5D8X6;Q05BW8;Q32NB7;Q4VBY4;Q5H9P1;Q6PJD3;Q86X89
4	0	0.897827	0.928419	0.87146	0.907359	0.00417972	-0.149975	-0.15549	-0.107152	-0.198494	-0.140255	17	16	20	19	29.471	61.618	46.903	48.715	34	33.3	34	34	IPI00008918;IPI00883896;IPI00796705;IPI00796222;IPI00940308;IPI00220466	Epithelial protein lost in neoplasm;LIM domain and actin-binding protein 1;Epithelial protein lost in neoplasm beta variant;cDNA FLJ38853 fis, clone MESAN2010321, highly similar to LIM domain and actin-binding protein 1;cDNA FLJ55990, highly similar to LIM domain and actin-binding protein 1	EPLIN;LIMA1;PP624;SREBP3	Isoform Beta of LIM domain and actin-binding protein 1;LIM domain and actin binding 1 isoform a;cDNA FLJ55990, highly similar to LIM domain and actin-binding protein 1;67 kDa protein;LIM domain and actin binding 1 isoform c;Isoform 3 of LIM domain and acti	Q9UHB6-1;Q9UHB6;B2RB09;Q53GG0;Q59FE8;Q9UHB6-2;B3KTW2;B4DN52;Q9UHB6-3
4	0	0.990688	0.98174	0.935279	0.84717	0.167	-0.0912347	-0.013498	-0.0265877	-0.0965318	-0.239276	7	7	6	6	88.894	25.124	18.924	24.268	60.7	75.1	58.2	56.7	IPI00008964;IPI00896425;IPI00374519;IPI00022134	Ras-related protein Rab-1B;Small GTP-binding protein;RAB1B protein;Putative Ras-related protein Rab-1C	RAB1B;rab1b;RAB1C	Ras-related protein Rab-1B;RAB1B protein;Putative Ras-related protein Rab-1C	Q9H0U4;Q92927;Q6FIG4;Q92928
0	0	NaN	NaN	NaN	NaN	#DIV/0!	NaN	NaN	NaN	NaN	NaN	0	0	0	1	NaN	NaN	NaN	NaN	0	0	0	4.5	IPI00008965	Activator protein 1;p39;Proto-oncogene c-Jun;Transcription factor AP-1;V-jun avian sarcoma virus 17 oncogene homolog;JUN protein	JUN	Transcription factor AP-1	P05412;Q6FHK0;Q6FHM7
4	0	0.917179	0.99691	1.02222	0.92816	0.273584	-0.0497288	-0.124725	-0.00446541	0.03171	-0.107554	12	18	14	11	21.861	44.897	23.965	30.047	21	31.4	22	17.2	IPI00008982;IPI00218547	Aldehyde dehydrogenase family 18 member A1;Delta-1-pyrroline-5-carboxylate synthase;Gamma-glutamyl kinase;Gamma-glutamyl phosphate reductase;Glutamate 5-kinase;Glutamate-5-semialdehyde dehydrogenase;Glutamyl-gamma-semialdehyde dehydrogenase	ALDH18A1;GSAS;P5CS;PYCS	Isoform Long of Delta-1-pyrroline-5-carboxylate synthetase;Isoform Short of Delta-1-pyrroline-5-carboxylate synthetase	P54886-1;P54886;P54886-2
4	0	0.905551	0.956206	0.94509	1.26974	0.909141	0.0273636	-0.143132	-0.0646069	-0.0814759	0.344539	2	2	4	4	16.284	15.153	12.298	17.631	17.6	17.6	33.5	25.6	IPI00008991	Down-regulator of transcription 1;Negative cofactor 2-beta;Protein Dr1;TATA-binding protein-associated phosphoprotein;Down-regulator of transcription 1 variant;cDNA FLJ32979 fis, clone TESTI2017775, highly similar to TATA-BINDING PROTEIN-ASSOCIATED PHOSPHOPROTEIN;Down-regulator of transcription 1, TBP-binding (Negative cofactor 2), isoform CRA_a;Putative uncharacterized protein DKFZp666G145	DR1;DKFZp666G145;hCG_31940	Protein Dr1	Q01658;Q53F47;Q658N3
0	0	NaN	NaN	NaN	NaN	#DIV/0!	NaN	NaN	NaN	NaN	NaN	0	0	1	1	NaN	NaN	NaN	NaN	0	0	5.2	5.2	IPI00009009	Protein CWC15 homolog	AD-002;C11orf5;CWC15;HSPC148	Protein CWC15 homolog	Q9P013
4	0	1.08712	1.16398	0.948047	1.04756	0.274298	0.0863456	0.120514	0.219069	-0.0769695	0.0670315	3	3	5	3	15.439	14.169	9.489	9.575	27.2	26.4	53.6	32	IPI00009010;IPI00106374	TRM112-like protein;tRNA methyltransferase 112 homolog	AD-001;HSPC152;HSPC170;TRMT112	tRNA methyltransferase 112 homolog;similar to CG12975	Q9UI30
4	0	1.08913	1.07256	1.15781	1.00747	0.0732976	0.113356	0.123183	0.101057	0.211397	0.0107297	1	1	2	1	0.67607	14.876	17.636	16.956	1.9	1.9	4.9	1.9	IPI00216172;IPI00739827;IPI00009030;IPI00922445	Lysosomal-associated membrane protein 2, isoform CRA_b;Lysosomal-associated membrane protein 2C;CD107 antigen-like family member B;Lysosome-associated membrane glycoprotein 2;cDNA FLJ58780, highly similar to Homo sapiens lysosomal-associated membrane protein 2 (LAMP2), transcript variant LAMP2B, mRNA;cDNA FLJ52540, highly similar to Lysosome-associated membrane glycoprotein 2	hCG_39412;LAMP2	lysosomal-associated membrane protein 2 isoform C precursor;Isoform LAMP-2B of Lysosome-associated membrane glycoprotein 2;Isoform LAMP-2A of Lysosome-associated membrane glycoprotein 2;cDNA FLJ52540, highly similar to Lysosome-associated membrane glycopro	Q6Q3G8;P13473-2;P13473;B4E2S7;P13473-1;B7Z2R9
4	0	0.935454	0.974659	1.02607	0.958313	0.257559	-0.0385623	-0.0962618	-0.0370308	0.0371334	-0.0614306	9	9	15	13	18.451	37.772	30.296	24.93	25.7	25.7	36.5	32.4	IPI00009032;IPI00916802;IPI00916922;IPI00917205;IPI00917386	La autoantigen;La ribonucleoprotein;Lupus La protein;Sjoegren syndrome type B antigen;Autoantigen La;La 4.1 protein;Ribonucleoprotein (La);Putative uncharacterized protein SSB;Sjogren syndrome antigen B (Autoantigen La);Sjogren syndrome antigen B (Autoantigen La), isoform CRA_c;SS-B/La protein	SSB;hCG_2005701	Lupus La protein;SS-B/La protein;21 kDa protein	P05455;B5BUB5;Q14730;Q15367;Q53XJ4;Q9UMH5;Q9UMH6
4	0	1.18062	1.0413	0.861623	0.878503	0.825094	-0.0137535	0.23955	0.058383	-0.214871	-0.186881	3	3	4	5	12.59	26.305	3.4431	18.012	13.1	13.1	14.7	18.3	IPI00009057;IPI00179890	GAP SH3 domain-binding protein 2;Ras GTPase-activating protein-binding protein 2;cDNA FLJ76053, highly similar to Homo sapiens Ras-GTPase activating protein SH3 domain-binding protein 2 (G3BP2), transcript variant 3, mRNA	G3BP2;KIAA0660	Isoform A of Ras GTPase-activating protein-binding protein 2;Isoform B of Ras GTPase-activating protein-binding protein 2	Q9UN86-1;Q9UN86;Q9UN86-2;A8K6V7
4	0	0.912742	1.07775	0.986485	0.945269	0.589771	-0.0283204	-0.131721	0.108021	-0.0196308	-0.0812032	3	2	7	7	25.546	24.357	25.336	24.188	15.6	10.7	29	29	IPI00074587;IPI00412643;IPI00009071;IPI00646643;IPI00386662;IPI00645384;IPI00942141;IPI00477946;IPI00291624	40 kDa SR-repressor protein;FUS-interacting serine-arginine-rich protein 1;Splicing factor SRp38;Splicing factor, arginine/serine-rich 13A;TLS-associated protein with Ser-Arg repeats;TLS-associated serine-arginine protein;cDNA FLJ30749 fis, clone FEBRA2000402, highly similar to FUS-interacting serine-arginine-rich protein 1;cDNA FLJ43846 fis, clone TESTI4006393, highly similar to FUS-interacting …	FUSIP1;FUSIP2;SFRS13A;TASR;RP11-4M23.6-005;RP11-4M23.6-014	Isoform 1 of Splicing factor, arginine/serine-rich 13A;Isoform 2 of Splicing factor, arginine/serine-rich 13A;Isoform 3 of Splicing factor, arginine/serine-rich 13A;FUS interacting protein (Serine/arginine-rich) 1;Isoform 4 of Splicing factor, arginine/ser	O75494-1;O75494;B3KNY6;Q53GD7;O75494-2;O75494-3;B4DJP9;Q5JRI3;O75494-4;Q5JRI1
4	0	1.04662	0.959325	0.963577	0.936944	0.384502	-0.0341377	0.0657322	-0.0599089	-0.0535283	-0.0939657	5	8	14	11	15.383	12.646	32.725	16.561	12.7	20.5	33.5	27.9	IPI00009104;IPI00909925	48 kDa TATA box-binding protein-interacting protein;51 kDa erythrocyte cytosolic protein;INO80 complex subunit J;Repressing pontin 52;RuvB-like 2;TIP49b;TIP60-associated protein 54-beta;cDNA FLJ14856 fis, clone PLACE1001054, highly similar to RuvB-like 2 (EC 3.6.1.-);RuvB-like 2 (E. coli), isoform CRA_d;cDNA FLJ32936 fis, clone TESTI2007533, highly similar to RuvB-like 2 (EC 3.6.1.-);RuvB-like 2 …	CGI-46;INO80J;RUVBL2;TIP48;TIP49B;hCG_16214	RuvB-like 2	Q9Y230;B3KNL2;B3KQ59
4	0	0.821153	0.92885	0.965344	1.11082	0.478365	-0.064102	-0.284277	-0.106482	-0.0508848	0.151619	2	2	3	2	11.03	10.617	6.8723	4.7308	7.9	7.9	10.5	7.1	IPI00009111	5T4 oncofetal antigen;5T4 oncofetal trophoblast glycoprotein;M6P1;Trophoblast glycoprotein;cDNA FLJ78281, highly similar to Homo sapiens trophoblast glycoprotein (TPBG), mRNA;cDNA FLJ90309 fis, clone NT2RP2000903, highly similar to Trophoblast glycoprotein	5T4;TPBG;hCG_401114	Trophoblast glycoprotein	Q13641;A8K555
4	0	0.982415	1.02942	1.02798	1.04911	0.217467	0.0317222	-0.0255958	0.0418331	0.039815	0.0691646	2	2	5	5	30.979	10.149	25.258	11.851	10.2	10.2	17.6	17.6	IPI00009123;IPI00922708;IPI00902923	DNA-binding protein NEFA;Gastric cancer antigen Zg4;Nucleobindin-2;Nucleobindin 2;Nucb2 splice variant	NEFA;NUCB2;Nucb2	Isoform 1 of Nucleobindin-2;Isoform 2 of Nucleobindin-2;Nucb2 splice variant	P80303-1;P80303;P80303-2;A7LNF3;A7LNF4;A7LNF5;Q2L696
3	0	1.0768	1.22097	NaN	0.729767	0.937149	0.0131812	0.106746	0.288029	NaN	-0.454492	3	2	1	2	19.638	22.861	NaN	2.3722	25.8	14.8	7.2	14.8	IPI00009225;IPI00792315;IPI00792772	Syntaxin-8	STX8	Syntaxin-8;16 kDa protein	Q9UNK0
4	0	0.787898	1.19242	1.11441	0.81367	0.731322	-0.0334242	-0.343919	0.253894	0.156274	-0.297485	3	1	1	1	14.947	16.005	6.6096	2.5263	14.6	7.1	7.1	7.1	IPI00946150;IPI00009235;IPI00945960;IPI00791847	cDNA FLJ52061, highly similar to Translocon-associated protein subunit gamma;Signal sequence receptor subunit gamma;Translocon-associated protein subunit gamma;Putative uncharacterized protein SSR3	SSR3;TRAPG	cDNA FLJ52061, highly similar to Translocon-associated protein subunit gamma;Translocon-associated protein subunit gamma;Putative uncharacterized protein SSR3	B4E2P2;Q9UNL2;C9JA28
4	0	1.08508	1.20288	0.950299	0.823791	0.951786	0.0222075	0.117803	0.266489	-0.073546	-0.27965	6	5	4	5	21.656	28.009	31.88	29.215	51.7	57.9	33.1	35.4	IPI00009236;IPI00876941;IPI00853146;IPI00790433;IPI00789601	Caveolin-1;Caveolin	CAV;CAV1;hCG_39088;tcag7.24	Isoform Alpha of Caveolin-1;Caveolin (Fragment);Caveolin	Q03135-1;Q03135;A9XTE5;Q2TNI1;Q59E85;Q7Z4F3
4	0	0.928333	0.907112	0.993937	0.9995	0.164274	-0.0630769	-0.107286	-0.140648	-0.00877368	-0.000721095	6	10	8	11	18.051	21.399	27.559	34.736	23.1	45.1	38	44.7	IPI00009253;IPI00942239;IPI00748037;IPI00908301;IPI00748905	Alpha-soluble NSF attachment protein;N-ethylmaleimide-sensitive factor attachment protein alpha	NAPA;SNAPA	Alpha-soluble NSF attachment protein	P54920
4	0	0.891186	0.83703	0.955932	1.01156	0.141978	-0.114148	-0.166201	-0.256648	-0.0650209	0.0165847	4	4	5	6	15.42	12.954	17.042	77.461	23.3	23.3	34.8	39.5	IPI00009274	Coatomer subunit zeta-2;Zeta-2-coat protein	COPZ2	Coatomer subunit zeta-2	Q9P299
0	0	NaN	NaN	NaN	NaN	#DIV/0!	NaN	NaN	NaN	NaN	NaN	0	0	0	1	NaN	NaN	NaN	NaN	0	0	0	1.3	IPI00009294	Cysteine-rich motor neuron 1 protein;Cysteine-rich repeat-containing protein S52;Processed cysteine-rich motor neuron 1 protein;cDNA FLJ51320, highly similar to Cysteine-rich motor neuron 1 protein;Putative uncharacterized protein CRIM1	CRIM1;S52;UNQ1886/PRO4330	Cysteine-rich motor neuron 1 protein	Q9NZV1;B4DUW0;Q4ZG85;Q53TH9;Q53TR0
2	0	1.31576	NaN	0.632631	NaN	0.843725	-0.0377204	0.395891	NaN	-0.660564	NaN	1	1	2	0	10.669	NaN	8.7602	NaN	2.9	2.9	6.5	0	IPI00917481;IPI00445209;IPI00009301;IPI00916219;IPI00917804;IPI00478990;IPI00917140	cDNA FLJ44352 fis, clone TRACH3006412, highly similar to Homo sapiens COP9 constitutive photomorphogenic homolog subunit 7B;COPS7B protein;COP9 signalosome complex subunit 7b;JAB1-containing signalosome subunit 7b;COP9 constitutive photomorphogenic homolog subunit 7B variant;cDNA FLJ41015 fis, clone UTERU2018712, highly similar to COP9 signalosome complex subunit 7b;cDNA FLJ42139 fis, clone TESTI…	COPS7B;CSN7B	cDNA FLJ44352 fis, clone TRACH3006412, highly similar to Homo sapiens COP9 constitutive photomorphogenic homolog subunit 7B;COPS7B protein;Isoform 1 of COP9 signalosome complex subunit 7b;cDNA FLJ41015 fis, clone UTERU2018712, highly similar to COP9 signal	Q6ZTQ7;Q5BJG3;Q9H9Q2-1;Q9H9Q2;Q53GQ2;Q53S22;B3KV02;B3KW51;C9JEY7;Q9H9Q2-2;C9IYR2
4	0	1.12624	1.0711	0.990688	1.25381	0.132888	0.151156	0.171514	0.0990932	-0.013498	0.326316	4	5	4	3	33.755	27.031	26.159	47.7	29.4	41.9	21.8	21.5	IPI00009305;IPI00903190;IPI00922562	Glucosamine-6-phosphate deaminase 1;Glucosamine-6-phosphate isomerase 1;Oscillin;cDNA FLJ76269, highly similar to Homo sapiens glucosamine-6-phosphate deaminase 1 (GNPDA1), mRNA;cDNA FLJ12717 fis, clone NT2RP1001253, highly similar to Glucosamine-6-phosphate isomerase (EC 3.5.99.6);cDNA FLJ55085, highly similar to Glucosamine-6-phosphate isomerase (EC 3.5.99.6)	GNPDA1;GNPI;HLN;KIAA0060	Glucosamine-6-phosphate isomerase 1;cDNA FLJ12717 fis, clone NT2RP1001253, highly similar to Glucosamine-6-phosphate isomerase;cDNA FLJ55085, highly similar to Glucosamine-6-phosphate isomerase	P46926;A8K3S1;B3KMV2;B7Z3X4
4	0	1.05726	1.81117	1.03193	0.970874	0.342553	0.284286	0.0803316	0.85692	0.0453423	-0.0426443	3	4	2	2	34.634	55.729	26.789	15.358	10.8	15.3	7.6	7.6	IPI00009315	Acyl-CoA-binding domain-containing protein 3;Golgi complex-associated protein 1;Golgi phosphoprotein 1;Golgi resident protein GCP60;PBR- and PKA-associated protein 7;Peripheral benzodiazepine receptor-associated protein PAP7	ACBD3;GCP60;GOCAP1;GOLPH1	Golgi resident protein GCP60	Q9H3P7
0	0	NaN	NaN	NaN	NaN	#DIV/0!	NaN	NaN	NaN	NaN	NaN	0	0	1	1	NaN	NaN	NaN	NaN	0	0	8.3	8.3	IPI00514173;IPI00009316;IPI00220188;IPI00514708;IPI00409606	Cyclophilin-33B;Peptidylprolyl isomerase E (Cyclophilin E);Cyclophilin E;Cyclophilin-33;Peptidyl-prolyl cis-trans isomerase E;Rotamase E;cDNA FLJ78607, highly similar to Homo sapiens peptidylprolyl isomerase E (cyclophilin E) (PPIE), transcript variant 1, mRNA;Peptidyl-prolyl cis-trans isomerase	PPIE;RP1-118J21.1-003;CYP33;RP1-118J21.1-007	Cyclophilin-33B;Isoform A of Peptidyl-prolyl cis-trans isomerase E;Isoform B of Peptidyl-prolyl cis-trans isomerase E;Peptidylprolyl isomerase E;peptidylprolyl isomerase E isoform 3	Q3S611;Q5TGA3;Q9UNP9-1;Q9UNP9;A8KAM9;Q9UNP9-2;Q5TGA1;B3KSZ1;B4E3F2
3	0	0.920048	NaN	1.03465	0.975419	0.541617	-0.0340041	-0.120219	NaN	0.0491428	-0.0359054	2	1	4	5	10.705	NaN	24.288	10.03	12.9	9.5	17	23.1	IPI00009328	ATP-dependent RNA helicase DDX48;ATP-dependent RNA helicase eIF4A-3;DEAD box protein 48;Eukaryotic initiation factor 4A-III;Eukaryotic initiation factor 4A-like NUK-34;Eukaryotic translation initiation factor 4A isoform 3;Nuclear matrix protein 265	DDX48;EIF4A3;KIAA0111	Eukaryotic initiation factor 4A-III	P38919
2	0	1.19362	1.22791	NaN	NaN	0.0470859	0.275919	0.25534	0.296208	NaN	NaN	7	9	1	0	21.035	37.586	NaN	NaN	4.4	5.5	0.4	0	IPI00009329;IPI00644301;IPI00939218	Dystrophin-related protein 1;Utrophin	DMDL;DRP1;UTRN	Utrophin	P46939
4	0	1.06106	1.04034	1.33858	1.01005	0.219168	0.153818	0.0855117	0.0570606	0.420704	0.0144267	56	73	41	47	34.711	30.161	64.152	20.003	48.6	61.5	38.1	43.4	IPI00009342;IPI00328905	p195;Ras GTPase-activating-like protein IQGAP1;IQ motif containing GTPase activating protein 1;cDNA FLJ55816, highly similar to Ras GTPase-activating-like protein IQGAP1;cDNA FLJ55443, highly similar to Ras GTPase-activating-like protein IQGAP1;IQGAP1 protein	IQGAP1;KIAA0051	Ras GTPase-activating-like protein IQGAP1	P46940;A4QPB0;B4DNP4;B4E2M0;Q05DN7;Q5FWG8;Q6P1N4;Q96PA3
3	0	0.557165	1.19409	NaN	3.627	0.643356	0.842175	-0.843823	0.255908	NaN	1.85878	2	4	1	2	66.703	119.73	NaN	188.65	14	30.4	9.3	13.7	IPI00009368	Sideroflexin-1;Tricarboxylate carrier protein	SFXN1	Sideroflexin-1	Q9H9B4
0	0	NaN	NaN	NaN	NaN	#DIV/0!	NaN	NaN	NaN	NaN	NaN	0	1	0	0	NaN	NaN	NaN	NaN	0	15.1	0	0	IPI00009374	GSK3-beta interaction protein	C14orf129;GSKIP;HSPC210	GSK3-beta interaction protein	Q9P0R6
3	0	1.03512	NaN	0.774773	1.27178	0.967631	0.0387519	0.0498008	NaN	-0.368154	0.346848	2	1	3	2	0.38588	NaN	14.717	30.852	15.9	4.9	22.6	15.2	IPI00009384;IPI00910937;IPI00387000	CDK-interacting protein 1;Cyclin-dependent kinase inhibitor 1;Melanoma differentiation-associated protein 6;p21;Cyclin-dependent kinase variant;CDKN1A protein;Cyclin-dependent kinase inhibitor 1A;Cyclin-dependent kinase inhibitor 1A (P21, Cip1);Cyclin-dependent kinase inhibitor 1A (P21, Cip1), isoform CRA_a;cDNA FLJ54803, highly similar to Cyclin-dependent kinase inhibitor 1;Cyclin-dependent kina…	CAP20;CDKN1;CDKN1A;CIP1;MDA6;PIC1;SDI1;WAF1;hCG_15367	Cyclin-dependent kinase inhibitor 1;cDNA FLJ54803, highly similar to Cyclin-dependent kinase inhibitor 1;Cyclin-dependent kinase inhibitor isoform	P38936;Q59ED0;Q6FI05;B4DQP9;Q96LE1
4	0	0.959693	1.20769	1.18639	0.929368	0.438686	0.0986691	-0.0593554	0.272245	0.246583	-0.105678	4	3	2	3	11.223	14.315	21.849	13.087	35.4	28.3	19.5	28.3	IPI00009407	Defender against cell death 1;Dolichyl-diphosphooligosaccharide--protein glycosyltransferase subunit DAD1;Defender against cell death 1 variant	DAD1	Dolichyl-diphosphooligosaccharide--protein glycosyltransferase subunit DAD1	P61803;Q53G02
0	0	NaN	NaN	NaN	NaN	#DIV/0!	NaN	NaN	NaN	NaN	NaN	0	0	1	1	NaN	NaN	NaN	NaN	0	0	1.9	1.9	IPI00009439;IPI00219274;IPI00791789	p65;Synaptotagmin I;Synaptotagmin-1;cDNA FLJ37297 fis, clone BRAMY2015503, highly similar to Synaptotagmin-1;cDNA FLJ44960 fis, clone BRAWH2012866, highly similar to Synaptotagmin-1;Putative uncharacterized protein DKFZp781D2042;Synaptotagmin I, isoform CRA_a;Synaptotagmin II;Synaptotagmin-2;SYT2 protein	SVP65;SYT;SYT1;DKFZp781D2042;hCG_2016754;SYT2	Synaptotagmin-1;Synaptotagmin-2;47 kDa protein	P21579;Q6AI31;Q8N9I0;A4FU00
3	0	NaN	1.31919	0.895335	0.971912	0.734139	0.0869825	NaN	0.399655	-0.1595	-0.0411028	1	2	3	3	NaN	2.431	12.078	18.506	8.2	17.6	22.6	22.6	IPI00873328;IPI00009444;IPI00796313;IPI00472168;IPI00790114	39S ribosomal protein L27, mitochondrial	HSPC250;MRPL27	Putative uncharacterized protein MRPL27 (Fragment);39S ribosomal protein L27, mitochondrial;11 kDa protein;10 kDa protein;10 kDa protein	A8MUX6;Q9P0M9
4	0	1.08216	0.973994	1.03911	0.893416	0.904856	-0.00408905	0.11391	-0.0380148	0.0553512	-0.162597	15	17	14	16	16.331	23.874	9.8064	21.263	30.5	40.6	31.9	37.5	IPI00009456;IPI00552302;IPI00647259;IPI00552444	5-nucleotidase;Ecto-5-nucleotidase;cDNA, FLJ95508, highly similar to Homo sapiens 5-nucleotidase, ecto (CD73) (NT5E), mRNA;cDNA FLJ90602 fis, clone PLACE1001464, highly similar to 5-nucleotidase;5-nucleotidase, ecto (CD73), isoform CRA_a;5-nucleotidase, ecto (CD73);cDNA FLJ90527 fis, clone NT2RP4001467, highly similar to 5-nucleotidase (EC 3.1.3.5)	NT5;NT5E;NTE;hCG_401111;RP11-321N4.1-003	5-nucleotidase;cDNA FLJ90527 fis, clone NT2RP4001467, highly similar to 5-nucleotidase	P21589;B2RBH2;B3KQK1;Q53Z63;Q6NZX3;B3KQI8;Q5JRQ2
4	0	1.44271	2.74763	1.12062	1.01174	0.192717	0.660541	0.528781	1.45819	0.164302	0.0168329	4	4	4	5	46.09	55.242	18.499	23.31	30.1	30.1	30.1	34.9	IPI00009480;IPI00916489;IPI00377080;IPI00916030;IPI00915801	COP9 homolog;COP9 signalosome complex subunit 8;JAB1-containing signalosome subunit 8;cDNA, FLJ93976, highly similar to Homo sapiens COP9 homolog (COP9), mRNA;COP9 constitutive photomorphogenic homolog subunit 8 (Arabidopsis), isoform CRA_a;Putative uncharacterized protein COP9;cDNA FLJ60469, highly similar to COP9 signalosome complex subunit 8;cDNA FLJ75974, highly similar to Homo sapiens COP9 c…	COPS8;CSN8;COP9;hCG_1776875	COP9 signalosome complex subunit 8;cDNA FLJ60469, highly similar to COP9 signalosome complex subunit 8;COP9 signalosome subunit 8 isoform 2;Putative uncharacterized protein COPS8;Putative uncharacterized protein COPS8	Q99627;B2R8N1;Q53QS9;B4DFF9;A8K1H6;B8ZZP3;C9JW44
1	0	NaN	0.806842	NaN	NaN	#DIV/0!	-0.309642	NaN	-0.309642	NaN	NaN	1	1	1	1	NaN	4.5281	NaN	NaN	1.7	1.7	1.7	1.7	IPI00009505;IPI00216631	59 kDa dystrophin-associated protein A1 basic component 2;Beta-2-syntrophin;Syntrophin-3;Syntrophin-like;Putative uncharacterized protein SNTB2	D16S2531E;SNT2B2;SNTB2;SNTL	Isoform 1 of Beta-2-syntrophin;Isoform 2 of Beta-2-syntrophin	Q13425-1;Q13425;Q13425-2;C9JMY8
2	0	NaN	NaN	1.24305	0.964878	0.603688	0.142696	NaN	NaN	0.313889	-0.051581	1	1	3	2	NaN	NaN	170.13	45.321	12.9	12.9	21.4	18.1	IPI00009533	Binder of Rho GTPases 1;Cdc42 effector protein 2;cDNA FLJ40973 fis, clone UTERU2013280, highly similar to Cdc42 effector protein 2	BORG1;CDC42EP2;CEP2	Cdc42 effector protein 2	O14613;B3KUZ5
1	0	NaN	NaN	0.826515	NaN	#DIV/0!	-0.274888	NaN	NaN	-0.274888	NaN	0	0	2	2	NaN	NaN	37.876	NaN	0	0	7.6	7.6	IPI00009542;IPI00477809;IPI00337823;IPI00549529;IPI00910881;IPI00941467;IPI00910470;IPI00909974	11B6;Breast cancer-associated gene 1 protein;Hepatocellular carcinoma-associated protein JCL-1;MAGE-D2 antigen;Melanoma-associated antigen D2;Putative uncharacterized protein MAGED2;Melanoma antigen family D, 2;Melanoma antigen family D, 2, isoform CRA_d;cDNA FLJ58171, moderately similar to Melanoma-associated antigen D2;cDNA FLJ57753, highly similar to Melanoma-associated antigen D2	BCG1;MAGED2;hCG_18665;RP1-14O9.1-005;RP1-14O9.1-004	Isoform 1 of Melanoma-associated antigen D2;Putative uncharacterized protein MAGED2;Isoform 2 of Melanoma-associated antigen D2;Putative uncharacterized protein MAGED2;cDNA FLJ58171, moderately similar to Melanoma-associated antigen D2;Melanoma antigen fam	Q9UNF1-1;Q9UNF1;C9JMB9;Q9UNF1-2;Q5H907;B4DX55;Q5H909;B4DNG7
4	0	0.930579	1.07486	1.31428	1.17033	0.235041	0.166734	-0.1038	0.104154	0.394278	0.226915	4	7	9	10	26.448	31.032	38.087	27.898	20.2	30.9	32.4	35.1	IPI00009634;IPI00790715	Sulfide:quinone oxidoreductase, mitochondrial;cDNA, FLJ93596, highly similar to Homo sapiens sulfide quinone reductase-like (yeast) (SQRDL), mRNA;Sulfide dehydrogenase like;PRO1975	CGI-44;SQRDL	Sulfide:quinone oxidoreductase, mitochondrial;25 kDa protein	Q9Y6N5;B2R7T6;Q53HW7;Q9UHS8
2	0	NaN	NaN	1.03569	1.0417	0.0484168	0.0547714	NaN	NaN	0.0505922	0.0589385	1	0	3	3	NaN	NaN	15.353	26.337	7.4	0	12.6	14.4	IPI00009659;IPI00797536	Cell cycle-related and expression-elevated protein in tumor;Regulation of nuclear pre-mRNA domain-containing protein 1B	C20orf77;CREPT;RPRD1B	Regulation of nuclear pre-mRNA domain-containing protein 1B	Q9NQG5
0	0	NaN	NaN	NaN	NaN	#DIV/0!	NaN	NaN	NaN	NaN	NaN	0	1	0	0	NaN	NaN	NaN	NaN	0	6	0	0	IPI00009680	39S ribosomal protein L44, mitochondrial	MRPL44	39S ribosomal protein L44, mitochondrial	Q9H9J2
2	0	1.02303	NaN	0.940026	NaN	0.724548	-0.0268999	0.0328456	NaN	-0.089227	NaN	1	0	2	2	8.8184	NaN	19.005	NaN	3.4	0	5.9	5.9	IPI00009688;IPI00908895;IPI00553149	1-phosphatidylinositol-5-phosphate 4-kinase 2-alpha;Diphosphoinositide kinase 2-alpha;Phosphatidylinositol-5-phosphate 4-kinase type II alpha;Phosphatidylinositol-5-phosphate 4-kinase type-2 alpha;PIP5KIII;PtdIns(4)P-5-kinase B isoform;PtdIns(4)P-5-kinase C isoform;PtdIns(5)P-4-kinase isoform 2-alpha;cDNA FLJ53867, highly similar to Phosphatidylinositol-4-phosphate 5-kinase type-2 alpha (EC 2.7.1…	PIP4K2A;PIP5K2;PIP5K2A;RP11-301N24.1-002	Phosphatidylinositol-5-phosphate 4-kinase type-2 alpha;cDNA FLJ51838, highly similar to Phosphatidylinositol-4-phosphate 5-kinase type-2 alpha;Phosphatidylinositol-4-phosphate 5-kinase, type II, alpha	P48426;B0YJ66;B4DGX2;B4DH09;Q5JUT3
4	0	0.983381	1.17483	1.28029	0.778271	0.769991	0.0761392	-0.0241778	0.232447	0.356476	-0.361656	5	7	5	4	100.25	19.385	15.249	30.052	7.9	10.7	8.5	6.8	IPI00009747;IPI00923506;IPI00923487;IPI00792647;IPI00791839	2,3-epoxysqualene--lanosterol cyclase;Lanosterol synthase;Oxidosqualene--lanosterol cyclase;cDNA, FLJ92849, highly similar to Homo sapiens lanosterol synthase (2,3-oxidosqualene-lanosterol cyclase) (LSS), mRNA;cDNA FLJ58192, highly similar to Lanosterol synthase (EC 5.4.99.7)	LSS;OSC	Lanosterol synthase;lanosterol synthase isoform 2;lanosterol synthase isoform 3	P48449;B2R694;B4DJZ9
4	0	1.17376	1.06298	1.03752	1.04898	0.0739008	0.112113	0.231142	0.0881172	0.053135	0.068983	14	17	16	15	25.863	43.192	19.458	57.336	30.2	33.5	35.3	32.3	IPI00009771;IPI00879819	Lamin-B2	LMN2;LMNB2	Lamin-B2;Lamin-B2	Q03252
2	0	NaN	NaN	0.964134	0.926784	0.214909	-0.080913	NaN	NaN	-0.0526941	-0.109695	1	1	2	2	NaN	NaN	32.18	16.395	11.2	11.2	11.2	11.2	IPI00746666;IPI00009772;IPI00396263	Putative uncharacterized protein BET1L;BET1-like protein;Golgi SNARE with a size of 15 kDa;Vesicle transport protein GOS15	BET1L;GS15	Putative uncharacterized protein BET1L;BET1-like protein;blocked early in transport 1 homolog (S. cerevisiae) like isoform 2	B8ZZS0;Q9NYM9;A6NI60
4	0	1.2227	1.00076	0.937119	0.904323	0.901315	0.0232219	0.290074	0.00109747	-0.0936955	-0.145091	16	20	17	13	40.26	77.261	61.191	36.52	29.1	39	30	25.8	IPI00009790;IPI00643196;IPI00642664;IPI00639981;IPI00552290;IPI00645848;IPI00646468;IPI00552617;IPI00793665;IPI00385347	6-phosphofructokinase type C;6-phosphofructokinase, platelet type;Phosphofructo-1-kinase isozyme C;Phosphofructokinase 1;Phosphohexokinase;cDNA FLJ35278 fis, clone PROST2006579, highly similar to 6-phosphofructokinase type C (EC 2.7.1.11);Phosphofructokinase-P;PFKP protein;Phosphofructokinase, platelet;Similar to phosphofructokinase, platelet	PFKF;PFKP;PFK-P;RP11-298E9.2-004	6-phosphofructokinase type C;cDNA FLJ35278 fis, clone PROST2006579, highly similar to 6-phosphofructokinase type C	Q01813;Q5VSR8;B3KS15;O14943;Q49A78;Q5VSR7;Q8WTZ9
3	0	NaN	1.00229	1.12027	1.04916	0.232847	0.0803079	NaN	0.00330719	0.163849	0.0692402	1	2	4	4	NaN	11.211	14.641	16.509	2.6	2.6	10	10	IPI00009841;IPI00872855;IPI00879259;IPI00879242;IPI00065554;IPI00953325;IPI00293254;IPI00878484	cDNA FLJ31747 fis, clone NT2RI2007377, highly similar to RNA-BINDING PROTEIN EWS;Ewing sarcoma breakpoint region 1, isoform CRA_h;Ewing sarcoma breakpoint region 1 protein;EWS oncogene;RNA-binding protein EWS;Ewing sarcoma breakpoint region 1;Ewing sarcoma breakpoint region 1, isoform CRA_b;EWSR1 protein;Ewing sarcoma breakpoint region 1, isoform CRA_g;cDNA FLJ32119 fis, clone PEBLM1000034, highl…	EWSR1;hCG_2010995;EWS;AC002059.7-002;AC002059.7-007;AC002059.7-008	Ewing sarcoma breakpoint region 1 isoform 1;Isoform EWS of RNA-binding protein EWS;Ewing sarcoma breakpoint region 1 isoform 3;Ewing sarcoma breakpoint region 1;Ewing sarcoma breakpoint region 1 isoform 4;Putative uncharacterized protein EWSR1;Isoform EWS-	Q96MX4;Q01844-1;Q01844;Q96FE8;B0QYK0;B0QYK1;Q96MN4;C9JGE3;Q01844-2;C9JSG3
2	0	NaN	NaN	1.37627	1.66681	0.14433	0.605532	NaN	NaN	0.460767	0.737086	0	0	3	3	NaN	NaN	25.313	40.108	0	0	6.8	6.8	IPI00449197;IPI00433025;IPI00009844;IPI00941706;IPI00385158;IPI00304803	GMP reductase;GMP reductase 2;Guanosine 5-monophosphate oxidoreductase 2;Full-length cDNA clone CS0DL005YG10 of B cells (Ramos cell line) of Homo sapiens (human);Guanosine monophosphate reductase 2, isoform CRA_e;GMP reductase 1;Guanosine 5-monophosphate oxidoreductase 1	GMPR2;hCG_40198;GMPR;GMPR1	GMP reductase;guanosine monophosphate reductase 2 isoform 1;GMP reductase 2;GMP reductase;GMP reductase;GMP reductase 1	Q6PKC0;Q9P2T1;Q86SZ5;Q86T14;Q7Z527;P36959
4	0	1.04561	1.36197	1.04527	0.827335	0.644446	0.0976736	0.0643435	0.445696	0.063877	-0.273456	3	3	6	5	115.46	34.797	14.504	17.297	14.9	14.9	23.9	23.4	IPI00009885;IPI00789642;IPI00791084;IPI00794245;IPI00793091;IPI00793669;IPI00794782	19 kDa FK506-binding protein;FK506-binding protein 11;Peptidyl-prolyl cis-trans isomerase FKBP11;Rotamase;cDNA FLJ53772, highly similar to FK506-binding protein 11 (EC 5.2.1.8);FK506 binding protein 11, 19 kDa, isoform CRA_b;FKBP11 protein	FKBP11;FKBP19;UNQ336/PRO535;hCG_1642966	FK506-binding protein 11;FK506 binding protein 11 isoform 3 precursor;16 kDa protein;15 kDa protein;10 kDa protein	Q9NYL4;B4DWB7;Q86SR8
4	0	0.803729	0.989903	1.10303	0.809848	0.353121	-0.109937	-0.315218	-0.0146409	0.141477	-0.304277	3	2	2	2	12.424	19.442	26.966	23.273	7.9	5.9	5.9	5.9	IPI00009896	Epoxide hydratase;Epoxide hydrolase 1;Microsomal epoxide hydrolase;cDNA, FLJ93975, highly similar to Homo sapiens epoxide hydrolase 1, microsomal (xenobiotic) (EPHX1), mRNA;EPHX1 protein	EPHX;EPHX1;EPOX	Epoxide hydrolase 1	P07099;B2R8N0;Q6FGZ3
4	0	0.979816	1.00682	1.09984	1.14149	0.234577	0.0799627	-0.0294175	0.00980005	0.137299	0.190914	4	5	6	4	9.5636	14.978	10.192	22.182	34.6	55.9	61.4	35.4	IPI00009901;IPI00943759;IPI00943707;IPI00943826	Nuclear transport factor 2;Placental protein 15	NTF2;NUTF2	Nuclear transport factor 2	P61970
4	0	1.07052	1.02267	1.07713	1.0024	0.0969026	0.0609874	0.098305	0.0323449	0.107198	0.00345256	32	36	34	30	54.031	38.096	17.153	21.125	47.1	48.2	47.8	44	IPI00009904;IPI00852792;IPI00852730	Endoplasmic reticulum resident protein 70;Endoplasmic reticulum resident protein 72;Protein disulfide-isomerase A4;cDNA FLJ78033, highly similar to Homo sapiens protein disulfide isomerase family A, member 4, mRNA	ERP70;ERP72;PDIA4	Protein disulfide-isomerase A4	P13667;A8K4K6;Q549T6
1	0	NaN	NaN	NaN	1.68893	#DIV/0!	0.756111	NaN	NaN	NaN	0.756111	1	0	0	2	NaN	NaN	NaN	71.089	2.6	0	0	9.5	IPI00009906	ARM protein lost in epithelial cancers on chromosome X 3;Armadillo repeat-containing X-linked protein 3;cDNA FLJ75682, highly similar to Homo sapiens armadillo repeat containing, X-linked 3 (ARMCX3), transcript variant 1, mRNA	ALEX3;ARMCX3;BM-017;UNQ2517/PRO6007	Armadillo repeat-containing X-linked protein 3	Q9UH62;A8K5B0
4	0	0.848896	0.882301	0.823249	0.913492	0.00795579	-0.205922	-0.23634	-0.180657	-0.2806	-0.130536	3	3	8	5	20.294	146.25	23.792	14.473	33.9	32.1	69.7	56.9	IPI00009922	SRA stem-loop-interacting RNA-binding protein, mitochondrial	C14orf156;DC23;DC50;PD04872;SLIRP	SRA stem-loop-interacting RNA-binding protein, mitochondrial	Q9GZT3
4	0	1.18154	1.17414	1.15234	1.02315	0.0357417	0.179885	0.240673	0.2316	0.204565	0.0330233	2	2	1	1	25.117	31.855	17.074	20.468	46.3	45.1	47.4	41	IPI00009923	Procollagen-proline,2-oxoglutarate-4-dioxygenase subunit alpha-1;Prolyl 4-hydroxylase subunit alpha-1	P4HA;P4HA1	Isoform 1 of Prolyl 4-hydroxylase subunit alpha-1	P13674-1;P13674
4	0	0.27552	1.23994	0.790451	0.88347	0.350433	-0.326723	-1.85977	0.310271	-0.339252	-0.178746	2	2	6	5	263.39	37.707	25.012	8.1457	8.4	8.4	25.9	20.4	IPI00009946;IPI00844363	Mitochondrial import receptor subunit TOM34;Translocase of outer membrane 34 kDa subunit;cDNA FLJ54989, highly similar to Mitochondrial import receptor subunit TOM34;cDNA FLJ26027 fis, clone PNC04328, highly similar to Homo sapiens translocase of outer mitochondrial membrane 34 (TOMM34)	TOMM34;URCC3	Mitochondrial import receptor subunit TOM34;cDNA FLJ26027 fis, clone PNC04328, highly similar to Homo sapiens translocase of outer mitochondrial membrane 34	Q15785;B4DXU3;Q6ZPD0
4	0	1.12406	1.46696	1.05423	1.4799	0.0754965	0.357597	0.168723	0.552833	0.0761897	0.565503	3	2	2	3	39.4	44.662	11.43	34.1	18.5	14.8	14	20.3	IPI00009949;IPI00643536;IPI00910492;IPI00827831;IPI00643918	Proteasome inhibitor PI31 subunit;cDNA FLJ60895, highly similar to Proteasome inhibitor PI31 subunit;cDNA FLJ57228, highly similar to Proteasome inhibitor PI31 subunit;Proteasome (Prosome, macropain) inhibitor subunit 1 (PI31);cDNA FLJ57963, moderately similar to Proteasome inhibitor PI31 subunit	PSMF1;RP4-545L17.1-003;RP4-545L17.1-004;RP4-545L17.1-008	Proteasome inhibitor PI31 subunit;Proteasome (Prosome, macropain) inhibitor subunit 1;cDNA FLJ57963, moderately similar to Proteasome inhibitor PI31 subunit;Proteasome (Prosome, macropain) inhibitor subunit 1;Proteasome (Prosome, macropain) inhibitor subun	Q92530;B4DUJ0;B4DXW9;Q5QPM7;B4DFK1;Q5QPM4;Q5QPM9
4	0	1.02777	0.84168	1.21355	0.895335	0.860914	-0.00783585	0.0395174	-0.248656	0.279231	-0.1595	3	3	3	3	18.233	29.688	37.629	29.387	10.1	10.1	10.1	10.1	IPI00009950	Glycoprotein GP36b;Lectin mannose-binding 2;Vesicular integral-membrane protein VIP36;cDNA FLJ75774, highly similar to Homo sapiens lectin, mannose-binding 2 (LMAN2), mRNA;cDNA FLJ52285, highly similar to Vesicular integral-membrane protein VIP36	C5orf8;LMAN2	Vesicular integral-membrane protein VIP36	Q12907;A8K7T4;B4DWN1
2	0	NaN	NaN	0.877116	0.984737	0.425659	-0.103261	NaN	NaN	-0.18916	-0.0221902	0	0	2	2	NaN	NaN	1.5415	10.88	0	0	7.2	7.2	IPI00009958;IPI00556139;IPI00791857;IPI00792995;IPI00791215	COP9 signalosome complex subunit 5;Jun activation domain-binding protein 1	COPS5;CSN5;JAB1	COP9 signalosome complex subunit 5	Q92905
4	0	0.9998	0.940822	1.00998	0.992063	0.418436	-0.0208289	-0.000288568	-0.0880058	0.0143253	-0.0114956	12	18	14	10	30.64	31.438	14.782	18.026	23.5	35.6	29.8	21.6	IPI00009960;IPI00554469;IPI00926611;IPI00470829;IPI00940432;IPI00910079;IPI00925553;IPI00916765;IPI00655644;IPI00917497;IPI00915803	Cell proliferation-inducing gene 4/52 protein;Mitochondrial inner membrane protein;Mitofilin;p87/89;cDNA, FLJ92546, highly similar to Homo sapiens inner membrane protein, mitochondrial (mitofilin) (IMMT), mRNA;cDNA FLJ51884, highly similar to Mitochondrial inner membrane protein;cDNA FLJ54290, highly similar to Mitochondrial inner membrane protein;cDNA FLJ59388, highly similar to Mitochondrial in…	HMP;IMMT;PIG4;PIG52	Isoform 1 of Mitochondrial inner membrane protein;Isoform 2 of Mitochondrial inner membrane protein;Putative uncharacterized protein IMMT;Isoform 3 of Mitochondrial inner membrane protein;inner membrane protein, mitochondrial isoform 2;Putative uncharacter	Q16891-1;Q16891;B2R5N6;Q16891-2;B4DKR1;B4DS66;B4DQY2;B9A067;Q16891-3;C9J406;B4DT20;B8ZZQ7;C9JJ24
0	0	NaN	NaN	NaN	NaN	#DIV/0!	NaN	NaN	NaN	NaN	NaN	1	1	0	1	NaN	NaN	NaN	NaN	4	4	0	7.5	IPI00009976	Interleukin-1 receptor-like 1 ligand;Putative T1/ST2 receptor-binding protein;Transmembrane emp24 domain-containing protein 1	IL1RL1L;IL1RL1LG;TMED1	Transmembrane emp24 domain-containing protein 1	Q13445
1	0	NaN	NaN	1.14382	NaN	#DIV/0!	0.193865	NaN	NaN	0.193865	NaN	0	0	2	1	NaN	NaN	13.29	NaN	0	0	4.4	1.5	IPI00010080;IPI00924637	Oxidative stress-responsive 1 protein;Serine/threonine-protein kinase OSR1;Putative uncharacterized protein OXSR1	KIAA1101;OSR1;OXSR1	Serine/threonine-protein kinase OSR1;Putative uncharacterized protein OXSR1	O95747;C9JIG9
3	0	NaN	0.839772	0.716589	0.855944	0.0591724	-0.31455	NaN	-0.251931	-0.480782	-0.224411	1	2	4	4	NaN	15.123	41.295	85.816	5.1	9.9	20.8	14.2	IPI00010090	Gamma-ECS regulatory subunit;Gamma-glutamylcysteine synthetase regulatory subunit;GCS light chain;Glutamate--cysteine ligase modifier subunit;Glutamate--cysteine ligase regulatory subunit;Glutamate-cysteine ligase modifier subunit	GCLM;GLCLR	Glutamate--cysteine ligase regulatory subunit	P48507;Q5YKL1
4	0	0.957579	1.0877	0.927042	1.04959	0.934824	0.00788263	-0.0625361	0.121282	-0.109294	0.06983	6	5	6	6	10.21	8.1052	14.735	14.854	42.9	38.8	42.9	42.9	IPI00010105;IPI00375391;IPI00640731;IPI00893107;IPI00893507;IPI00892804	B(2)GCN homolog;B4 integrin interactor;CAB;Eukaryotic translation initiation factor 6;p27(BBP)	EIF3A;EIF6;ITGB4BP;OK/SW-cl.27;RP4-614O4.1-005;RP4-614O4.1-008	Eukaryotic translation initiation factor 6;eukaryotic translation initiation factor 6 isoform c;Eukaryotic translation initiation factor 6	P56537;B7ZBG9;B7ZBH1
1	0	NaN	NaN	1.54438	NaN	#DIV/0!	0.627026	NaN	NaN	0.627026	NaN	0	0	2	1	NaN	NaN	27.978	NaN	0	0	6.4	4.3	IPI00010130;IPI00942956	Glutamate decarboxylase;Glutamate--ammonia ligase;Glutamine synthetase;cDNA FLJ57219, highly similar to Glutamine synthetase (EC 6.3.1.2)	GLNS;GLUL;hCG_24393;PIG59	Glutamine synthetase	P15104;A1L199;A8YXX4;B4DWM6
3	0	0.852442	NaN	0.969368	0.747943	0.165404	-0.223333	-0.230326	NaN	-0.0448836	-0.418999	2	1	2	2	11.997	NaN	176.86	12.832	20.4	10.9	18.4	18.4	IPI00010141	Arsenic-transactivated protein;Chromatin accessibility complex 17 kDa protein;DNA polymerase epsilon subunit 3;DNA polymerase epsilon subunit p17;DNA polymerase II subunit 3	CHRAC17;POLE3	DNA polymerase epsilon subunit 3	Q9NRF9
4	0	1.00999	1.06101	0.946611	0.905551	0.586433	-0.0279841	0.0143396	0.0854355	-0.0791561	-0.143132	9	8	10	7	23.929	79.036	29.723	42.614	52.1	46.4	53.6	51.4	IPI00010153;IPI00795408;IPI00791920;IPI00795751;IPI00794091;IPI00749373	60S ribosomal protein L17;60S ribosomal protein L23;Similar to ribosomal protein L23;Putative uncharacterized protein RPL23	RPL23	60S ribosomal protein L23;15 kDa protein;13 kDa protein;Putative uncharacterized protein RPL23;Putative uncharacterized protein RPL23	P62829;Q9BTQ7;C9JD32;B9ZVP7
4	0	1.00804	0.923191	0.936593	0.924813	0.0817299	-0.0767976	0.0115586	-0.1153	-0.0945065	-0.112767	4	5	6	6	17.784	22.315	7.4543	14.584	29.5	25.7	33.6	33.6	IPI00010154;IPI00910113;IPI00878124	Guanosine diphosphate dissociation inhibitor 1;Oligophrenin-2;Protein XAP-4;Rab GDP dissociation inhibitor alpha;cDNA FLJ58843, highly similar to Rab GDP dissociation inhibitor alpha;cDNA FLJ53519, highly similar to Rab GDP dissociation inhibitor alpha;cDNA FLJ52902, highly similar to Rab GDP dissociation inhibitor alpha	GDI1;GDIL;OPHN2;RABGDIA;XAP4	Rab GDP dissociation inhibitor alpha;cDNA FLJ52902, highly similar to Rab GDP dissociation inhibitor alpha	P31150;B4DH24;B4E070;B4DHX4
4	0	1.02755	0.891981	0.867227	0.854117	0.106051	-0.135715	0.0392072	-0.164915	-0.205518	-0.227495	2	4	7	7	11.319	20.391	45.934	44.985	10.4	15.4	20.8	20.8	IPI00010157;IPI00916229;IPI00916889;IPI00909932;IPI00909877	Methionine adenosyltransferase 2;Methionine adenosyltransferase II;S-adenosylmethionine synthase isoform type-2;S-adenosylmethionine synthetase	AMS2;MAT2A;MATA2;hCG_34602	S-adenosylmethionine synthetase isoform type-2;S-adenosylmethionine synthetase	P31153;B4DEX8;B4DN45
1	0	NaN	1.34519	NaN	NaN	#DIV/0!	0.427809	NaN	0.427809	NaN	NaN	1	2	0	0	NaN	76.513	NaN	NaN	4.9	6.5	0	0	IPI00607801;IPI00010180;IPI00607693;IPI00514878;IPI00940556	Acyl-coenzyme A:cholesterol acyltransferase;Brain carboxylesterase hBr1;Cocaine carboxylesterase;Egasyn;HMSE;Liver carboxylesterase 1;Monocyte/macrophage serine esterase;Retinyl ester hydrolase;Serine esterase 1;Triacylglycerol hydrolase;cDNA FLJ57637, highly similar to Liver carboxylesterase 1 (EC 3.1.1.1)	CES1;CES2;SES1	Isoform 2 of Liver carboxylesterase 1;Isoform 1 of Liver carboxylesterase 1;carboxylesterase 1 isoform c precursor;29 kDa protein;Putative uncharacterized protein ENSP00000388633 (Fragment)	P23141-2;P23141;P23141-1;B7Z795;C9JRR7
4	0	0.824606	0.820951	0.855286	1.04647	0.11807	-0.173272	-0.278223	-0.284633	-0.225522	0.0655365	12	11	7	11	59.187	23.292	21.647	30.002	94.3	88.5	78.2	85.1	IPI00010182;IPI00922055;IPI00921830;IPI00218836;IPI00815745	Acyl-CoA-binding protein;Diazepam-binding inhibitor;Endozepine;Diazepam binding inhibitor, splice form 1D(1);Diazepam binding inhibitor, splice form 1G;Diazepam binding inhibitor, splice form 1A(1)-G;Diazepam binding inhibitor, splice form 1D(2);Diazepam binding inhibitor (GABA receptor modulator, acyl-Coenzyme A binding protein), isoform CRA_a;Diazepam binding inhibitor, splice form 1A(1)-B(1);D…	DBI;hCG_17322	Isoform 1 of Acyl-CoA-binding protein;Diazepam binding inhibitor, splice form 1G;Diazepam binding inhibitor, splice form 1D;Isoform 2 of Acyl-CoA-binding protein;Diazepam binding inhibitor, splice form 1A	P07108-1;P07108;B8ZWD8;B8ZWD6;B8ZWD7;B8ZWD9;P07108-2;B8ZWD2;B8ZWD1;Q4VWZ6
1	0	NaN	1.16883	NaN	NaN	#DIV/0!	0.225059	NaN	0.225059	NaN	NaN	1	2	0	1	NaN	30.164	NaN	NaN	4.3	9	0	4.7	IPI00010187;IPI00910626	Elongation of very long chain fatty acids protein 1;ELOVL1 protein;cDNA FLJ51720, highly similar to Elongation of very long chain fatty acids protein 1	CGI-88;ELOVL1;SSC1	Elongation of very long chain fatty acids protein 1;cDNA FLJ51720, highly similar to Elongation of very long chain fatty acids protein 1	Q9BW60;Q502X7;B4DP24
4	0	1.03467	1.02621	1.05754	0.936944	0.667061	0.019832	0.0491735	0.0373246	0.0807136	-0.0939657	3	4	3	3	13.645	35.032	19.393	9.8678	15.4	12.9	15.4	15.4	IPI00010201;IPI00937278;IPI00909562	cDNA FLJ56327, highly similar to 26S proteasome non-ATPase regulatory subunit 8;Proteasome (Prosome, macropain) 26S subunit, non-ATPase, 8;26S proteasome non-ATPase regulatory subunit 8;26S proteasome regulatory subunit RPN12;26S proteasome regulatory subunit S14;p31;cDNA FLJ52462, moderately similar to Mus musculus proteasome (prosome, macropain) 26S subunit, non-ATPase, 8 (Psmd8), mRNA	hCG_42853;PSMD8	proteasome 26S non-ATPase subunit 8;26S proteasome non-ATPase regulatory subunit 8;cDNA FLJ52462, moderately similar to Mus musculus proteasome (prosome, macropain) 26S subunit, non-ATPase, 8 (Psmd8), mRNA	B4DX18;Q5U0B3;P48556;B4E2Y4
4	0	1.17954	1.10373	1.07983	1.10683	0.0101375	0.160252	0.238221	0.142385	0.110807	0.146435	9	7	6	4	30.602	70.248	40.547	27.944	45.1	45.1	43.3	33.5	IPI00010204;IPI00843996	Pre-mRNA-splicing factor SRP20;Splicing factor, arginine/serine-rich 3;cDNA, FLJ92926, Homo sapiens splicing factor, arginine/serine-rich 3 (SFRS3), mRNA;Splicing factor arginine/serine-rich 3;Splicing factor, arginine/serine-rich 3, isoform CRA_d;cDNA FLJ52832, highly similar to Splicing factor, arginine/serine-rich 3;Splicing factor, arginine/serine-rich 3, isoform CRA_a	SFRS3;SRP20;hCG_14802	Splicing factor, arginine/serine-rich 3;Splicing factor, arginine/serine-rich 3, isoform CRA_a	P84103;B2R6F3;B4E241
4	0	1.0468	1.21108	0.758898	1.01949	0.963757	0.0130238	0.06599	0.276293	-0.398022	0.0278519	5	5	4	4	11.273	19.746	31.584	15.652	72.9	72.9	72.9	72.9	IPI00010207;IPI00645510;IPI00477342	Ubiquitin-fold modifier 1	BM-002;C13orf20;UFM1;RP11-131P10.1-005	Ubiquitin-fold modifier 1;Ubiquitin-fold modifier 1	P61960;C9JJC2;Q5VXS2
0	0	NaN	NaN	NaN	NaN	#DIV/0!	NaN	NaN	NaN	NaN	NaN	1	1	1	1	NaN	NaN	NaN	NaN	1.8	1.8	1.5	1.5	IPI00945305;IPI00946813;IPI00010212;IPI00152804;IPI00945832	cDNA FLJ77867;RNA-binding motif protein 21;U6 snRNA-specific terminal uridylyltransferase 1;FLJ00132 protein;Putative uncharacterized protein EEF1G	RBM21;TUT1;FLJ00132;EEF1G	Putative uncharacterized protein TUT1;terminal uridylyl transferase 1, U6 snRNA-specific;U6 snRNA-specific terminal uridylyltransferase 1;FLJ00132 protein (Fragment);Putative uncharacterized protein TUT1	C9J6Z3;A8K995;Q9H6E5;Q8TER1;C9JBX0
2	0	0.887705	NaN	NaN	1.68466	0.64294	0.363098	-0.171847	NaN	NaN	0.752461	2	1	1	1	6.4241	NaN	NaN	43.672	12.4	5.7	7.7	7.7	IPI00010244;IPI00219350;IPI00219351	28S ribosomal protein S11, mitochondrial;Cervical cancer proto-oncogene 2 protein;Mitochondrial ribosomal protein S11 isoform a variant	HCC2;MRPS11;RPMS11	Isoform 1 of 28S ribosomal protein S11, mitochondrial;Isoform 2 of 28S ribosomal protein S11, mitochondrial	P82912-1;P82912;Q53FX9;Q53GJ8;P82912-2
1	0	NaN	NaN	1.56843	NaN	#DIV/0!	0.649322	NaN	NaN	0.649322	NaN	1	1	2	1	NaN	NaN	35.075	NaN	30.2	30.2	29.2	28.6	IPI00010270;IPI00877663;IPI00878066;IPI00879948	GX;p21-Rac2;Ras-related C3 botulinum toxin substrate 2;Small G protein;Ras-related C3 botulinum toxin substrate 2 (Rho family, small GTP binding protein Rac2);Ras-related C3 botulinum toxin substrate 2 (Rho family, small GTP binding protein Rac2), isoform CRA_c	RAC2;hCG_1811995;RP1-151B14.8-007;RP1-151B14.8-004;RP1-151B14.8-003	Ras-related C3 botulinum toxin substrate 2;Ras-related C3 botulinum toxin substrate 2 (Rho family, small GTP binding protein Rac2), isoform CRA_c;Ras-related C3 botulinum toxin substrate 2;Ras-related C3 botulinum toxin substrate 2	P15153;B1AH80;B1AH77;B1AH78
4	0	0.995818	1.1947	0.851499	0.808146	0.609448	-0.0550807	-0.00604658	0.256648	-0.231924	-0.307312	5	6	6	6	34.599	29.625	35.98	25.729	42.7	45.5	41.7	41.7	IPI00219675;IPI00010271;IPI00394837;IPI00023138;IPI00790187	Cell migration-inducing gene 5 protein;p21-Rac1;Ras-like protein TC25;Ras-related C3 botulinum toxin substrate 1;cDNA FLJ77333, highly similar to Homo sapiens ras-related C3 botulinum toxin substrate 1 (rho family, small GTP binding protein Rac1) (RAC1), transcript variant Rac1b, mRNA;Ras-related C3 botulinum toxin substrate 1 (Rho family, small GTP binding protein Rac1);Ras-related C3 botulinum …	MIG5;RAC1;TC25;hCG_14926;tcag7.839;RAC3	Isoform B of Ras-related C3 botulinum toxin substrate 1;Isoform A of Ras-related C3 botulinum toxin substrate 1;Ras-related C3 botulinum toxin substrate 1 (Rho family, small GTP binding protein Rac1), isoform CRA_b;Ras-related C3 botulinum toxin substrate	P63000-2;P63000;A4D2P0;P63000-1;A4D2P1;A4D2P2;P60763
3	0	0.937734	NaN	0.905387	1.03648	0.403183	-0.0590914	-0.0927487	NaN	-0.143394	0.0516978	2	1	5	4	13.86	NaN	23.862	21.013	12.7	4.2	45.5	36.5	IPI00878669;IPI00010320;IPI00879132;IPI00001830	Putative uncharacterized protein CBX1;Chromobox protein homolog 1;Heterochromatin protein 1 homolog beta;Heterochromatin protein p25;HP1Hsbeta;M31;Modifier 1 protein;p25beta;CBX1 protein;cDNA, FLJ92997, Homo sapiens chromobox homolog 1 (HP1 beta homolog Drosophila ) (CBX1), mRNA;Chromobox homolog 1 (HP1 beta homolog Drosophila ), isoform CRA_a	CBX1;CBX;hCG_2000655	Putative uncharacterized protein CBX1;Chromobox protein homolog 1	B5MD17;P83916;Q6IBN6
4	0	1.03476	0.962279	1.08644	1.09803	0.247886	0.0640222	0.049292	-0.0554733	0.119605	0.13492	3	3	5	5	1.7603	27.98	13.604	6.0752	7.2	8.9	15	15	IPI00010348;IPI00922554	Acid DNase;Deoxyribonuclease II alpha;Deoxyribonuclease-2-alpha;Lysosomal DNase II;R31240_2;cDNA PSEC0141 fis, clone PLACE1005913, highly similar to Deoxyribonuclease-2-alpha (EC 3.1.22.1);Deoxyribonuclease II;cDNA FLJ51996, highly similar to Deoxyribonuclease-2-alpha (EC 3.1.22.1)	DNASE2;DNASE2A;DNL2	Deoxyribonuclease-2-alpha;cDNA FLJ51996, highly similar to Deoxyribonuclease-2-alpha	O00115;B3KQS9;C0LQF2;B7Z4K6
0	0	NaN	NaN	NaN	NaN	#DIV/0!	NaN	NaN	NaN	NaN	NaN	0	0	1	1	NaN	NaN	NaN	NaN	0	0	3.6	3.6	IPI00010349;IPI00917312	Aging-associated gene 5 protein;Alkyldihydroxyacetonephosphate synthase, peroxisomal;Alkylglycerone-phosphate synthase;cDNA FLJ51873, highly similar to Alkyldihydroxyacetonephosphate synthase, peroxisomal (EC 2.5.1.26);cDNA, FLJ79139, highly similar to Alkyldihydroxyacetonephosphate synthase, peroxisomal (EC 2.5.1.26);Putative uncharacterized protein AGPS	AAG5;AGPS	Alkyldihydroxyacetonephosphate synthase, peroxisomal;Putative uncharacterized protein AGPS	O00116;B7Z3Q4;B7ZAC5;Q53S12;Q53SG6;Q53SN7;B8ZZ81
2	0	NaN	1.14878	NaN	0.88098	0.97129	0.0213075	NaN	0.2001	NaN	-0.182819	1	2	1	1	NaN	30.23	NaN	16.281	0.8	2.4	0.8	0.8	IPI00010400;IPI00181283	1-phosphatidylinositol-4,5-bisphosphate phosphodiesterase beta-3;Phosphoinositide phospholipase C-beta-3;Phospholipase C-beta-3;Similar to phospholipase C, beta 3 (Phosphatidylinositol-specific)	PLCB3	1-phosphatidylinositol-4,5-bisphosphate phosphodiesterase beta-3;Similar to phospholipase C, beta 3 (Fragment)	Q01970;Q8N1A4
4	0	1.11299	0.785669	1.00744	1.22006	0.861336	0.0447992	0.154442	-0.348006	0.0106868	0.286956	2	2	2	2	27.184	45.438	9.9297	20.867	36	36	36	36	IPI00010404	Pre-mRNA-splicing factor SF3b 10 kDa subunit;Splicing factor 3B subunit 5	SF3B10;SF3B5	Splicing factor 3B subunit 5	Q9BWJ5
4	0	1.10635	1.18835	0.926183	1.05081	0.325547	0.0948097	0.145813	0.248965	-0.110631	0.0714977	13	14	17	17	25.708	83.494	57.703	42.059	67.2	72.3	85.7	77.5	IPI00010414	C-terminal LIM domain protein 1;Elfin;LIM domain protein CLP-36;PDZ and LIM domain protein 1	CLIM1;CLP36;PDLIM1	PDZ and LIM domain protein 1	O00151
3	0	1.00361	NaN	0.930492	0.948497	0.216884	-0.0575909	0.00520306	NaN	-0.103934	-0.0762853	0	0	1	0	45.946	NaN	21.174	15.397	12.1	5.3	27.4	23.2	IPI00010415;IPI00395748;IPI00219451;IPI00219452	Acyl-CoA thioesterase 7;Brain acyl-CoA hydrolase;CTE-IIa;Cytosolic acyl coenzyme A thioester hydrolase;Long chain acyl-CoA thioester hydrolase;cDNA FLJ32606 fis, clone STOMA1000186, highly similar to Homo sapiens acyl-CoA thioesterase 7 (ACOT7), transcript variant hBACHa, mRNA;cDNA FLJ52849, highly similar to Homo sapiens acyl-CoA thioesterase 7 (ACOT7), transcript variant hBACHc, mRNA;cDNA FLJ60…	ACOT7;BACH	Isoform 1 of Cytosolic acyl coenzyme A thioester hydrolase;acyl-CoA thioesterase 7 isoform hBACHa;Isoform 5 of Cytosolic acyl coenzyme A thioester hydrolase;Isoform 6 of Cytosolic acyl coenzyme A thioester hydrolase	O00154-1;O00154;O00154-4;B3KQ12;O00154-5;B7Z957;O00154-6;B4DUX0
1	0	NaN	NaN	NaN	2.80348	#DIV/0!	1.48722	NaN	NaN	NaN	1.48722	0	1	2	2	NaN	NaN	NaN	156.03	0	10.9	20	20	IPI00010427	Transmembrane protein 93	TMEM93	Transmembrane protein 93	Q9BV81
3	0	0.737354	NaN	0.952744	0.830289	0.136009	-0.251317	-0.43957	NaN	-0.0698396	-0.268315	2	1	5	5	92.292	NaN	17.601	14.023	13.3	6.6	33.2	33.2	IPI00010438;IPI00216231;IPI00794436;IPI00795000;IPI00794966;IPI00796942;IPI00795513	Synaptosomal-associated protein 23;Vesicle-membrane fusion protein SNAP-23;Synaptosomal-associated protein	SNAP23;hCG_40424	Isoform SNAP-23a of Synaptosomal-associated protein 23;Isoform SNAP-23b of Synaptosomal-associated protein 23;19 kDa protein;14 kDa protein;14 kDa protein;12 kDa protein	O00161-1;O00161;A8K287;O00161-2
0	0	NaN	NaN	NaN	NaN	#DIV/0!	NaN	NaN	NaN	NaN	NaN	0	0	0	0	NaN	NaN	NaN	NaN	0	0	0	0	IPI00641973;IPI00479876;IPI00010440;IPI00604587;IPI00954523;IPI00878396	HCLS1-associated protein X-1;HS1-associating protein X-1;HS1-binding protein 1;HCLS1 associated protein X-1	HAX1;HS1BP1;RP11-137P24.1-006	Isoform 2 of HCLS1-associated protein X-1;HCLS1 associated protein X-1;Isoform 1 of HCLS1-associated protein X-1;Isoform 5 of HCLS1-associated protein X-1;Isoform 6 of HCLS1-associated protein X-1;Isoform 4 of HCLS1-associated protein X-1	O00165-2;O00165;Q5VYD6;O00165-1;O00165-5;O00165-6;O00165-4
0	0	NaN	NaN	NaN	NaN	#DIV/0!	NaN	NaN	NaN	NaN	NaN	1	1	0	1	NaN	NaN	NaN	NaN	1.3	1.3	0	1.3	IPI00010697;IPI00216225;IPI00921401;IPI00216222;IPI00216223;IPI00216224;IPI00216221;IPI00921080	CD49 antigen-like family member F;Integrin alpha-6;Integrin alpha-6 heavy chain;Integrin alpha-6 light chain;VLA-6;Putative uncharacterized protein ITGA6	ITGA6	Isoform Alpha-6X1X2B of Integrin alpha-6;Isoform Alpha-6X1X2A of Integrin alpha-6;Isoform 9 of Integrin alpha-6;Isoform Alpha-6X1B of Integrin alpha-6;Putative uncharacterized protein ITGA6;Isoform Alpha-6X2B of Integrin alpha-6;Isoform Alpha-6X1A of Integ	P23229-1;P23229;P23229-6;P23229-9;P23229-3;P23229-4;C9JK10;P23229-5;P23229-2;P23229-7
4	0	1.1238	0.935891	1.03967	1.10278	0.338196	0.0711251	0.168383	-0.095587	0.0561312	0.141144	3	3	7	5	20.706	14.626	34.172	27.762	7.8	8	20.7	14.1	IPI00010706;IPI00915302	Glutathione synthase;Glutathione synthetase;cDNA FLJ51785, highly similar to Glutathione synthetase (EC 6.3.2.3);cDNA FLJ50601, highly similar to Glutathione synthetase (EC 6.3.2.3)	GSS	Glutathione synthetase;Glutathione synthetase	P48637;B7Z1C5;B7Z514;Q8TDA8;B6F210
4	0	0.994135	1.08288	0.886839	1.01599	0.866497	-0.00728598	-0.0084869	0.114879	-0.173255	0.022889	13	16	24	23	33.424	36.552	33.854	40.817	42.3	45.1	56.9	58.6	IPI00010720;IPI00940257;IPI00909956	CCT-epsilon;T-complex protein 1 subunit epsilon;cDNA FLJ78433, highly similar to Homo sapiens chaperonin containing TCP1, subunit 5 (epsilon) (CCT5), mRNA;cDNA FLJ50442, highly similar to T-complex protein 1 subunit epsilon;cDNA FLJ51711, highly similar to T-complex protein 1 subunit epsilon;cDNA FLJ58784, highly similar to T-complex protein 1 subunit epsilon;cDNA FLJ54333, highly similar to T-co…	CCT5;CCTE;KIAA0098	T-complex protein 1 subunit epsilon;cDNA FLJ52361, highly similar to T-complex protein 1 subunit epsilon	P48643;A8K2X8;B4DDU6;B4DE30;B4DX08;B4DXI1;B4DZT5;B7ZAR1;Q9BU08;B4DYC8;B4DYD8;Q96GI1;Q9HB74
4	0	1.02217	1.08865	1.01968	1.11837	0.0818918	0.0870785	0.0316366	0.122539	0.0281165	0.161395	18	22	19	15	59.788	42.372	21.613	83.234	36.4	41	35.1	29.4	IPI00010740;IPI00216613	100 kDa DNA-pairing protein;DNA-binding p52/p100 complex, 100 kDa subunit;Polypyrimidine tract-binding protein-associated-splicing factor;Splicing factor, proline- and glutamine-rich;SFPQ protein;Splicing factor proline/glutamine-rich (Polypyrimidine tract binding protein associated)	PSF;SFPQ	Isoform Long of Splicing factor, proline- and glutamine-rich;Isoform Short of Splicing factor, proline- and glutamine-rich	P23246-1;P23246;Q6PIX2;Q86VG2;Q9BSV4;P23246-2
4	0	0.948047	0.913576	0.967492	1.0314	0.246639	-0.0512081	-0.0769695	-0.130404	-0.0476779	0.0445984	9	12	9	9	62.875	21.165	44.306	27.883	80.6	77.8	78.2	81.5	IPI00010779;IPI00910322	TM30p1;Tropomyosin alpha-4 chain;Tropomyosin-4;cDNA FLJ54184, highly similar to Tropomyosin alpha-4 chain;cDNA FLJ52936, weakly similar to Tropomyosin alpha-4 chain	TPM4	Isoform 1 of Tropomyosin alpha-4 chain;cDNA FLJ52936, weakly similar to Tropomyosin alpha-4 chain	P67936-1;P67936;B4DVY2;B4DTB1
0	0	NaN	NaN	NaN	NaN	#DIV/0!	NaN	NaN	NaN	NaN	NaN	0	0	1	0	NaN	NaN	NaN	NaN	0	0	2.7	0	IPI00010790;IPI00643384;IPI00903084;IPI00385748;IPI00911034;IPI00909809;IPI00639967;IPI00909494	Biglycan;Bone/cartilage proteoglycan I;PG-S1;cDNA FLJ76911, highly similar to Homo sapiens biglycan (BGN), mRNA;cDNA FLJ55187, highly similar to Biglycan;Biglycan preproprotein variant;cDNA FLJ36740 fis, clone UTERU2013322, highly similar to Biglycan;Putative uncharacterized protein BGN;cDNA FLJ35704 fis, clone SPLEN2020183, highly similar to Biglycan;cDNA FLJ35635 fis, clone SPLEN2011805, highly…	BGN;SLRR1A	Biglycan;Putative uncharacterized protein BGN;cDNA FLJ35704 fis, clone SPLEN2020183, highly similar to Biglycan;cDNA FLJ35635 fis, clone SPLEN2011805, highly similar to BONE/CARTILAGE PROTEOGLYCAN I;cDNA FLJ59360, moderately similar to Biglycan;cDNA FLJ599	P21810;A8K7E0;B4DDQ2;Q53FI4;Q53HU6;A6NLG9;B3KS75;Q8NAB7;B4DNL4;B4DQD6
4	0	1.08959	1.01415	1.07988	1.00695	0.111961	0.067143	0.12378	0.0202668	0.11087	0.00998918	28	30	23	25	43.2	40.971	27.517	29.182	76.8	82.9	73.4	75	IPI00010796;IPI00878551;IPI00911004	Cellular thyroid hormone-binding protein;p55;Prolyl 4-hydroxylase subunit beta;Protein disulfide-isomerase;cDNA FLJ56766, highly similar to Protein disulfide-isomerase (EC5.3.4.1);cDNA FLJ59361, highly similar to Protein disulfide-isomerase (EC 5.3.4.1);cDNA FLJ38619 fis, clone HEART2007696, highly similar to Protein disulfide-isomerase (EC 5.3.4.1);cDNA FLJ45462 fis, clone BRSTN2011961, highly s…	ERBA2L;P4HB;PDI;PDIA1;PO4DB;hCG_95895	Protein disulfide-isomerase;cDNA FLJ59430, highly similar to Protein disulfide-isomerase	P07237;B2RDQ2;B4DJS0;B4DNL5;B3KTQ9;B4DLN6;B4DUA5;Q96C96
4	0	1.54526	0.914411	0.93423	1.20096	0.419109	0.20002	0.627851	-0.129085	-0.09815	0.264183	1	1	5	1	18.707	5.2732	56.251	56.866	3.1	1.2	11.8	3.1	IPI00010800	Nestin;NES protein	Nbla00170;NES	Nestin	P48681;Q2YDX4
4	0	0.964413	0.9995	1.22508	1.10469	0.304854	0.102218	-0.0522768	-0.000721095	0.292882	0.143644	9	14	9	10	23.284	41.688	27.873	22.604	38.7	48.3	44.7	48.3	IPI00010810;IPI00895865;IPI00792673	Electron transfer flavoprotein subunit alpha, mitochondrial;cDNA FLJ76486, highly similar to Homo sapiens electron-transfer-flavoprotein, alpha polypeptide (glutaric aciduria II) (ETFA), nuclear gene encoding mitochondrial protein, mRNA;Electron transfer flavoprotein alpha-subunit;Electron-transfer-flavoprotein, alpha polypeptide;Electron-transfer-flavoprotein, alpha polypeptide (Glutaric aciduri…	ETFA;hCG_39414	Electron transfer flavoprotein subunit alpha, mitochondrial;electron transfer flavoprotein, alpha polypeptide isoform b;24 kDa protein	P13804;Q53XN3;B4DT43
4	0	1.01304	1.10217	1.0784	0.996016	0.158381	0.0668211	0.0186883	0.140348	0.108892	-0.00575918	2	3	4	4	31.403	37.634	24.685	24.77	12.9	23.3	23.3	23.3	IPI00010845;IPI00908766	Complex I-23kD;NADH dehydrogenase [ubiquinone] iron-sulfur protein 8, mitochondrial;NADH-ubiquinone oxidoreductase 23 kDa subunit;TYKY subunit;NDUFS8 protein;NADH dehydrogenase (Ubiquinone) Fe-S protein 8, 23kDa (NADH-coenzyme Q reductase) variant;cDNA FLJ57061, highly similar to NADH-ubiquinone oxidoreductase 23 kDa subunit, mitochondrial (EC 1.6.5.3)	NDUFS8	NADH dehydrogenase [ubiquinone] iron-sulfur protein 8, mitochondrial;cDNA FLJ57061, highly similar to NADH-ubiquinone oxidoreductase 23 kDa subunit, mitochondrial	O00217;Q08E91;Q53G17;B4DYI3
4	0	0.897102	0.965624	0.889759	0.95648	0.036963	-0.108983	-0.156655	-0.0504667	-0.168514	-0.0641931	5	8	7	9	12.635	17.744	54.907	34.863	23.8	42.6	35.9	50.7	IPI00010860;IPI00216220;IPI00953045;IPI00791380;IPI00790782;IPI00790097;IPI00789338	26S proteasome non-ATPase regulatory subunit 9;26S proteasome regulatory subunit p27;Putative uncharacterized protein PSMD9	PSMD9	Isoform p27-L of 26S proteasome non-ATPase regulatory subunit 9;Isoform p27-S of 26S proteasome non-ATPase regulatory subunit 9;Putative uncharacterized protein PSMD9	O00233-1;O00233;O00233-2;C9JR25
4	0	0.924471	0.803019	0.757117	1.04288	0.160512	-0.181358	-0.1133	-0.316493	-0.401412	0.0605773	5	3	5	5	13.421	14.064	31.672	27.795	45.6	45.6	45.6	45.6	IPI00010863	Copper transport protein ATOX1;Metal transport protein ATX1;ATOX1 protein	ATOX1;HAH1	Copper transport protein ATOX1	O00244;Q6IBA3
4	0	0.878194	1.09589	1.00277	0.941176	0.644911	-0.0298719	-0.187388	0.132103	0.00398786	-0.0874628	2	2	5	5	13.684	21.483	10.739	14.993	7.3	7.3	25.2	25.2	IPI00640088;IPI00010865;IPI00514910;IPI00843824;IPI00647922	Casein kinase 2 beta polypeptide;Casein kinase 2, beta polypeptide;Casein kinase 2, beta polypeptide, isoform CRA_d;Casein kinase II subunit beta;Phosvitin;Protein G5a;Casein kinase 2, beta polypeptide, isoform CRA_b;cDNA, FLJ92126, Homo sapiens casein kinase 2, beta polypeptide (CSNK2B), mRNA	CSNK2B;DADB-127H9.2-004;DAMA-236L13.2-004;DAMC-157M7.2-004;DAQB-195H10.8-004;DASS-336N12.7-004;hCG_43725;XXbac-BCX88C14.4-004;CK2N;G5A;DADB-127H9.2-001;DAMA-236L13.2-001;DAMC-157M7.2-001;DASS-336N12.7-001;DADB-127H9.2-002;DAMA-236L13.2-002;DAMC-157M7.2-002;DAQB-195H10.8-002;DASS-336N12.7-002;XXbac-BCX88C14.4-002;XXbac-BPG32J3.6-002	Casein kinase 2, beta polypeptide, isoform CRA_d;Casein kinase II subunit beta;Casein kinase 2, beta polypeptide	Q5SRQ6;P67870;B0UXA9;Q5SRQ3
2	0	NaN	NaN	0.773635	0.927558	0.318549	-0.233454	NaN	NaN	-0.370276	-0.108491	0	0	6	6	NaN	NaN	83.113	18.652	0	0	19.6	24.5	IPI00010882;IPI00604566	DNA fragmentation factor 45 kDa subunit;DNA fragmentation factor subunit alpha;Inhibitor of CAD;DNAation factor, 45kDa, alpha polypeptide isoform 1 variant;cDNA, FLJ93833, Homo sapiens DNAation factor, 45kDa, alpha polypeptide(DFFA), mRNA;DNAation factor, 45kDa, alpha polypeptide;DNAation factor, 45kDa, alpha polypeptide, isoform CRA_c	DFF1;DFF45;DFFA;H13;hCG_25280;RP5-1113E3.2-001	Isoform DFF45 of DNA fragmentation factor subunit alpha (Fragment);Isoform DFF35 of DNA fragmentation factor subunit alpha (Fragment)	O00273-1;O00273;Q53HN4;Q5T6G6;O00273-2
4	0	0.998303	1.07946	0.933445	1.00493	0.933239	0.00580996	-0.00245062	0.110308	-0.0993626	0.00710075	20	22	17	16	20.615	36.354	18.617	26.294	78.4	78.4	68.9	68.9	IPI00010896;IPI00877596	Chloride channel ABP;Chloride intracellular channel protein 1;Nuclear chloride ion channel 27;Regulatory nuclear chloride ion channel protein;Chloride intracellular channel 1 variant;cDNA, FLJ94671, Homo sapiens chloride intracellular channel 1 (CLIC1), mRNA;Chloride intracellular channel 1	CLIC1;NCC27;DADB-110M10.1-001;DAMA-236L13.3-001;DAMC-117B11.2-001;DAQB-350E15.4-001;DASS-312M4.8-001;XXbac-BCX88C14.3-001	Chloride intracellular channel protein 1	O00299;Q53FB0;Q5SRT3
0	0	NaN	NaN	NaN	NaN	#DIV/0!	NaN	NaN	NaN	NaN	NaN	0	0	0	0	NaN	NaN	NaN	NaN	0	0	0	0	IPI00010949;IPI00759728	H-Lse;Sialate O-acetylesterase;Sialic acid-specific 9-O-acetylesterase	SIAE;YSG2	Isoform 1 of Sialate O-acetylesterase;Isoform 2 of Sialate O-acetylesterase	Q9HAT2-1;Q9HAT2;Q9HAT2-2
4	0	1.09673	0.957671	1.05961	0.914662	0.923184	0.0103069	0.133211	-0.062398	0.0835388	-0.128689	5	6	14	14	18.939	31.174	26.509	21.399	16.2	18.6	36.9	38.1	IPI00011107;IPI00953980	ICD-M;IDP;Isocitrate dehydrogenase [NADP], mitochondrial;NADP(+)-specific ICDH;Oxalosuccinate decarboxylase;cDNA FLJ50469, highly similar to Isocitrate dehydrogenase;cDNA, FLJ79287, highly similar to Isocitrate dehydrogenase;cDNA FLJ50654, highly similar to Isocitrate dehydrogenase;Isocitrate dehydrogenase 2 (NADP+), mitochondrial variant;Isocitrate dehydrogenase	IDH2	Isocitrate dehydrogenase [NADP], mitochondrial;Isocitrate dehydrogenase	P48735;B4DFL2;B4DSZ6;Q53GL5;Q13584
2	0	NaN	NaN	0.778513	0.686577	0.126043	-0.44901	NaN	NaN	-0.361207	-0.542506	0	0	4	3	NaN	NaN	8.2962	2.7308	0	0	12.9	10.9	IPI00011118;IPI00946732;IPI00945295	Putative uncharacterized protein RRM2;Ribonucleoside-diphosphate reductase subunit M2;Ribonucleotide reductase small chain;Ribonucleotide reductase small subunit;cDNA FLJ16813 fis, clone THYMU3030231, highly similar to Ribonucleoside-diphosphate reductase M2 subunit;cDNA FLJ35352 fis, clone PUAEN1000121, highly similar to Ribonucleoside-diphosphate reductase M2 subunit (EC 1.17.4.1);Similar to ri…	RRM2;RR2	ribonucleotide reductase M2 polypeptide isoform 1;Ribonucleoside-diphosphate reductase subunit M2	C9JXC1;P31350;B3KS26;Q8N6S3
4	0	0.919287	1.21215	1.05214	0.891504	0.885097	0.0268303	-0.121413	0.277569	0.0733322	-0.165687	7	7	10	8	13.929	61.904	36.459	13.71	21.6	19.5	29.3	19.5	IPI00011126;IPI00848107;IPI00895901;IPI00888701;IPI00889191	26S protease regulatory subunit 4;26S proteasome AAA-ATPase subunit RPT2;Proteasome 26S subunit ATPase 1;cDNA FLJ58247, highly similar to 26S protease regulatory subunit 4;Proteasome 26S ATPase subunit 1 variant;cDNA, FLJ93843, Homo sapiens proteasome (prosome, macropain) 26S subunit, ATPase, 1(PSMC1), mRNA;Proteasome (Prosome, macropain) 26S subunit, ATPase, 1;Proteasome (Prosome, macropain) 26S…	PSMC1;hCG_2029049	26S protease regulatory subunit 4	P62191;B4DR63;Q53HB3;Q53XL8;Q6NW36
4	0	1.00709	1.21317	0.869187	0.981354	0.890447	0.0253111	0.0101926	0.278776	-0.202261	-0.0271542	10	15	13	11	13.372	22.571	28.179	14.462	31.5	46	35.1	28.7	IPI00011200;IPI00642548	D-3-phosphoglycerate dehydrogenase;cDNA FLJ35987 fis, clone TESTI2014269, highly similar to D-3-phosphoglycerate dehydrogenase (EC 1.1.1.95);Phosphoglycerate dehydrogenase;PHGDH protein;3-phosphoglycerate dehydrogenase	PGDH3;PHGDH;RP4-683H9.1-002	D-3-phosphoglycerate dehydrogenase;Phosphoglycerate dehydrogenase	O43175;B3KSC3;Q5SZU1;Q8N5M8;Q96RV5;Q96RV6;Q96RV7;Q96RV8;Q96RV9;Q9UMY2;Q9UMY3
0	0	NaN	NaN	NaN	NaN	#DIV/0!	NaN	NaN	NaN	NaN	NaN	0	0	1	1	NaN	NaN	NaN	NaN	0	0	3.1	3.1	IPI00011201;IPI00643577	Malic enzyme 2;NAD-dependent malic enzyme, mitochondrial;Malic enzyme	ME2;hCG_23687	NAD-dependent malic enzyme, mitochondrial;Malic enzyme	P23368;B2R8J2;Q9BWL6
2	0	0.638366	NaN	NaN	1.11768	0.654683	-0.187669	-0.647545	NaN	NaN	0.160508	1	1	1	2	18.526	NaN	NaN	4.9185	6.3	6.3	5.7	14.3	IPI00011217	Complex I-18 kDa;Complex I-AQDQ;NADH dehydrogenase [ubiquinone] iron-sulfur protein 4, mitochondrial;NADH-ubiquinone oxidoreductase 18 kDa subunit	NDUFS4	NADH dehydrogenase [ubiquinone] iron-sulfur protein 4, mitochondrial	O43181
4	0	1.07336	1.06392	1.28652	1.21305	0.0535324	0.213146	0.102139	0.0893897	0.363475	0.278637	18	20	15	15	22.521	43.704	20.754	23.41	41	44.9	41.3	42.2	IPI00011229;IPI00853455;IPI00852597;IPI00892793;IPI00879328;IPI00658053	Cathepsin D;Cathepsin D heavy chain;Cathepsin D light chain;Putative uncharacterized protein CTSD	CPSD;CTSD	Cathepsin D;Putative uncharacterized protein CTSD;Putative uncharacterized protein CTSD;Putative uncharacterized protein CTSD	P07339;C9JIH9;C9JH19;C9JTL0
4	0	1.0893	1.30456	0.968242	0.9996	0.319045	0.124892	0.123403	0.383567	-0.0465609	-0.000576905	5	5	5	6	20.666	121.43	17.075	16.509	30.9	33.9	28.7	35.7	IPI00011250;IPI00514154	Ubiquitin carboxyl-terminal hydrolase isozyme L3;Ubiquitin thioesterase L3;Ubiquitin carboxyl-terminal esterase L3 (Ubiquitin thiolesterase)	UCHL3;RP11-173B14.3-003	Ubiquitin carboxyl-terminal hydrolase isozyme L3;Ubiquitin carboxyl-terminal esterase L3	P15374;Q5TBK7
4	0	1.06661	1.1368	1.04809	1.12052	0.019849	0.128301	0.0930328	0.184982	0.0677571	0.164172	20	22	17	17	47.632	45.511	35.036	42.038	77	73.7	63.8	63.8	IPI00011253;IPI00939811;IPI00855830;IPI00879848	40S ribosomal protein S3;Ribosomal protein S3 variant;Ribosomal protein S3	OK/SW-cl.26;RPS3	40S ribosomal protein S3;Ribosomal protein S3	P23396;Q53G83;Q9NQS8
4	0	1.02117	1.16742	1.03401	1.07227	0.103976	0.102614	0.0302216	0.223324	0.0482487	0.10067	6	5	8	7	13.232	28.63	14.33	60.506	27	24.4	44.6	27.7	IPI00011268;IPI00216044;IPI00642213;IPI00514496;IPI00641351;IPI00640938	Autoantigen p542;Heterogeneous nuclear ribonucleoprotein C-like 2;hnRNP associated with lethal yellow protein homolog;RNA-binding protein Raly;cDNA FLJ77422, highly similar to Homo sapiens RNA binding protein, autoantigenic (hnRNP-associated with lethal yellow homolog (mouse)), transcript variant 1, mRNA;RNA binding protein (Autoantigenic, hnRNP-associated with lethal yellow) long isoform variant…	HNRPCL2;P542;RALY;hCG_37136;RP1-64K7.1-007;RP1-64K7.1-005;RP1-64K7.1-004	RNA binding protein, autoantigenic (HnRNP-associated with lethal yellow homolog (Mouse)), isoform CRA_a (Fragment);Isoform 1 of RNA-binding protein Raly;RNA binding protein, autoantigenic;RNA binding protein, autoantigenic;RNA binding protein, autoantigeni	Q9UKM9-1;Q9UKM9;Q53GL6;Q9UKM9-2;A8K4T9;Q5QPL9;Q5QPM0;B4DSJ1;Q5QPM1
4	0	1.10936	1.34212	1.07971	1.00723	0.144478	0.182193	0.149729	0.424514	0.110651	0.010396	7	7	6	6	41.794	21.484	22.137	17.282	42.1	42.1	30.6	30.6	IPI00011284;IPI00375513;IPI00878254;IPI00878855;IPI00880186	Catechol O-methyltransferase;Soluble catechol-O-methyltransferase;Membrane bound catechol-O-methyltransferase;COMT protein	COMT	Isoform Membrane-bound of Catechol O-methyltransferase;Isoform Soluble of Catechol O-methyltransferase	P21964-1;P21964;B8XPJ7;B8XPJ8;P21964-2;Q9BWC7
4	0	1.0116	0.903342	0.85419	0.872753	0.0839822	-0.135313	0.0166432	-0.146655	-0.227371	-0.196355	7	13	6	8	27.605	30.358	40.672	19.098	12.5	20.6	13.2	16	IPI00011285;IPI00910547	Calcium-activated neutral proteinase 1;Calpain mu-type;Calpain-1 catalytic subunit;Calpain-1 large subunit;Cell proliferation-inducing gene 30 protein;Micromolar-calpain;cDNA, FLJ96627, highly similar to Homo sapiens calpain 1, (mu/I) large subunit (CAPN1), mRNA;Putative uncharacterized protein CAPN1;cDNA FLJ53224, highly similar to Calpain-1 catalytic subunit (EC 3.4.22.52)	CANPL1;CAPN1;PIG30	Calpain-1 catalytic subunit;Putative uncharacterized protein CAPN1	P07384;B2RDI5;A8MSM1;B4DWH5
4	0	0.801282	0.834376	0.796369	0.738825	0.00271584	-0.335129	-0.319618	-0.26123	-0.328492	-0.436695	6	6	4	4	13.029	15.308	27.905	63.247	28.1	28.1	19.5	19.5	IPI00011302	1F5 antigen;20 kDa homologous restriction factor;CD59 glycoprotein;MAC-inhibitory protein;MEM43 antigen;Membrane attack complex inhibition factor;Membrane inhibitor of reactive lysis;Protectin;CD59 antigen, complement regulatory protein, isoform CRA_b;CD59 protein;cDNA, FLJ92039, Homo sapiens CD59 antigen p18-20 (antigen identified by monoclonalantibodies 16.3A5, EJ16, EJ30, EL32 and G344) (CD59)…	CD59;MIC11;MIN1;MIN2;MIN3;MSK21;hCG_2033390	CD59 glycoprotein	P13987;Q6FHM9
4	0	0.87382	0.927214	1.15485	0.652316	0.371345	-0.148719	-0.194591	-0.109026	0.20771	-0.616358	2	2	2	2	24.789	21.156	6.8924	28.542	14.3	14.3	7	8.2	IPI00011416	Delta(3,5)-Delta(2,4)-dienoyl-CoA isomerase, mitochondrial	ECH1	Delta(3,5)-Delta(2,4)-dienoyl-CoA isomerase, mitochondrial	Q13011
0	0	NaN	NaN	NaN	NaN	#DIV/0!	NaN	NaN	NaN	NaN	NaN	0	0	0	0	NaN	NaN	NaN	NaN	0	0	0	0	IPI00011511;IPI00299177	Cat eye syndrome critical region protein 5	CECR5	Isoform 2 of Cat eye syndrome critical region protein 5;Isoform 1 of Cat eye syndrome critical region protein 5	Q9BXW7-1;Q9BXW7;Q9BXW7-2
4	0	1.2106	0.813868	0.985028	0.956297	0.833742	-0.0123924	0.275716	-0.297133	-0.0217639	-0.0644689	2	3	2	2	15.692	30.852	4.2089	6.9749	8.3	11.3	7.5	7.5	IPI00018311;IPI00654584;IPI00011578;IPI00657724;IPI00922797	Neuroplastin;Stromal cell-derived receptor 1;Putative uncharacterized protein DKFZp566H1924;Homo sapiens clone 23742;cDNA, FLJ94993, Homo sapiens stromal cell derived factor receptor 1 (SDFR1),transcript variant alpha, mRNA;Neuroplastin, isoform CRA_b;cDNA FLJ57778, highly similar to Neuroplastin	NPTN;SDFR1;SDR1;DKFZp566H1924;hCG_38795	Isoform 2 of Neuroplastin;neuroplastin isoform c precursor;Isoform 1 of Neuroplastin;Isoform 3 of Neuroplastin;cDNA FLJ57778, highly similar to Neuroplastin	Q9Y639-2;Q9Y639;B7Z4D3;Q9Y639-4;Q9UFM8;Q9Y499;Q9Y639-1;B2RAL7;Q9Y639-3;B7Z960
4	0	0.961169	1.2438	0.917095	0.998502	0.759368	0.0428414	-0.0571383	0.314751	-0.124858	-0.00216234	10	8	2	5	30.955	19.382	10.549	13.384	30.7	31.3	8.7	22.6	IPI00011592;IPI00909090;IPI00909455;IPI00470463	Cytoplasmic dynein 1 light intermediate chain 2;Dynein light intermediate chain 2, cytosolic;LIC53/55;cDNA FLJ56694, highly similar to Cytoplasmic dynein 1 light intermediate chain 2;cDNA FLJ52924, highly similar to Cytoplasmic dynein 1 light intermediate chain 2	DNCLI2;DYNC1LI2;LIC2	Cytoplasmic dynein 1 light intermediate chain 2;cDNA FLJ52924, highly similar to Cytoplasmic dynein 1 light intermediate chain 2	O43237;B4DHD8;B4DZP4
4	0	1.10056	1.10384	0.874432	0.911245	0.903144	-0.00358508	0.138235	0.142528	-0.193583	-0.134089	7	10	6	7	37.386	21.537	27.055	20.293	15.7	25.3	14.6	17	IPI00011603;IPI00383659	26S proteasome non-ATPase regulatory subunit 3;26S proteasome regulatory subunit RPN3;26S proteasome regulatory subunit S3;Proteasome subunit p58;cDNA FLJ30049 fis, clone ADRGL1000033, highly similar to 26S proteasome non-ATPase regulatory subunit 3;cDNA FLJ56054, highly similar to 26S proteasome non-ATPase regulatory subunit 3;cDNA FLJ55739, highly similar to 26S proteasome non-ATPase regulatory…	PSMD3	26S proteasome non-ATPase regulatory subunit 3	O43242;B3KNN7;B4DEB0;B4DPM7;B4DT72;B4DV84;Q6IBN0;Q8N9M2;Q96N86
4	0	0.779788	1.07435	1.06604	0.995322	0.721194	-0.030805	-0.358846	0.103457	0.0922629	-0.00676476	3	3	2	2	25.003	20.915	3.929	3.2564	19.1	19.1	17.3	17.3	IPI00011604;IPI00738964	Glycine cleavage system H protein, mitochondrial;cDNA, FLJ92251, Homo sapiens glycine cleavage system protein H (aminomethyl carrier) (GCSH), mRNA;Glycine cleavage system protein H (Aminomethyl carrier);Glycine cleavage system protein H (Aminomethyl carrier), isoform CRA_a;GCSH protein;Mitochondrial glycine cleavage system H-protein	GCSH;hCG_1980047	Glycine cleavage system H protein, mitochondrial;similar to Glycine cleavage system H protein, mitochondrial	P23434;Q53XL7;Q6IAT2;Q6QN92
0	0	NaN	NaN	NaN	NaN	#DIV/0!	NaN	NaN	NaN	NaN	NaN	1	1	0	0	NaN	NaN	NaN	NaN	5.7	5.7	0	0	IPI00011676;IPI00945907	Neural Wiskott-Aldrich syndrome protein;WASL protein;Wiskott-Aldrich syndrome-like;cDNA FLJ76749, highly similar to Homo sapiens Wiskott-Aldrich syndrome-like (WASL), mRNA;Putative uncharacterized protein DKFZp779G0847	WASL;tcag7.28;DKFZp779G0847	Neural Wiskott-Aldrich syndrome protein;Putative uncharacterized protein WASL	O00401;A1JUI9;A4D0Y1;A8K180;Q68DE4;C9J8R6
0	0	NaN	NaN	NaN	NaN	#DIV/0!	NaN	NaN	NaN	NaN	NaN	0	0	0	0	NaN	NaN	NaN	NaN	0	0	0	0	IPI00011696	Proto-oncogene vav;cDNA, FLJ93820, highly similar to Homo sapiens vav 1 oncogene (VAV1), mRNA;cDNA FLJ53479, highly similar to Proto-oncogene vav;VAV1 protein	VAV;VAV1	Proto-oncogene vav	P15498;B2R8B5;B4DVK9;Q96D37
2	0	NaN	NaN	0.8967	0.570418	0.377875	-0.447015	NaN	NaN	-0.157303	-0.809908	1	0	3	3	NaN	NaN	12.763	34.381	5.3	0	9.8	9.8	IPI00221327;IPI00011726;IPI00647050	RNA 3-terminal phosphate cyclase;RNA terminal phosphate cyclase domain-containing protein 1;cDNA FLJ76936, highly similar to Homo sapiens RNA terminal phosphate cyclase domain 1 (RTCD1), mRNA;cDNA FLJ54857, highly similar to RNA 3-terminal phosphate cyclase (EC 6.5.1.4);Putative uncharacterized protein RTCD1	RPC;RPC1;RTC1;RTCD1	Isoform 2 of RNA 3-terminal phosphate cyclase;Isoform 1 of RNA 3-terminal phosphate cyclase;Putative uncharacterized protein RTCD1	O00442-2;O00442;A8K8K1;Q5VVL5;O00442-1;B4DSL0;Q5VVL6;A6NIC1
4	0	0.814001	1.34785	0.905387	0.87858	0.783126	-0.0196741	-0.296898	0.430664	-0.143394	-0.186754	3	3	2	2	22.456	28.703	15.16	13.91	37	29.6	27.2	27.2	IPI00011770;IPI00879223	Complex I-MLRQ;NADH dehydrogenase [ubiquinone] 1 alpha subcomplex subunit 4;NADH-ubiquinone oxidoreductase MLRQ subunit	NDUFA4	NADH dehydrogenase [ubiquinone] 1 alpha subcomplex subunit 4;hypothetical protein XP_002342432	O00483
4	0	1.25069	1.2149	0.959233	0.923617	0.413441	0.120498	0.322722	0.280842	-0.0600474	-0.114634	2	3	4	4	101.81	30.009	14.642	21.213	21	27.7	33.7	33.7	IPI00011876;IPI00942294;IPI00903024;IPI00915917;IPI00016626	cDNA FLJ59758, highly similar to S-methyl-5-thioadenosine phosphorylase (EC 2.4.2.28);MTAP protein;5-methylthioadenosine phosphorylase;S-methyl-5-thioadenosine phosphorylase	MTAP;MSAP	cDNA FLJ59758, highly similar to S-methyl-5-thioadenosine phosphorylase;S-methyl-5-thioadenosine phosphorylase;16 kDa protein	B4DUC8;Q6FHP1;Q6FHT1;Q13126;Q05DJ2
4	0	0.945805	1.00638	0.9758	0.911743	0.144238	-0.0589955	-0.0803847	0.00917516	-0.0353423	-0.1333	5	5	6	5	23.116	50.039	14.277	14.684	20.7	21	24.9	18.4	IPI00011913	Heterogeneous nuclear ribonucleoprotein A0	HNRNPA0;HNRPA0	Heterogeneous nuclear ribonucleoprotein A0	Q13151
2	0	NaN	NaN	0.877963	0.73014	0.25022	-0.31464	NaN	NaN	-0.187768	-0.453755	1	1	2	2	NaN	NaN	7.8627	8.5309	7.8	4.1	6.6	6.6	IPI00940113;IPI00011916;IPI00893993;IPI00893242	cDNA, FLJ93510, highly similar to Homo sapiens JTV1 gene (JTV1), mRNA;Aminoacyl tRNA synthase complex-interacting multifunctional protein 2;Multisynthase complex auxiliary component p38;Protein JTV-1;Putative uncharacterized protein AIMP2	AIMP2;JTV1;PRO0992	cDNA, FLJ93510, highly similar to Homo sapiens JTV1 gene (JTV1), mRNA;Aminoacyl tRNA synthetase complex-interacting multifunctional protein 2;28 kDa protein;Putative uncharacterized protein AIMP2	B2R7M3;Q13155;A8MU58
4	0	0.852515	0.755002	0.878117	0.814531	0.00974192	-0.277462	-0.230203	-0.405448	-0.187514	-0.295958	2	2	2	3	16.818	21.308	15.492	14.919	16.8	16.8	16.8	28.4	IPI00011919	FAS-associated death domain protein;FAS-associating death domain-containing protein;Growth-inhibiting gene 3 protein;Mediator of receptor induced toxicity;Protein FADD;cDNA FLJ56686, moderately similar to FADD protein;FADD protein;Fas-associating protein	FADD;GIG3;MORT1	Protein FADD	Q13158;B4DDS8;Q6LCB0;Q6LCG1
4	0	1.05412	1.01441	1.14741	1.02898	0.125	0.0857326	0.0760364	0.0206338	0.198377	0.0412093	3	4	3	3	83.814	100.55	30.705	23.721	55.7	56.5	45.8	45.4	IPI00011937;IPI00938009;IPI00639945;IPI00640466	Antioxidant enzyme AOE372;Peroxiredoxin IV;Peroxiredoxin-4;Thioredoxin peroxidase AO372;Thioredoxin-dependent peroxide reductase A0372	PRDX4	Peroxiredoxin-4;similar to thioredoxin peroxidase	Q13162
2	0	NaN	NaN	0.899766	1.03375	0.693857	-0.0487718	NaN	NaN	-0.152378	0.0478901	1	0	3	3	NaN	NaN	11.724	21.971	2.8	0	12.7	12.7	IPI00011996;IPI00783182;IPI00829749	Uba6-specific E2 conjugating enzyme 1;Ubiquitin carrier protein Z;Ubiquitin-conjugating enzyme E2 Z;Ubiquitin-protein ligase Z;cDNA FLJ56297, highly similar to Rattus norvegicus ubiquitin-conjugating enzyme E2Z (putative) (Ube2z), mRNA	HOYS7;UBE2Z	Isoform 1 of Ubiquitin-conjugating enzyme E2 Z;Putative uncharacterized protein UBE2Z (Fragment);Isoform 2 of Ubiquitin-conjugating enzyme E2 Z	Q9H832-1;Q9H832;B4DL66;B7WP77;Q9H832-2
4	0	1.0432	0.964413	1.04832	0.964413	0.867385	0.0073183	0.0610144	-0.0522768	0.068075	-0.0522768	6	7	12	12	21.249	34.012	24.497	36.733	19.7	16.2	28.5	30.6	IPI00012007;IPI00935818	Adenosylhomocysteinase;S-adenosyl-L-homocysteine hydrolase;AHCY protein;cDNA FLJ52743, highly similar to Adenosylhomocysteinase (EC 3.3.1.1);cDNA, FLJ79079, highly similar to Adenosylhomocysteinase (EC 3.3.1.1)	AHCY;SAHH	Adenosylhomocysteinase;adenosylhomocysteinase isoform 2	P23526;B3KUN3;Q1RMG2
4	0	0.941531	0.961354	0.96965	1.00231	0.0906103	-0.0458634	-0.0869197	-0.0568609	-0.044464	0.00332159	15	14	16	13	36.663	27.241	28.526	49.147	97	92.2	87.3	86.7	IPI00012011;IPI00909841	18 kDa phosphoprotein;Cofilin, non-muscle isoform;Cofilin-1;cDNA FLJ51435, moderately similar to Cofilin-1	CFL;CFL1	Cofilin-1;cDNA FLJ51435, moderately similar to Cofilin-1	P23528;B4E112
4	0	0.994332	1.20473	0.909091	1.01785	0.691106	0.0447467	-0.00820002	0.268712	-0.137504	0.0255292	1	0	1	1	61.901	42.179	16.226	22.002	44.1	41.8	47.5	47.5	IPI00375531;IPI00012048;IPI00791971;IPI00790982;IPI00794728	Granzyme A-activated DNase;Metastasis inhibition factor nm23;nm23-H1;Nucleoside diphosphate kinase A;Tumor metastatic process-associated protein	NDPKA;NM23;NME1	Isoform 2 of Nucleoside diphosphate kinase A;Isoform 1 of Nucleoside diphosphate kinase A;9 kDa protein;9 kDa protein	P15531-2;P15531;P15531-1
4	0	1.01965	1.04029	1.0091	0.988924	0.27051	0.0207565	0.0280726	0.0569858	0.013072	-0.0160683	7	7	9	9	31.101	23.008	77.857	20.34	43.4	43.4	59.7	51.1	IPI00012066;IPI00796337;IPI00790627;IPI00216689;IPI00470509;IPI00791223;IPI00900327;IPI00788837;IPI00795754;IPI00027970;IPI00410587;IPI00550365;IPI00167750;IPI00790019;IPI00796442;IPI00101278;IPI00410586;IPI00941606;IPI00789448	cDNA FLJ77432, highly similar to Homo sapiens poly(rC) binding protein 2 (PCBP2), transcript variant 2, mRNA;Poly(RC) binding protein 2, isoform CRA_b;Poly(RC)-binding protein 2 isoform b variant;Poly(RC) binding protein 2;Poly(RC) binding protein 2, isoform CRA_d;Alpha-CP2;Heterogeneous nuclear ribonucleoprotein E2;Poly(rC)-binding protein 2;Poly(RC) binding protein 2, isoform CRA_a;PCBP2 protei…	hCG_2017557;PCBP2	poly(rC) binding protein 2 isoform b;poly(rC) binding protein 2 isoform a;poly(rC) binding protein 2 isoform e;Poly(rC)-binding protein 2;poly(rC) binding protein 2 isoform c;poly(rC) binding protein 2 isoform f;cDNA FLJ58339, highly similar to Poly(rC)-bi	A8K7X6;Q59HD4;Q6IPF4;Q15366;Q68Y55;Q32Q82;B4DLC0;B4DXP5;B4DRD7
4	0	1.41834	1.2866	0.928591	1.05773	0.223608	0.229977	0.504202	0.363568	-0.106884	0.0809728	7	6	11	7	51.196	30.871	14.152	58.11	26.3	23	33.2	25.2	IPI00012069;IPI00619966;IPI00910902;IPI00619898	Azoreductase;DT-diaphorase;Menadione reductase;NAD(P)H dehydrogenase [quinone] 1;NAD(P)H:quinone oxidoreductase 1;Phylloquinone reductase;Quinone reductase 1;NAD(P)H menadione oxidoreductase 1, dioxin-inducible variant;cDNA FLJ60804, highly similar to NAD(P)H dehydrogenase (quinone) 1 (EC 1.6.5.2);cDNA, FLJ79145, highly similar to Homo sapiens NAD(P)H dehydrogenase, quinone 1 (NQO1);NAD(P)H dehyd…	DIA4;NMOR1;NQO1;hCG_28204	NAD(P)H dehydrogenase [quinone] 1;NAD(P)H dehydrogenase, quinone 1 isoform b;cDNA FLJ50573, highly similar to Homo sapiens NAD(P)H dehydrogenase, quinone 1 (NQO1), transcript variant 3, mRNA;NQO1 protein (Fragment)	P15559;Q53G81;B4DQP5;B7ZAD1;B4DLR8;B4DNM7;Q3B792
4	0	1.0173	1.24749	0.906372	0.977231	0.697444	0.0525534	0.0247509	0.319027	-0.141825	-0.0332292	5	8	6	5	35.679	31.088	22.649	19.337	17.9	23.2	19.5	17.7	IPI00941649;IPI00644055;IPI00012074;IPI00856037;IPI00910614;IPI00856038	Heterogeneous nuclear ribonucleoprotein R;cDNA, FLJ93632, highly similar to Homo sapiens heterogeneous nuclear ribonucleoprotein R (HNRPR), mRNA;Putative uncharacterized protein DKFZp686A13234;cDNA FLJ53360, highly similar to Heterogeneous nuclear ribonucleoprotein R;HNRPR protein;Putative uncharacterized protein DKFZp686O0665;cDNA FLJ53358, highly similar to Heterogeneous nuclear ribonucleoprote…	HNRNPR;HNRPR;DKFZp686A13234;DKFZp686O0665;hCG_38907	71 kDa protein;Isoform 2 of Heterogeneous nuclear ribonucleoprotein R;Isoform 1 of Heterogeneous nuclear ribonucleoprotein R;heterogeneous nuclear ribonucleoprotein R isoform 3;heterogeneous nuclear ribonucleoprotein R isoform 4;Heterogeneous nuclear ribon	O43390-2;O43390;O43390-1;B2R7W4;Q6MZS5;B4DMD1;Q0VGD6;Q7Z334;B4DMB1;B4DT28;Q2L7G6
4	0	1.15691	1.03836	0.904323	1.03623	0.598556	0.0481726	0.210279	0.0543025	-0.145091	0.0513387	10	9	3	3	42.843	97.05	47.945	16.462	24.4	24.7	8	8	IPI00012079;IPI00942600;IPI00908588;IPI00798302;IPI00910983;IPI00788971;REV__IPI00012079;REV__IPI00942600;REV__IPI00798302;REV__IPI00788971	Eukaryotic translation initiation factor 4B;cDNA FLJ54492, highly similar to Eukaryotic translation initiation factor 4B;cDNA FLJ59206, highly similar to Eukaryotic translation initiation factor 4B;cDNA FLJ59405, highly similar to Eukaryotic translation initiation factor 4B;EIF4B protein;cDNA FLJ59402, highly similar to Eukaryotic translation initiation factor 4B	EIF4B	cDNA FLJ54492, highly similar to Eukaryotic translation initiation factor 4B;70 kDa protein;cDNA FLJ59206, highly similar to Eukaryotic translation initiation factor 4B;cDNA FLJ59405, highly similar to Eukaryotic translation initiation factor 4B;cDNA FLJ59	P23588;B4DRM3;B4DEP6;B4DS13;Q7Z5Y0;B4DS01
4	0	1.06051	1.11104	1.28187	1.16976	0.0393972	0.208884	0.0847623	0.151907	0.35825	0.226206	7	7	7	6	18.858	30.648	25.358	11.608	17.1	17.1	16.4	11.8	IPI00908404;IPI00012102	cDNA FLJ51188, highly similar to N-acetylglucosamine-6-sulfatase (EC3.1.6.14);Glucosamine-6-sulfatase;N-acetylglucosamine-6-sulfatase;cDNA FLJ75883, highly similar to Homo sapiens glucosamine (N-acetyl)-6-sulfatase (Sanfilippo disease IIID) (GNS), mRNA;cDNA FLJ51090, highly similar to N-acetylglucosamine-6-sulfatase (EC 3.1.6.14);cDNA FLJ54262, highly similar to N-acetylglucosamine-6-sulfatase (E…	GNS;DKFZp686E12166	cDNA FLJ51188, highly similar to N-acetylglucosamine-6-sulfatase;N-acetylglucosamine-6-sulfatase	B4E284;P15586;A8K6V6;B4DTT0;B4DYH8;Q7Z3X3
3	0	0.757231	0.753182	NaN	1.22754	0.539386	-0.131867	-0.401194	-0.408929	NaN	0.295765	2	5	1	2	31.245	43.857	NaN	34.507	7.5	18.4	3.9	7.8	IPI00012119;IPI00219400;IPI00219403;IPI00219401;IPI00792461;IPI00873377;IPI00219404	Bone proteoglycan II;Decorin;PG40;PG-S2;cDNA FLJ75936, highly similar to Homo sapiens decorin (DCN), transcript variant A1, mRNA;DCN protein;Decorin, isoform CRA_b;Putative uncharacterized protein DKFZp686J19238	DCN;SLRR1B;DKFZp686J19238;hCG_24110	Isoform A of Decorin;Isoform B of Decorin;Isoform D of Decorin	P07585-1;P07585;Q6FH10;P07585-2;P07585-4
2	0	NaN	NaN	0.769645	0.776337	0.0107011	-0.371476	NaN	NaN	-0.377735	-0.365244	1	1	4	3	NaN	NaN	33.624	3.4664	7.6	7.6	38.8	38.8	IPI00012197	dCTP pyrophosphatase 1;Deoxycytidine-triphosphatase 1;RS21C6;XTP3-transactivated gene A protein	CDA03;DCTPP1;XTP3TPA	dCTP pyrophosphatase 1	Q9H773
2	0	NaN	NaN	0.844167	1.20793	0.965377	0.0371016	NaN	NaN	-0.2444	0.272542	1	1	2	2	NaN	NaN	37.441	22.566	11.1	11.1	16.1	16.1	IPI00012198;IPI00909125	Uncharacterized protein C1orf50	C1orf50	Uncharacterized protein C1orf50	Q9BV19
1	0	NaN	NaN	1.23039	NaN	#DIV/0!	0.299117	NaN	NaN	0.299117	NaN	0	0	2	1	NaN	NaN	27.153	NaN	0	0	5.6	3.5	IPI00012202;IPI00908660;IPI00647794;IPI00909184	Androgen receptor cofactor p44;Methylosome protein 50;p44/Mep50;WD repeat-containing protein 77;cDNA FLJ55120, moderately similar to Methylosome protein 50;WD repeat domain 77;cDNA FLJ60601, highly similar to Methylosome protein 50	HKMT1069;MEP50;Nbla10071;WDR77;RP11-552M11.3-004	Methylosome protein 50;cDNA FLJ55120, moderately similar to Methylosome protein 50;WD repeat domain 77;cDNA FLJ60601, highly similar to Methylosome protein 50	Q9BQA1;B4DP38;Q5QNY9;B4DJP0
1	0	NaN	0.887942	NaN	NaN	#DIV/0!	-0.171463	NaN	-0.171463	NaN	NaN	1	1	0	1	NaN	3.9478	NaN	NaN	9	9	0	7.7	IPI00012235;IPI00179987	Breast cancer-associated protein SGA-1M;NEDD4 family-interacting protein 1;NEDD4 WW domain-binding protein 5;Putative MAPK-activating protein PM13;Putative NF-kappa-B-activating protein 164;Putative NFKB and MAPK-activating protein	N4WBP5;NDFIP1;PSEC0192;PSEC0223	Isoform 1 of NEDD4 family-interacting protein 1;Isoform 2 of NEDD4 family-interacting protein 1	Q9BT67-1;Q9BT67;Q9BT67-2
4	0	0.960338	0.957488	0.891424	0.948947	0.0373553	-0.0899594	-0.0583858	-0.0626743	-0.165815	-0.075601	9	13	12	15	12.814	64.888	21.785	21.569	14.6	21.9	18.3	21.6	IPI00012268;IPI00926258;IPI00926410;IPI00384420;IPI00795529;IPI00796340;IPI00793806;IPI00925595;IPI00794915;IPI00925437;IPI00793022;IPI00794424;IPI00925813	26S proteasome non-ATPase regulatory subunit 2;26S proteasome regulatory subunit RPN1;26S proteasome regulatory subunit S2;26S proteasome subunit p97;Protein 55.11;Tumor necrosis factor type 1 receptor-associated protein 2;cDNA FLJ53357, highly similar to 26S proteasome non-ATPase regulatory subunit 2;cDNA FLJ54077, highly similar to 26S proteasome non-ATPase regulatory subunit 2;Proteasome (Pros…	PSMD2;TRAP2;DKFZp564A2282	26S proteasome non-ATPase regulatory subunit 2;86 kDa protein;cDNA FLJ55045, highly similar to 26S proteasome non-ATPase regulatory subunit 2	Q13200;B4DM22;B4DX07;Q53XQ4;Q59EG8;Q9NSM5;B4DXY1
2	0	NaN	NaN	1.15235	1.19094	0.0660089	0.22854	NaN	NaN	0.204583	0.252106	0	0	1	3	NaN	NaN	5.6164	129.38	0	0	1.9	7.6	IPI00012303;IPI00943000;IPI00853528;IPI00892906;IPI00952665;IPI00954180;IPI00852768;IPI00030385;IPI00942368;IPI00852838;IPI00852953	Selenium binding protein 1;56 kDa selenium-binding protein;Selenium-binding protein 1;cDNA FLJ52715, highly similar to Selenium-binding protein 1;cDNA FLJ13813 fis, clone THYRO1000358, moderately similar to SELENIUM-BINDING LIVER PROTEIN;Selenium binding protein 1, isoform CRA_b	RP11-126K1.7-006;SELENBP1;SBP;RP11-126K1.7-009;RP11-126K1.7-019;hCG_18906	Selenium binding protein 1;Isoform 1 of Selenium-binding protein 1;Selenium binding protein 1;Putative uncharacterized protein SELENBP1;Putative uncharacterized protein SELENBP1;Isoform 2 of Selenium-binding protein 1;Selenium binding protein 1;Selenium bi	A6PVW9;Q13228-1;Q13228;B4DPI7;A6PVX2;C9JHC6;C9JI36;Q13228-2;A6PVX1;Q9H8A8
4	0	0.843739	0.859254	0.826788	0.872981	0.00082123	-0.233293	-0.245131	-0.218843	-0.274411	-0.195977	5	4	8	9	15.303	11.339	17.841	26.952	33.9	24.9	39.4	39.8	IPI00012340;IPI00793205	Pre-mRNA-splicing factor SRp30C;Splicing factor, arginine/serine-rich 9;cDNA FLJ76387, highly similar to Homo sapiens splicing factor, arginine/serine-rich 9 (SFRS9), mRNA;cDNA FLJ56571, highly similar to Splicing factor, arginine/serine-rich 9	SFRS9;SRP30C	Splicing factor, arginine/serine-rich 9;cDNA FLJ56571, highly similar to Splicing factor, arginine/serine-rich 9	Q13242;A8K3M9;B4DFT9
3	0	0.935979	0.778271	1.821	NaN	0.750212	0.236848	-0.0954519	-0.361656	0.864728	NaN	2	2	1	0	1.7483	32.336	85.749	NaN	12.5	9.2	5.9	3.3	IPI00012341;IPI00413654;IPI00915825	Delayed-early protein HRS;Pre-mRNA-splicing factor SRP40;Splicing factor, arginine/serine-rich 5;cDNA FLJ57379, highly similar to Splicing factor, arginine/serine-rich 5;cDNA FLJ57437, highly similar to Splicing factor, arginine/serine-rich 5;Full-length cDNA clone CS0DF038YO05 of Fetal brain of Homo sapiens (human);Splicing factor, arginine/serine-rich 5, isoform CRA_c;CS0DF038YO05 variant	HRS;SFRS5;SRP40;hCG_21965	Isoform SRP40-1 of Splicing factor, arginine/serine-rich 5;Isoform SRP40-4 of Splicing factor, arginine/serine-rich 5;CS0DF038YO05 variant (Fragment)	Q13243-1;Q13243;B4DJK0;B4DUA4;Q86U32;Q13243-3;Q59EK7
2	0	NaN	NaN	0.961631	0.896057	0.281996	-0.106492	NaN	NaN	-0.0564447	-0.158337	0	0	2	2	NaN	NaN	12.427	0.65505	2.6	0	7.3	7.3	IPI00012345;IPI00215879;IPI00556297;IPI00018203	Pre-mRNA-splicing factor SRP55;Splicing factor, arginine/serine-rich 6;cDNA FLJ76823, highly similar to Homo sapiens splicing factor, arginine/serine-rich 6 (SFRS6), mRNA;Arginine/serine-rich splicing factor 6 variant	SFRS6;SRP55	Isoform SRP55-1 of Splicing factor, arginine/serine-rich 6;Isoform SRP55-3 of Splicing factor, arginine/serine-rich 6;Arginine/serine-rich splicing factor 6 variant (Fragment)	Q13247-1;Q13247;A8K588;Q13247-3;Q59GY3
4	0	0.620694	0.36118	0.861549	0.958405	0.150233	-0.513631	-0.688046	-1.46921	-0.214995	-0.0612924	6	5	1	1	41.794	62.54	10.681	13.822	2.9	2.7	0.7	0.7	IPI00012347	Adhesion protein with leucine-rich repeats and immunoglobulin domains related to perlecan;Matrix-remodeling-associated protein 5	MXRA5	Matrix-remodeling-associated protein 5	Q9NR99
4	1	1.02938	1.75134	2.99097	1.59312	0.0913089	0.880648	0.0417743	0.808462	1.58061	0.671853	3	5	2	3	24.269	50.298	84.568	45.288	16	26.6	11.3	24.8	IPI00012382;IPI00909847	U1 small nuclear ribonucleoprotein A;cDNA, FLJ93681, highly similar to Homo sapiens small nuclear ribonucleoprotein polypeptide A (SNRPA), mRNA	SNRPA	U1 small nuclear ribonucleoprotein A	P09012;B2R802
2	0	NaN	NaN	1.27882	1.42623	0.114321	0.435655	NaN	NaN	0.354814	0.512205	1	1	2	2	NaN	NaN	17.716	47.906	2	2	4.6	4.6	IPI00012426;IPI00477895	Retinoid-inducible serine carboxypeptidase;Serine carboxypeptidase 1;cDNA FLJ55993, highly similar to Retinoid-inducible serine carboxypeptidase (EC 3.4.16.-);DC39	MSTP034;RISC;SCP1;SCPEP1;UNQ265/PRO302	Isoform 1 of Retinoid-inducible serine carboxypeptidase	Q9HB40-1;Q9HB40;B4DP22;Q9H2J9
4	0	1.10668	1.04893	0.874967	1.06019	0.745488	0.0323728	0.146243	0.0689225	-0.192699	0.0843188	10	10	11	9	24.569	68.012	26.994	18.536	33.5	33.7	35.6	29.4	IPI00012442;IPI00442863	ATP-dependent DNA helicase VIII;GAP SH3 domain-binding protein 1;Ras GTPase-activating protein-binding protein 1;cDNA FLJ51772, highly similar to Ras-GTPase-activating protein-binding protein 1 (EC 3.6.1.-);GTPase activating protein (SH3 domain) binding protein 1;Ras-GTPase-activating protein SH3-domain-binding protein variant;cDNA FLJ50206, highly similar to Ras-GTPase-activating protein-binding…	G3BP;G3BP1;DKFZp313K0921;DKFZp686L1159;hCG_39146	Ras GTPase-activating protein-binding protein 1;CDNA FLJ26493 fis, clone KDN06317, highly similar to Ras-GTPase-activating protein binding protein 1	Q13283;B7Z8K4;Q32P45;Q53HH4;Q5HYE9;Q5U0Q1;Q6FI03;Q6ZP53
1	0	NaN	0.828363	NaN	NaN	#DIV/0!	-0.271665	NaN	-0.271665	NaN	NaN	1	2	1	0	NaN	0.57844	NaN	NaN	12.9	16.5	17.4	11.2	IPI00012451;IPI00946384;IPI00791560;IPI00946201	Guanine nucleotide-binding protein subunit beta-4;Transducin beta chain 4;cDNA FLJ77654, highly similar to Homo sapiens guanine nucleotide binding protein (G protein), beta polypeptide 4 (GNB4), mRNA	GNB4	Guanine nucleotide-binding protein subunit beta-4	Q9HAV0;A8K3F6
3	0	1.62588	1.52655	NaN	1.30864	0.02591	0.572431	0.701224	0.610279	NaN	0.388073	2	2	2	3	19.471	13.776	NaN	24.506	5.4	5.7	4.4	8	IPI00012462;IPI00902564;IPI00945725;IPI00845305;IPI00939283;IPI00945560;IPI00945881;IPI00946890	Putative uncharacterized protein EIF2A;65 kDa eukaryotic translation initiation factor 2A;Eukaryotic translation initiation factor 2A;cDNA FLJ58035, highly similar to Homo sapiens eukaryotic translation initiation factor (eIF) 2A (eIF2A), mRNA;cDNA FLJ57962, highly similar to Homo sapiens eukaryotic translation initiation factor (eIF) 2A (eIF2A), mRNA	EIF2A;CDA02;MSTP004;MSTP089	Eukaryotic translation initiation factor 2A;Isoform 1 of Eukaryotic translation initiation factor 2A;cDNA FLJ58035, highly similar to Homo sapiens eukaryotic translation initiation factor (eIF) 2A (eIF2A), mRNA;cDNA FLJ57962, highly similar to Homo sapiens	C9JWR7;Q9BY44-1;Q9BY44;B4DQ14;B4DF96;Q9BY44-2;C9JD12
3	0	0.979336	1.00956	NaN	0.996413	0.628135	-0.00708228	-0.0301242	0.0137267	NaN	-0.0051844	5	8	0	1	18.921	129.62	NaN	46.885	10.6	15.1	0	3.7	IPI00012490;IPI00217171;IPI00217169;IPI00217170;IPI00217164;IPI00217165;IPI00217166;IPI00217168;IPI00009791;IPI00219296;IPI00003831;IPI00219258;IPI00219293;IPI00219297;IPI00219294;IPI00219256;IPI00219259;IPI00219257;IPI00219260;IPI00219295;IPI00219261;IPI00219262	Matrix-remodeling-associated protein 1;Plasma membrane calcium ATPase isoform 4;Plasma membrane calcium pump isoform 4;Plasma membrane calcium-transporting ATPase 4;PMCA4b;Putative uncharacterized protein DKFZp686M088;ATP2B4 protein;cDNA FLJ78761, highly similar to Homo sapiens ATPase, Ca++ transporting, plasma membrane 4 (ATP2B4), transcript variant 1, mRNA;ATPase, Ca++ transporting, plasma memb…	ATP2B2;ATP2B4;MXRA1;DKFZp686M088;hCG_18445;RP11-397P13.1-002	Isoform XD of Plasma membrane calcium-transporting ATPase 4;Isoform ZD of Plasma membrane calcium-transporting ATPase 4;Isoform XB of Plasma membrane calcium-transporting ATPase 4;Isoform ZB of Plasma membrane calcium-transporting ATPase 4;Isoform XA of Pl	P23634-1;P23634;P23634-8;P23634-6;A1X4Q1;Q68DH9;Q7Z3S1;P23634-7;P23634-2;A7E2D8;A8K8U3;B1APW5;P23634-3;C9JFW5;P23634-4;A1X4Q2;P23634-5
4	0	1.01696	1.12041	1.03251	1.01693	0.149267	0.0658546	0.0242672	0.164027	0.0461613	0.0242232	7	7	8	8	48.431	25.66	35.064	66.659	35.3	35.3	52.1	52.1	IPI00012493;IPI00794659;IPI00791265;IPI00794061;IPI00791752;IPI00796373;IPI00795919;IPI00795078	40S ribosomal protein S20;cDNA FLJ58953, highly similar to 40S ribosomal protein S20	RPS20	40S ribosomal protein S20;ribosomal protein S20 isoform 1;7 kDa protein	P60866;B2R4F4;B4DW28
4	0	0.944733	0.838012	1.08483	1.20347	0.923394	0.025401	-0.0820213	-0.254957	0.117474	0.267201	11	9	10	10	53.807	15.677	21.81	23.394	15.6	12.2	17.2	14.8	IPI00219825;IPI00744835;IPI00873020;IPI00873201;IPI00012503;IPI00556640	Prosaposin;A1 activator;Cerebroside sulfate activator;Co-beta-glucosidase;Component C;Dispersin;Glucosylceramidase activator;Proactivator polypeptide;Protein A;Protein C;Saposin-A;Saposin-B;Saposin-B-Val;Saposin-C;Saposin-D;Sphingolipid activator protein 1;Sphingolipid activator protein 2;Sulfatide/GM1 activator;cDNA FLJ54596, highly similar to Proactivator polypeptide;cDNA FLJ54136, highly simil…	PSAP;RP11-472K8.1-002;GLBA;SAP1;hCG_1787837;RP11-472K8.1-001	Prosaposin;Isoform Sap-mu-9 of Proactivator polypeptide;Putative uncharacterized protein PSAP;Isoform Sap-mu-6 of Proactivator polypeptide;Isoform Sap-mu-0 of Proactivator polypeptide;PSAP protein	B1AVU8;P07602-3;P07602;B4DEK5;B4DRB7;O75905;Q59EN5;C9J7I6;P07602-2;C9JIZ6;Q53FJ5;P07602-1;Q53Y86;Q5BJH1
4	0	0.876885	0.825764	0.787154	0.740247	0.00925618	-0.308444	-0.18954	-0.276199	-0.345283	-0.433921	5	5	6	5	13.19	95.978	18.918	35.027	31	38.1	45.2	38.1	IPI00012512;IPI00856004;IPI00887040	Ras-like protein TC21;Ras-related protein R-Ras2;Teratocarcinoma oncogene;cDNA FLJ61162, highly similar to Ras-related protein R-Ras2;cDNA FLJ51083, highly similar to Ras-related protein R-Ras2;cDNA FLJ52173, highly similar to Ras-related protein R-Ras2	RRAS2;TC21	cDNA FLJ61162, highly similar to Ras-related protein R-Ras2;related RAS viral (r-ras) oncogene homolog 2 isoform b;similar to related RAS viral (r-ras) oncogene homolog 2	P62070;B7Z5Z2;B7Z6C4;B7Z7H6
4	0	0.826173	0.759071	0.826583	0.948497	0.0309597	-0.2514	-0.275484	-0.397693	-0.274769	-0.0762853	6	3	5	3	23.002	21.142	22.917	24.17	20.2	9.6	22.4	12.8	IPI00012535	DnaJ homolog subfamily A member 1;DnaJ protein homolog 2;Heat shock 40 kDa protein 4;Heat shock protein J2;HSDJ;Human DnaJ protein 2;cDNA FLJ52352, highly similar to DnaJ homolog subfamily A member 1;cDNA FLJ76588, highly similar to Homo sapiens DnaJ (Hsp40) homolog, subfamily A, member 1 (DNAJA1), mRNA;DnaJ (Hsp40) homolog, subfamily A, member 1;DnaJ (Hsp40) homolog, subfamily A, member 1, isofo…	DNAJ2;DNAJA1;HDJ2;HSJ2;HSPF4;hCG_30269;RP11-54K16.1-001	DnaJ homolog subfamily A member 1	P31689;B7Z5C0;Q5T7Q0;Q86TL9;Q9NXZ8
3	0	0.9758	0.896379	NaN	0.85266	0.131063	-0.138791	-0.0353423	-0.15782	NaN	-0.229957	2	3	0	2	37.581	12.917	NaN	1.8092	6.9	10.8	0	9.4	IPI00012545;IPI00219049;IPI00855872;IPI00297543;IPI00855725;IPI00953223;IPI00445166	TGN38 homolog;TGN46;TGN48;Trans-Golgi network integral membrane protein 2;Trans-Golgi network protein TGN51;cDNA, FLJ92838, highly similar to Homo sapiens trans-golgi network protein 2 (TGOLN2), mRNA;Trans-golgi network protein 2, isoform CRA_a;Putative uncharacterized protein TGOLN2	TGN46;TGN51;TGOLN2;hCG_34605	Isoform TGN51 of Trans-Golgi network integral membrane protein 2;Isoform TGN48 of Trans-Golgi network integral membrane protein 2;Isoform 5 of Trans-Golgi network integral membrane protein 2;Isoform TGN46 of Trans-Golgi network integral membrane protein 2;	O43493-1;O43493;O43493-3;O43493-5;B2R686;O43493-2;O43493-4;C9JJA2;O43493-6
3	0	0.922509	0.747273	NaN	0.826515	0.0911017	-0.265173	-0.116365	-0.420294	NaN	-0.274888	2	2	1	1	16.376	8.7178	NaN	8.6397	5.2	5.2	3.3	6.3	IPI00012578;IPI00946316	Importin alpha Q1;Importin subunit alpha-4;Karyopherin subunit alpha-4	KPNA4;QIP1	Importin subunit alpha-4	O00629
4	0	1.16376	1.14279	1.30381	1.09416	0.0233722	0.234052	0.2188	0.192563	0.382739	0.129829	9	9	13	16	20.819	33.508	29.34	54.082	19.4	21	29.5	33.1	IPI00012585	Beta-hexosaminidase subunit beta;Beta-hexosaminidase subunit beta chain A;Beta-hexosaminidase subunit beta chain B;Beta-N-acetylhexosaminidase subunit beta;Cervical cancer proto-oncogene 7 protein;N-acetyl-beta-glucosaminidase subunit beta;ENC-1AS	HCC7;HEXB	Beta-hexosaminidase subunit beta	P07686;Q5URX0
4	0	1.06139	0.91166	0.923958	1.02004	0.57983	-0.0302312	0.0859562	-0.133432	-0.1141	0.0286314	3	7	7	7	15.774	12.252	11.499	12.448	13.8	31.1	30.8	29.5	IPI00642904;IPI00012726;IPI00555747;IPI00642944;IPI00644016;IPI00641299	PABPC4 protein;Poly(A) binding protein, cytoplasmic 4 (Inducible form);Poly(A) binding protein, cytoplasmic 4 (Inducible form), isoform CRA_c;PABPC4 protein variant;Activated-platelet protein 1;Inducible poly(A)-binding protein;Polyadenylate-binding protein 4;Poly(A) binding protein, cytoplasmic 4 (Inducible form), isoform CRA_e;Polyadenylate binding protein II	PABPC4;hCG_2031827;RP11-69E11.6-002;APP1;PABP4;RP11-69E11.6-004;RP11-69E11.6-003	poly A binding protein, cytoplasmic 4 isoform 1;Isoform 1 of Polyadenylate-binding protein 4;Isoform 2 of Polyadenylate-binding protein 4;Poly(A) binding protein, cytoplasmic 4 (Inducible form), isoform CRA_e	Q3B867;Q4VC03;Q53GL4;Q6IQ30;Q13310-1;Q13310;Q13310-2;B1ANR7;Q147Y3;B1ANR0;Q15164
4	0	0.958497	0.959969	0.95429	1.08089	0.695617	-0.0168149	-0.0611542	-0.0589398	-0.0675009	0.112225	12	10	8	7	17.577	81.117	46.529	52.564	52	40.8	47.2	47.2	IPI00012750;IPI00903251;IPI00877856	40S ribosomal protein S25	RPS25	40S ribosomal protein S25;14 kDa protein	P62851
4	0	1.01706	1.04078	0.795292	0.880204	0.322044	-0.099537	0.0243991	0.0576624	-0.330444	-0.18409	9	10	8	7	22.88	17.576	36.646	34.422	26.5	30.4	32.7	21	IPI00012772;IPI00797230;IPI00795138;IPI00909884;IPI00792050;IPI00795853	60S ribosomal protein L8;cDNA FLJ53750, highly similar to 60S ribosomal protein L8	RPL8	60S ribosomal protein L8;32 kDa protein;26 kDa protein;cDNA FLJ53750, highly similar to 60S ribosomal protein L8	P62917;B4DVG7
4	0	0.859328	0.900414	0.973331	0.860363	0.0340556	-0.154636	-0.218719	-0.151339	-0.038998	-0.216982	9	8	10	10	16.064	33.271	17.259	18.992	41.8	38.5	50.5	48.6	IPI00012795;IPI00642205	eIF3 p36;eIF-3-beta;Eukaryotic translation initiation factor 3 subunit 2;Eukaryotic translation initiation factor 3 subunit I;TGF-beta receptor-interacting protein 1;Eukaryotic translation initiation factor 3, subunit 2 beta, 36kDa variant;cDNA FLJ77665, highly similar to Homo sapiens eukaryotic translation initiation factor 3, subunit 2 beta, 36kDa (EIF3S2), mRNA;cDNA FLJ78316, highly similar to…	EIF3I;EIF3S2;TRIP1;hCG_41608;RP4-675E8.1-001	Eukaryotic translation initiation factor 3 subunit I	Q13347;Q53HU7;Q5U0F4;Q9P1D9
2	0	NaN	NaN	1.11751	0.998502	0.508588	0.0813453	NaN	NaN	0.160283	-0.00216234	1	1	8	8	NaN	NaN	24.305	21.575	3.5	3.5	29.5	29.5	IPI00012828;IPI00927496;IPI00926442;IPI00303933;IPI00796781;IPI00790196;IPI00926669;IPI00925964;IPI00011522;IPI00793428;IPI00924606;IPI00789589	3-ketoacyl-CoA thiolase, peroxisomal;Acetyl-CoA acyltransferase;Beta-ketothiolase;Peroxisomal 3-oxoacyl-CoA thiolase;cDNA FLJ55549, highly similar to 3-ketoacyl-CoA thiolase, peroxisomal (EC 2.3.1.16);3-oxoacyl-CoA thiolase;Putative uncharacterized protein ACAA1;ACAA1 protein;cDNA FLJ61196, highly similar to 3-ketoacyl-CoA thiolase, peroxisomal (EC 2.3.1.16)	ACAA;ACAA1;PTHIO	3-ketoacyl-CoA thiolase, peroxisomal;Putative uncharacterized protein ACAA1;Putative uncharacterized protein ACAA1;acetyl-Coenzyme A acyltransferase 1 isoform b;17 kDa protein;cDNA FLJ61196, highly similar to 3-ketoacyl-CoA thiolase, peroxisomal	P09110;B4DEN6;Q8NCW8;C9JDE9;C9J6A6;Q96CA6;B4E072
4	0	0.83956	0.798594	1.20569	1.0806	0.755271	-0.0275104	-0.252294	-0.324465	0.26986	0.111835	2	1	3	2	30.686	6.2495	17.591	25.659	25.4	11.6	31.2	25.4	IPI00012831;IPI00935729	Hepatitis B virus X-interacting protein	HBXIP;XIP	hepatitis B virus x-interacting protein;Hepatitis B virus X-interacting protein	O43504
1	0	NaN	NaN	1.24051	NaN	#DIV/0!	0.310933	NaN	NaN	0.310933	NaN	0	0	2	1	NaN	NaN	94.362	NaN	0	0	5.5	2	IPI00012835;IPI00554626;IPI00010136;IPI00647506;IPI00010120	C-terminal-binding protein 1;C-terminal binding protein 1;C-terminal binding protein 1, isoform CRA_b;Putative uncharacterized protein DKFZp434B0914	CTBP;CTBP1;hCG_1981976;DKFZp434B0914	C-terminal-binding protein 1;C-terminal binding protein 1 isoform 2	Q13363;Q4KMQ8;Q4W5N3;Q7Z2Q5;Q9NSY3
4	0	0.888021	0.894935	1.00374	0.893815	0.0641411	-0.120093	-0.171335	-0.160146	0.00539136	-0.161952	11	11	17	16	14.966	15.798	30.803	20.6	21.5	22.1	27.9	25.9	IPI00012837;IPI00909299;IPI00029722	Conventional kinesin heavy chain;Kinesin-1 heavy chain;Ubiquitous kinesin heavy chain;cDNA FLJ76989, highly similar to Homo sapiens kinesin family member 5B (KIF5B), mRNA;KIF5B protein	KIF5B;KNS;KNS1	Kinesin-1 heavy chain	P33176;A8K048;Q2TA90;Q66K46;Q6P164
4	0	1.09972	0.862813	1.49488	1.38458	0.266724	0.275602	0.13714	-0.212881	0.58003	0.469449	2	1	3	3	48.36	19.612	10.526	17.217	7.8	4.2	12	12	IPI00012887;IPI00640540	Cathepsin L1;Cathepsin L1 heavy chain;Cathepsin L1 light chain;Major excreted protein;cDNA FLJ90619 fis, clone PLACE1002374, highly similar to Cathepsin L (EC 3.4.22.15);Cathepsin L;Cathepsin L, isoform CRA_b;Putative uncharacterized protein	CTSL;CTSL1;hCG_30369	Cathepsin L1	P07711;A5PLM9;B3KQK4;Q6LAF7;Q9HBQ7
4	0	1.00257	1.15475	1.12824	1.05718	0.0863624	0.118603	0.00369865	0.207578	0.174068	0.0802251	3	2	5	4	17.308	13.631	16.115	33.762	3.8	2.8	6.6	5.3	IPI00012989;IPI00644131	Lysosomal acid alpha-mannosidase;Lysosomal alpha-mannosidase;Lysosomal alpha-mannosidase A peptide;Lysosomal alpha-mannosidase B peptide;Lysosomal alpha-mannosidase C peptide;Lysosomal alpha-mannosidase D peptide;Lysosomal alpha-mannosidase E peptide;Mannosidase alpha class 2B member 1;Mannosidase alpha-B;cDNA FLJ76867, highly similar to Homo sapiens mannosidase, alpha, class 2B, member 1 (MAN2B1…	LAMAN;MAN2B1;MANB	Lysosomal alpha-mannosidase;Truncated lysosomal acid alpha-mannosidase	O00754;A8K6A7;B4E0K9;Q59E90;Q93093
4	0	0.851571	0.818934	0.954381	1.29287	0.74043	-0.0299708	-0.231801	-0.288181	-0.0673634	0.370583	2	2	3	3	16.351	3.2296	48.559	35.608	6.8	7	9.4	9.4	IPI00030654;IPI00012998;IPI00647126;IPI00910864;IPI00797184	Cleavage and polyadenylation specificity factor 68 kDa subunit;Cleavage and polyadenylation specificity factor subunit 6;Pre-mRNA cleavage factor Im 68 kDa subunit;Protein HPBRII-4/7;Putative uncharacterized protein CPSF6;cDNA FLJ58421, highly similar to Cleavage and polyadenylation specificity factor 6	CFIM68;CPSF6	Isoform 2 of Cleavage and polyadenylation specificity factor subunit 6;Isoform 1 of Cleavage and polyadenylation specificity factor subunit 6;Putative uncharacterized protein CPSF6;cDNA FLJ58421, highly similar to Cleavage and polyadenylation specificity f	Q16630-2;Q16630;Q16630-1;Q16630-3;C9JGC2;B4DSU9
2	0	NaN	NaN	0.68937	0.618888	0.08018	-0.612353	NaN	NaN	-0.53665	-0.692249	1	1	1	1	NaN	NaN	18.676	11.375	8.9	8.9	8.9	8.9	IPI00013002;IPI00375615;IPI00335560;IPI00335561;IPI00375616	UbcH10;Ubiquitin carrier protein C;Ubiquitin-conjugating enzyme E2 C;Ubiquitin-protein ligase C;Ubiquitin carrier protein;Putative uncharacterized protein UBE2C;Ubiquitin-conjugating enzyme E2C, isoform CRA_d	UBCH10;UBE2C;hCG_38372	Ubiquitin-conjugating enzyme E2 C;ubiquitin-conjugating enzyme E2C isoform 3;ubiquitin-conjugating enzyme E2C isoform 2;ubiquitin-conjugating enzyme E2C isoform 4;ubiquitin-conjugating enzyme E2C isoform 5	O00762;B2R4U3;Q5TZN3;A6NP33;A6NKY3
4	0	1.25781	1.52973	1.04148	1.05832	0.127562	0.289052	0.330919	0.613277	0.0586379	0.0817814	4	4	4	4	107.03	51.306	11.696	20.605	19.2	19.2	18.9	18.9	IPI00013004;IPI00216320;IPI00418202;IPI00791490;IPI00793433	Pyridoxal kinase;Pyridoxine kinase	C21orf124;C21orf97;PDXK;PKH;PNK;PRED79	Isoform 1 of Pyridoxal kinase;Isoform 2 of Pyridoxal kinase;Isoform 3 of Pyridoxal kinase;29 kDa protein	O00764-1;O00764;O00764-2;O00764-3
3	0	0.905387	NaN	0.785238	0.752955	0.0648297	-0.295966	-0.143394	NaN	-0.348799	-0.409364	1	1	4	4	10.897	NaN	22.866	37.028	1.8	1.8	10.1	11.7	IPI00013068;IPI00796161	eIF-3 p48;Eukaryotic translation initiation factor 3 subunit 6;Eukaryotic translation initiation factor 3 subunit E;Viral integration site protein INT-6 homolog;cDNA, FLJ93685, highly similar to Homo sapiens eukaryotic translation initiation factor 3, subunit 6 48kDa (EIF3S6), mRNA;cDNA FLJ42184 fis, clone THYMU2031994, highly similar to Eukaryotic translation initiation factor 3 subunit 6;Eukary…	EIF3E;EIF3S6;INT6;hCG_2008794	Eukaryotic translation initiation factor 3 subunit E;20 kDa protein	P60228;B2R806;B3KW56;Q6IAX5
4	0	0.870171	1.2108	1.20502	0.971251	0.568115	0.08992	-0.20063	0.275961	0.269061	-0.0420839	3	4	6	7	29.046	24.443	20.604	21.467	6.7	8.2	11.3	13.1	IPI00013070;IPI00167147;IPI00736859;IPI00402391	Adenovirus early region 1B-associated protein 5;E1B-55 kDa-associated protein 5;Heterogeneous nuclear ribonucleoprotein U-like protein 1;cDNA FLJ75163, highly similar to Homo sapiens heterogeneous nuclear ribonucleoprotein U-like 1 (HNRPUL1), transcript variant 4, mRNA;cDNA FLJ78309, highly similar to Homo sapiens heterogeneous nuclear ribonucleoprotein U-like 1 (HNRPUL1), transcript variant 1, m…	E1BAP5;HNRNPUL1;HNRPUL1	Isoform 1 of Heterogeneous nuclear ribonucleoprotein U-like protein 1;Isoform 2 of Heterogeneous nuclear ribonucleoprotein U-like protein 1;Isoform 4 of Heterogeneous nuclear ribonucleoprotein U-like protein 1;Isoform 3 of Heterogeneous nuclear ribonucleop	Q9BUJ2-1;Q9BUJ2;A8K3W4;A8K5K0;A8K6U7;B7Z4B8;Q9BUJ2-2;Q9BUJ2-4;B3KM60;Q9BUJ2-3
2	0	0.356633	NaN	4.63757	NaN	0.876699	1.32026	-1.48749	NaN	2.21337	NaN	1	0	3	0	11.756	NaN	88.437	NaN	1.6	0	5.5	0	IPI00013079;IPI00893443	Elastin microfibril interface-located protein 1;EMILIN-1	EMI;EMILIN1	EMILIN-1	Q9Y6C2
4	0	0.931619	0.907935	0.951475	0.921829	0.00475158	-0.10747	-0.102188	-0.139339	-0.0717626	-0.117429	10	10	8	12	27.524	23.832	30.776	45.969	29.1	30.2	31.2	39.2	IPI00013122	Hsp90 chaperone protein kinase-targeting subunit;Hsp90 co-chaperone Cdc37;p50Cdc37;CDC37 protein;MBD5 protein	CDC37;CDC37A;MBD5	Hsp90 co-chaperone Cdc37	Q16543;A1L0W4;Q6FG59
1	0	NaN	NaN	NaN	1.26965	#DIV/0!	0.344429	NaN	NaN	NaN	0.344429	0	0	1	2	NaN	NaN	NaN	8.6255	0	0	11.6	17.9	IPI00013167;IPI00797306	28S ribosomal protein S25, mitochondrial;Mitochondrial ribosomal protein S25	MRPS25;RPMS25	28S ribosomal protein S25, mitochondrial;Mitochondrial ribosomal protein S25	P82663;Q96Q22
4	0	1.12298	1.17237	0.976849	0.956663	0.37971	0.0802698	0.167328	0.229433	-0.033793	-0.0639171	6	6	4	4	46.093	39.818	60.623	14.837	12.9	17.8	11.8	9.1	IPI00013174;IPI00556514;IPI00954234;IPI00917085;IPI00644837;IPI00916274;IPI00916896	Paraspeckle protein 2;RNA-binding motif protein 14;RNA-binding protein 14;RRM-containing coactivator activator/modulator;Synaptotagmin-interacting protein;RNA binding motif protein 14 variant	RBM14;SIP	Isoform 1 of RNA-binding protein 14;RNA binding motif protein 14 variant (Fragment)	Q96PK6-1;Q96PK6;Q59GV2
0	0	NaN	NaN	NaN	NaN	#DIV/0!	NaN	NaN	NaN	NaN	NaN	1	0	0	0	NaN	NaN	NaN	NaN	3.1	0	0	0	IPI00514285;IPI00513767;IPI00013179;IPI00514208	Prostaglandin D2 synthase 21kDa (Brain);Beta-trace protein;Cerebrin-28;Glutathione-independent PGD synthase;Lipocalin-type prostaglandin-D synthase;Prostaglandin-D2 synthase;Prostaglandin-H2 D-isomerase	PTGDS;RP11-229P13.6-003;RP11-229P13.6-005;PDS;RP11-229P13.6-004	Prostaglandin D2 synthase 21kDa;Prostaglandin D2 synthase 21kDa;Prostaglandin-H2 D-isomerase;Prostaglandin D2 synthase 21kDa	Q5SQ11;Q5SQ09;P41222;Q5SQ12
2	0	NaN	NaN	0.914746	0.924471	0.0401065	-0.120909	NaN	NaN	-0.128557	-0.1133	1	1	3	2	NaN	NaN	9.5057	14.629	6.9	6.9	28.3	21.4	IPI00922484;IPI00013180;IPI00926757;IPI00925240;IPI00925053;IPI00925500	BUD31 homolog (Yeast), isoform CRA_b;cDNA FLJ53814, highly similar to Protein G10 homolog;cDNA, FLJ79376, highly similar to Protein G10 homolog;Protein BUD31 homolog;Protein EDG-2;Protein G10 homolog;Putative uncharacterized protein BUD31	BUD31;hCG_2023859;EDG2	BUD31 homolog (Yeast), isoform CRA_b;Protein BUD31 homolog;17 kDa protein;Putative uncharacterized protein BUD31;Putative uncharacterized protein BUD31	B7Z4S9;P41223;A4D274;C9JNV2;C9JCD9
3	0	NaN	0.885112	0.837241	0.971157	0.126817	-0.155475	NaN	-0.176067	-0.256286	-0.0422241	1	3	2	2	NaN	19.998	1.5353	17.483	4.7	17	10.6	12.8	IPI00013184;IPI00440719;IPI00793465;IPI00853145;IPI00791664;IPI00644194	N-alpha-acetyltransferase 10, NatA catalytic subunit;N-terminal acetyltransferase complex ARD1 subunit homolog A;ARD1 homolog A, N-acetyltransferase (S. cerevisiae), isoform CRA_b;Putative uncharacterized protein NAA10;cDNA FLJ60470, highly similar to N-terminal acetyltransferase complex ARD1 subunit homolog A (EC 2.3.1.88);ARD1 homolog A, N-acetyltransferase (S. cerevisiae), isoform CRA_a;cDNA, …	ARD1;ARD1A;NAA10;TE2;hCG_39228	N-terminal acetyltransferase complex ARD1 subunit homolog A;Putative uncharacterized protein ARD1A	P41227;A6NM98;B4DFG1;B7Z9N2;Q6P4J0
2	0	NaN	NaN	1.00771	0.906043	0.549449	-0.0635959	NaN	NaN	0.0110791	-0.142348	0	1	2	2	NaN	NaN	25.259	2.5858	0	7.8	16.3	16.3	IPI00013195;IPI00555553	39S ribosomal protein L49, mitochondrial;Neighbor of FAU;Protein NOF1;Mitochondrial ribosomal protein L49 variant	C11orf4;MRPL49;NOF1;OK/SW-cl.67	39S ribosomal protein L49, mitochondrial;Mitochondrial ribosomal protein L49 variant (Fragment)	Q13405;Q59GE9
2	0	NaN	NaN	0.851571	0.851354	0.000505892	-0.231985	NaN	NaN	-0.231801	-0.23217	0	0	2	2	NaN	NaN	2.8508	15.435	0	0	5.1	5.1	IPI00013212;IPI00477563;IPI00000868;IPI00160403;IPI00910540	C-Src kinase;Protein-tyrosine kinase CYL;Tyrosine-protein kinase CSK;cDNA FLJ78579, highly similar to Homo sapiens c-src tyrosine kinase (CSK), mRNA;cDNA FLJ45770 fis, clone NETRP2002197, highly similar to Tyrosine-protein kinase CSK (EC 2.7.10.2);cDNA, FLJ93062, Homo sapiens c-src tyrosine kinase (CSK), mRNA;C-src tyrosine kinase, isoform CRA_a;cDNA FLJ55227, highly similar to Tyrosine-protein k…	CSK;hCG_40804;CTK;HYL;MATK;lsk;DKFZp434N1212;hCG_23522	Tyrosine-protein kinase CSK;megakaryocyte-associated tyrosine kinase isoform b;Megakaryocyte-associated tyrosine-protein kinase;megakaryocyte-associated tyrosine kinase isoform c;cDNA FLJ51496, highly similar to Tyrosine-protein kinase CSK	P41240;A8K3B6;B2R6Q4;B4DMZ0;B5BU52;Q53EL3;B2RDR6;B3KNZ9;P42679;Q16176;Q9NST8;B4DP99
0	0	NaN	NaN	NaN	NaN	#DIV/0!	NaN	NaN	NaN	NaN	NaN	0	0	1	0	NaN	NaN	NaN	NaN	0	0	0.9	0	IPI00013214;IPI00940786;IPI00385434	cDNA, FLJ93378, highly similar to Homo sapiens MCM3 minichromosome maintenance deficient 3 (S. cerevisiae) (MCM3), mRNA;cDNA FLJ55599, highly similar to DNA replication licensing factor MCM3;MCM3 minichromosome maintenance deficient 3 (S. cerevisiae), isoform CRA_b;Minichromosome maintenance protein 3 variant;DNA polymerase alpha holoenzyme-associated protein P1;DNA replication licensing factor M…	hCG_22498;MCM3;HCC5;RP1-108C2.3-004	MCM3 minichromosome maintenance deficient 3 (S. cerevisiae), isoform CRA_b;DNA replication licensing factor MCM3;Minichromosome maintenance complex component 3	B2R7C5;B4DWW4;Q53HJ4;P25205;B4DS46;B4DUQ9;Q8NHX6;Q7Z6P5
4	0	1.26603	1.00864	0.934143	1.00935	0.530902	0.0766155	0.340313	0.0124171	-0.0982848	0.0134222	6	4	14	14	35.468	54.029	33.175	24.262	19	12.8	31.6	31.9	IPI00013219;IPI00922759;IPI00921075	59 kDa serine/threonine-protein kinase;ILK-1;ILK-2;Integrin-linked protein kinase;p59ILK;cDNA FLJ53825, highly similar to Integrin-linked protein kinase 1 (EC 2.7.11.1);cDNA FLJ50979, moderately similar to Integrin-linked protein kinase (EC 2.7.11.1)	ILK;ILK1;ILK2	Integrin-linked protein kinase;cDNA FLJ50979, moderately similar to Integrin-linked protein kinase;Integrin-linked protein kinase family protein	Q13418;B7Z1I0;B7Z418
3	0	0.752672	NaN	0.774893	0.859106	0.0290338	-0.329962	-0.409907	NaN	-0.36793	-0.219091	4	1	5	5	22.281	NaN	17.103	13.596	47.9	16.4	35.6	35.6	IPI00013241;IPI00878203	Ubiquitin-like protein 5;cDNA, FLJ92155, highly similar to Homo sapiens ubiquitin-like 5 (UBL5), mRNA	UBL5	Ubiquitin-like protein 5;4 kDa protein	Q9BZL1;B2R4N3
1	0	NaN	NaN	NaN	0.979912	#DIV/0!	-0.029276	NaN	NaN	NaN	-0.029276	0	0	1	2	NaN	NaN	NaN	35.476	0	0	0.6	1	IPI00927614;IPI00013272;IPI00220522;IPI00927117;IPI00925587	256 kDa golgin;Golgin subfamily A member 4;Golgin-245;Protein 72.1;Trans-Golgi p230;cDNA FLJ77065, highly similar to Homo sapiens golgi autoantigen, golgin subfamily a, 4 (GOLGA4), mRNA;cDNA FLJ54338, highly similar to Golgin subfamily A member 4;Golgi autoantigen, golgin subfamily a, 4 variant;CTCL tumor antigen se20-7;Putative uncharacterized protein GOLGA4	GOLGA4	Isoform 3 of Golgin subfamily A member 4;Isoform 1 of Golgin subfamily A member 4;Isoform 4 of Golgin subfamily A member 4;CTCL tumor antigen se20-7;Putative uncharacterized protein GOLGA4	Q13439-3;Q13439;A8K3D5;B4DTF3;Q59EW8;Q13439-1;Q13439-4;Q9H2G3;C9JHJ5
0	0	NaN	NaN	NaN	NaN	#DIV/0!	NaN	NaN	NaN	NaN	NaN	1	0	1	0	NaN	NaN	NaN	NaN	11.4	0	12.1	0	IPI00607900;IPI00013278;IPI00218175	Exocrine differentiation and proliferation factor;Pancreatic progenitor cell differentiation and proliferation factor	C20orf149;EXPDF;PPDPF	15 kDa protein;Isoform 1 of Pancreatic progenitor cell differentiation and proliferation factor;Isoform 2 of Pancreatic progenitor cell differentiation and proliferation factor	Q9H3Y8-1;Q9H3Y8;Q9H3Y8-2
4	0	0.998402	0.964413	0.963484	0.965717	0.0500743	-0.0394821	-0.00230655	-0.0522768	-0.0536674	-0.0503276	22	18	15	14	29.667	34.804	63.056	68.517	73.7	67.8	65.1	64.5	IPI00013296;IPI00397609;IPI00790711;IPI00894147	40S ribosomal protein S18;Ke-3;Ribosomal protein S18;Ribosomal protein S18, isoform CRA_b	D6S218E;RPS18;DADB-159G18.1-001;DAMC-227D19.3-001;DAQB-314F24.10-001;hCG_1640167;XXbac-BCX165D10.12-001;XXbac-BPG185D15.7-001	40S ribosomal protein S18;18 kDa protein;17 kDa protein	P62269;Q5SUJ3
4	0	0.886839	1.18347	1.04702	1.06825	0.550347	0.0654297	-0.173255	0.243028	0.0662918	0.0952507	12	9	7	7	23.266	18.905	15.441	56.433	50.3	49.7	28.2	28.2	IPI00013297;IPI00926884	28 kDa heat- and acid-stable phosphoprotein;PDGFA-associated protein 1;PDGF-associated protein	HASPP28;PDAP1	28 kDa heat- and acid-stable phosphoprotein	Q13442
4	0	0.887626	1.26005	1.24905	1.01764	0.376307	0.142204	-0.171975	0.33348	0.320829	0.0252216	2	3	3	2	0.78752	27.51	18.264	1.9117	12.6	25.8	24.5	24.5	IPI00013396;IPI00641788	U1 small nuclear ribonucleoprotein C	SNRPC;hCG_16077;RP3-375P9.1-001;RP3-375P9.1-002	U1 small nuclear ribonucleoprotein C;Small nuclear ribonucleoprotein polypeptide C	P09234;Q5TAL4;Q53G33;Q5TAL3
4	0	1.08297	1.08029	1.00785	1.04763	0.0514324	0.0768084	0.114988	0.111415	0.0112824	0.0671224	15	18	12	12	20.01	23.989	30.792	58.537	55.2	57.7	46.9	42.8	IPI00013415;IPI00478287;IPI00796554;IPI00893703;IPI00798077;IPI00942012	40S ribosomal protein S7;cDNA, FLJ92055, Homo sapiens ribosomal protein S7 (RPS7), mRNA;Putative uncharacterized protein RPS7;Ribosomal protein S7, isoform CRA_b	RPS7;hCG_1784266	40S ribosomal protein S7;22 kDa protein;18 kDa protein;Putative uncharacterized protein RPS7;19 kDa protein	P62081;Q57Z92;B5MCP9
4	0	1.0828	1.00076	0.954016	1.00457	0.741818	0.015123	0.114769	0.00109747	-0.067914	0.00657953	35	46	26	27	67.665	48.868	30.438	50.546	29	39.9	25	23.7	IPI00013452;IPI00909383	Bifunctional aminoacyl-tRNA synthetase;Cell proliferation-inducing gene 32 protein;Glutamate--tRNA ligase;Glutamyl-tRNA synthetase;Proline--tRNA ligase;Prolyl-tRNA synthetase;cDNA FLJ58269, highly similar to Bifunctional aminoacyl-tRNA synthetase;EPRS protein;cDNA FLJ56021, highly similar to Bifunctional aminoacyl-tRNA synthetase[Includes: Glutamyl-tRNA synthetase (EC 6.1.1.17)	EPRS;GLNS;PARS;PIG32;QARS;QPRS	Bifunctional aminoacyl-tRNA synthetase;cDNA FLJ56021, highly similar to Bifunctional aminoacyl-tRNA synthetase[Includes: Glutamyl-tRNA synthetase (Fragment)	P07814;B4DP50;Q3KQZ8;B4DKX5
4	0	0.9994	0.821558	0.810307	0.855798	0.0612893	-0.197987	-0.000865299	-0.283566	-0.303459	-0.224658	3	3	4	3	3.212	22.079	38.279	12.152	2.4	3.4	3.8	3	IPI00013455;IPI00027172;IPI00217113;IPI00384485;IPI00788776	CAP-Gly domain-containing linker protein 1;Cytoplasmic linker protein 1;Cytoplasmic linker protein 170 alpha-2;Reed-Sternberg intermediate filament-associated protein;Restin;Cytoplasmic linker protein CLIP-170;CLIP1 protein	CLIP1;CYLN1;RSN;CLIP-170	Isoform 1 of CAP-Gly domain-containing linker protein 1;Isoform 2 of CAP-Gly domain-containing linker protein 1;Isoform 3 of CAP-Gly domain-containing linker protein 1	P30622-3;P30622;O43667;P30622-1;Q6P5Z9;P30622-2
0	0	NaN	NaN	NaN	NaN	#DIV/0!	NaN	NaN	NaN	NaN	NaN	1	1	1	1	NaN	NaN	NaN	NaN	2.8	2.8	2.6	2.6	IPI00792837;IPI00935311;IPI00013457;IPI00219759;IPI00788670;IPI00219760;IPI00925888	Zinc finger protein 207 variant;Zinc finger protein 207;Putative uncharacterized protein ZNF207;Putative uncharacterized protein DKFZp761N202;cDNA FLJ58272, highly similar to Zinc finger protein 207	ZNF207;DKFZp761N202	zinc finger protein 207 isoform c;Zinc finger, C2H2-type domain containing protein;Isoform 1 of Zinc finger protein 207;Isoform 2 of Zinc finger protein 207;Putative uncharacterized protein ZNF207;Isoform 3 of Zinc finger protein 207;cDNA FLJ58272, highly	Q59G94;O43670-1;O43670;O43670-2;A8MTG3;O43670-3;Q8N395;B4DQT7
3	0	NaN	1.35234	1.18293	1.20552	0.0346105	0.318377	NaN	0.435456	0.242362	0.269651	1	1	4	5	NaN	0.50467	35.269	22.516	7.2	7.2	16.4	20.1	IPI00013466;IPI00910220	Arsenical pump-driving ATPase;Arsenite-stimulated ATPase;ATPase ASNA1;hARSA-I;hASNA-I;Transmembrane domain recognition complex 40 kDa ATPase subunit;cDNA FLJ60230, highly similar to Arsenical pump-driving ATPase (EC 3.6.3.16)	ARSA;ASNA1;TRC40	ATPase ASNA1;cDNA FLJ60230, highly similar to Arsenical pump-driving ATPase	O43681;B4DEE5
2	0	NaN	NaN	0.87512	0.823927	0.116029	-0.235274	NaN	NaN	-0.192447	-0.279412	0	0	6	8	NaN	NaN	18.945	68.28	0	0	26.2	32.3	IPI00013468;IPI00514701;IPI00644108;IPI00644568	Mitotic checkpoint protein BUB3;cDNA FLJ57899, highly similar to Mitotic checkpoint protein BUB3;Putative uncharacterized protein BUB3	BUB3	Mitotic checkpoint protein BUB3;budding uninhibited by benzimidazoles 3 isoform b;Putative uncharacterized protein BUB3;Putative uncharacterized protein BUB3	O43684;B4DDM6;A6NJ42;B5MCE8;A6NGZ9
4	0	1.05377	1.03164	0.869717	0.963577	0.627309	-0.0296221	0.0755655	0.0449396	-0.201383	-0.0535283	3	4	4	4	40.821	37.126	10.509	33.757	62.2	65.6	63.8	63.8	IPI00013475;IPI00930715;IPI00031370;IPI00827736	Tubulin beta-2A chain;TUBB2A protein;cDNA, FLJ93005, highly similar to Homo sapiens tubulin, beta polypeptide (TUBB), mRNA;Tubulin beta-2B chain;TUBB2B protein;cDNA FLJ52378, highly similar to Tubulin beta-7 chain;cDNA FLJ53906, highly similar to Tubulin beta chain;Homo sapiens clone 23678;Putative uncharacterized protein DKFZp566F223	TUBB2;TUBB2A;TUBB2B;DKFZp566F223	Tubulin beta-2A chain;cDNA, FLJ93005, highly similar to Homo sapiens tubulin, beta polypeptide (TUBB), mRNA;Tubulin beta-2B chain	Q13885;A5D906;A5D907;B2R6L0;Q9BVA1;A1L195;A8K068;B4E052;B7Z4N1;O43209;Q9UGA2
4	0	1.10233	1.05619	0.990295	1.03933	0.133648	0.0663101	0.140555	0.078868	-0.0140694	0.055651	11	12	12	14	22.432	23.907	52.104	47.487	32.4	37.9	39.2	41.3	IPI00013485;IPI00165486;IPI00871956;IPI00943304;IPI00479366;IPI00940323;IPI00386445;IPI00798353;IPI00877829;IPI00878284;IPI00878297;IPI00479281;IPI00442381	40S ribosomal protein S2;40S ribosomal protein S4;Protein LLRep3;Similar to 40S ribosomal protein S2;Ribosomal protein S2;RPS2 protein	RPS2;RPS4;LOC392781;tcag7.979;rps2;OK/KNS-cl.6	40S ribosomal protein S2;31 kDa protein;Similar to Ribosomal protein S2;31 kDa protein;Putative uncharacterized protein ENSP00000351543 (Fragment);30 kDa protein	P15880;A4D0Y7;O60249;Q3KQT6;Q6IPX5;Q8J014;Q8N5L9;Q8NI62;Q9BSW5;A6NI39
3	0	NaN	4.42067	0.989707	1.0675	0.401888	1.11056	NaN	2.14427	-0.0149266	0.0942334	1	2	3	2	NaN	72.868	26.396	18.428	3.7	5	4.6	2.5	IPI00873899;IPI00013495;IPI00792186;IPI00642673	ATP-binding cassette 50;ATP-binding cassette sub-family F member 1;TNF-alpha-stimulated ABC protein;ATP-binding cassette sub-family F (GCN20) member 1;ATP-binding cassette, sub-family F (GCN20), member 1;ATP-binding cassette, sub-family F, member 1 variant;ABC50 protein;ATP-binding cassette, sub-family F (GCN20), member 1, isoform CRA_a	ABC50;ABCF1;DADB-129D20.7-001;DAMA-178G23.9-001;DAMC-83F13.6-001;DASS-182C6.1-001;DADB-129D20.7-002;DAMA-178G23.9-002;DAMC-83F13.6-002;DASS-182C6.1-002;hCG_26012	Isoform 1 of ATP-binding cassette sub-family F member 1;Isoform 2 of ATP-binding cassette sub-family F member 1	Q8NE71-1;Q8NE71;A2BF75;Q59F96;Q8NE71-2;Q2L6I2
4	0	1.01976	0.977231	0.779484	0.784929	0.179683	-0.167553	0.0282339	-0.0332292	-0.359409	-0.349365	1	1	2	2	20.699	48.548	36.465	25.051	36.1	29	46	46	IPI00013679;IPI00749113;IPI00793322;IPI00794545	Deoxyuridine 5-triphosphate nucleotidohydrolase, mitochondrial;dUTP pyrophosphatase	DUT	Isoform 1 of Deoxyuridine 5-triphosphate nucleotidohydrolase, mitochondrial;Isoform 3 of Deoxyuridine 5-triphosphate nucleotidohydrolase, mitochondrial;24 kDa protein;deoxyuridine triphosphatase isoform 3	P33316-1;P33316;P33316-3
4	0	0.991572	1.04824	0.921319	0.993641	0.671317	-0.0164055	-0.012211	0.0679691	-0.118227	-0.00920383	6	7	9	9	11.472	34.152	31.566	20.848	30.1	35.1	35.1	35.1	IPI00152453;IPI00013683;IPI00640115;IPI00644620	Melanocortin receptor 1;Melanocyte-stimulating hormone receptor;Melanocortin 1 receptor;cDNA, FLJ95457, highly similar to Homo sapiens tubulin, beta, 4 (TUBB4), mRNA;cDNA FLJ30104 fis, clone BNGH41000169, highly similar to Melanocyte-stimulating hormone receptor;cDNA FLJ14170 fis, clone NT2RP2002105, highly similar to Melanocyte-stimulating hormone receptor;Melanocortin 1 receptor (Alpha melanocy…	MC1R;MSHR;hCG_2039647;TUBB3;hCG_2042771;TUBB4;hCG_1983504	HCG2042771;Tubulin beta-3 chain;HCG1983504, isoform CRA_f;35 kDa protein	Q01726;A8I0M1;B2RBD5;B3KNP6;Q1JUL4;Q1JUL6;Q1JUL8;Q1JUL9;Q1JUM0;Q1JUM2;Q1JUM3;Q1JUM4;Q1JUM5;Q3ZCR3;Q53G92;Q6UR92;Q6UR93;Q6UR94;Q6UR95;Q6UR96;Q6UR97;Q6UR98;Q6UR99;Q6URA0;Q7KZS6;Q86YW1;Q13509;A8K854;Q9BV28
4	0	1.23312	1.22161	1.21591	1.20504	3.137e-05	0.285604	0.302316	0.288787	0.282035	0.269077	2	2	2	1	22.645	77.518	166.75	2.2397	2.9	2.9	8.3	11.7	IPI00418446;IPI00013698;IPI00059685	Acid ceramidase;Acid ceramidase subunit alpha;Acid ceramidase subunit beta;Acylsphingosine deacylase;N-acylsphingosine amidohydrolase;Putative 32 kDa heart protein;N-acylsphingosine amidohydrolase 1;cDNA FLJ77858, highly similar to Homo sapiens N-acylsphingosine amidohydrolase (acid ceramidase) 1 (ASAH1), transcript variant 1, mRNA;N-acylsphingosine amidohydrolase (Acid ceramidase) 1 preproprotei…	ASAH;ASAH1;HSD33;HSD-33	Isoform 2 of Acid ceramidase;Isoform 1 of Acid ceramidase;N-acylsphingosine amidohydrolase 1 isoform c	Q13510-2;Q13510;B1B5Q2;B1B5Q3;B1B5Q8;B1B5S5;B1B5S6;B1B5S7;B1B5S8;Q13510-1;A8K0B6;B1B5P6;B1B5Q0;B1B5Q9;B1B5R8;B1B5T0;B1B5T7;Q53H01;Q96AS2
4	0	0.878503	0.981932	1.01249	0.937207	0.20363	-0.0701572	-0.186881	-0.0263042	0.0179134	-0.0935602	7	6	6	6	14.315	37.092	28.954	12.732	60.1	59.5	48.5	44.2	IPI00013723;IPI00903344;IPI00006667;IPI00644298	Peptidyl-prolyl cis-trans isomerase NIMA-interacting 1;Peptidyl-prolyl cis-trans isomerase Pin1;Rotamase Pin1;Prolyl isomerase;cDNA FLJ40239 fis, clone TESTI2023436, highly similar to Peptidyl-prolyl cis-trans isomerase NIMA-interacting 1 (EC 5.2.1.8)	PIN1	Peptidyl-prolyl cis-trans isomerase NIMA-interacting 1;cDNA FLJ40239 fis, clone TESTI2023436, highly similar to Peptidyl-prolyl cis-trans isomerase NIMA-interacting 1	Q13526;Q8NFL2;B3KUM4
4	1	1.4654	1.14457	1.73376	1.63193	0.0238801	0.579099	0.55129	0.194807	0.793907	0.706583	3	6	3	5	23.248	30.439	45.373	79.43	4.1	7.8	4.8	6.7	IPI00013744	CD49 antigen-like family member B;Collagen receptor;Integrin alpha-2;Platelet membrane glycoprotein Ia;VLA-2 subunit alpha;GPIa protein;Integrin alpha 2;Integrin alpha-2 subunit	CD49B;ITGA2;GPIa	Integrin alpha-2	P17301;Q16183;Q71V33;Q9NNZ2
4	0	0.975895	0.967118	0.982029	0.905633	0.10132	-0.0624013	-0.0352017	-0.0482362	-0.0261628	-0.143002	47	51	40	38	31.833	47.697	32.129	20.128	77.4	83.1	76	73.8	IPI00013808;IPI00845465;IPI00908458;IPI00908776;IPI00942539;IPI00903019	Alpha-actinin-4;F-actin cross-linking protein;Non-muscle alpha-actinin 4;ACTN4 protein;Actinin alpha4 isoform	ACTN4	Alpha-actinin-4;Actinin alpha4 isoform	O43707;Q96BG6;A4K467
0	0	NaN	NaN	NaN	NaN	#DIV/0!	NaN	NaN	NaN	NaN	NaN	0	0	1	0	NaN	NaN	NaN	NaN	0	0	12.5	0	IPI00013832	GatC-like protein;Protein 15E1.2	15E1.2;GATC	GatC-like protein	O43716
4	0	0.825968	0.956023	1.10119	1.13751	0.972579	0.00744429	-0.275842	-0.0648829	0.139061	0.185884	5	5	8	8	19.767	23.118	68.812	75.133	14.8	15.2	24.4	22.9	IPI00013847;IPI00792890;IPI00792217	Complex III subunit 1;Core protein I;Cytochrome b-c1 complex subunit 1, mitochondrial;Ubiquinol-cytochrome-c reductase complex core protein 1;cDNA FLJ51625, highly similar to Ubiquinol-cytochrome-c reductase complex coreprotein I, mitochondrial (EC 1.10.2.2)	UQCRC1	Cytochrome b-c1 complex subunit 1, mitochondrial	P31930;B2R7R8;B4DUL5
4	0	0.896459	1.01822	1.19772	1.00365	0.723202	0.0412598	-0.15769	0.0260436	0.260291	0.00526056	5	7	7	11	10.877	13.571	20.107	54.979	19.6	27.4	28.6	39.3	IPI00013860;IPI00879284;IPI00915850	3-hydroxyisobutyrate dehydrogenase, mitochondrial;3-hydroxyisobutyrate dehydrogenase;3-hydroxyisobutyrate dehydrogenase;3-hydroxyisobutyrate dehydrogenase, isoform CRA_a;cDNA, FLJ96784, Homo sapiens 3-hydroxyisobutyrate dehydrogenase (HIBADH), mRNA;NS5ATP1	HIBADH;hCG_39034;NS5ATP1;tcag7.211	3-hydroxyisobutyrate dehydrogenase, mitochondrial;55 kDa protein	P31937;Q546Z2
4	0	0.929023	0.930406	0.914913	0.88269	0.00522263	-0.129327	-0.106214	-0.104068	-0.128293	-0.180021	4	5	5	6	8.9983	14.031	11.557	9.4251	25.5	27.4	23.6	24.1	IPI00013862;IPI00787559;IPI00938328;IPI00892966;IPI00892836	dTMP kinase;Thymidylate kinase;Deoxythymidylate kinase (Thymidylate kinase) variant;Deoxythymidylate kinase (Thymidylate kinase);Deoxythymidylate kinase (Thymidylate kinase), isoform CRA_b;DTYMK protein;Putative uncharacterized protein tmp_locus_5;LOC727761 protein	CDC8;DTYMK;TMPK;TYMK;hCG_93868;tmp_locus_5;LOC727761	Thymidylate kinase;thymidylate kinase isoform 2;Putative uncharacterized protein DTYMK	P23919;Q53F55;Q6FGU2;B7ZW70;C9JIK9;C9JL54
2	0	1.01357	1.04886	NaN	NaN	0.324655	0.0443438	0.0194486	0.0688166	NaN	NaN	1	1	0	0	11.324	38.121	NaN	NaN	2	2	0	0	IPI00013871;IPI00943207	Ribonucleoside-diphosphate reductase large subunit;Ribonucleoside-diphosphate reductase subunit M1;Ribonucleotide reductase large subunit;Ribonucleoside-diphosphate reductase;cDNA FLJ51133, highly similar to Ribonucleoside-diphosphate reductase large subunit (EC 1.17.4.1);cDNA FLJ51135, highly similar to Ribonucleoside-diphosphate reductase large subunit (EC 1.17.4.1)	RR1;RRM1	Ribonucleoside-diphosphate reductase large subunit;Ribonucleoside-diphosphate reductase	P23921;B4DNN4;B4E0I8;Q53GZ5;B4DS95;B4DXB0;B4DXD1
4	0	0.960892	0.907112	1.09203	1.13523	0.737978	0.0339538	-0.0575543	-0.140648	0.127006	0.182982	5	3	3	4	111.4	14.283	8.834	48.414	18.2	13.3	11.8	15.3	IPI00013877;IPI00216492;IPI00216493;IPI00908651;IPI00216494;IPI00216495;IPI00216496	Heterogeneous nuclear ribonucleoprotein 2H9;Heterogeneous nuclear ribonucleoprotein H3;Heterogeneous nuclear ribonucleoprotein H3 isoform a variant;cDNA FLJ57726, highly similar to Heterogeneous nuclear ribonucleoprotein H3	HNRNPH3;HNRPH3	Isoform 1 of Heterogeneous nuclear ribonucleoprotein H3;Isoform 2 of Heterogeneous nuclear ribonucleoprotein H3;Isoform 3 of Heterogeneous nuclear ribonucleoprotein H3;cDNA FLJ57726, highly similar to Heterogeneous nuclear ribonucleoprotein H3	P31942-1;P31942;Q53F48;P31942-2;P31942-3;B4DHY1
4	0	0.978378	1.08704	0.979816	0.906947	0.729579	-0.0173513	-0.0315363	0.120404	-0.0294175	-0.140909	4	5	6	5	17.068	29.867	16.268	24.849	26.3	33.5	31.6	31.4	IPI00479191;IPI00013881;IPI00908896	Heterogeneous nuclear ribonucleoprotein H;Heterogeneous nuclear ribonucleoprotein H, N-terminally processed;Putative uncharacterized protein DKFZp686A15170	HNRNPH1;HNRPH;HNRPH1;DKFZp686A15170	51 kDa protein;Heterogeneous nuclear ribonucleoprotein H	P31943;Q68DG4
0	0	NaN	NaN	NaN	NaN	#DIV/0!	NaN	NaN	NaN	NaN	NaN	1	0	0	0	NaN	NaN	NaN	NaN	4.5	0	0	0	IPI00013885	Caspase-14;Caspase-14 subunit p10;Caspase-14 subunit p19;Caspase 14;Caspase 14, apoptosis-related cysteine peptidase;cDNA, FLJ94644, Homo sapiens caspase 14, apoptosis-related cysteine protease(CASP14), mRNA	CASP14;hCG_38589	Caspase-14	P31944;A9UFC0;B2CIS9
3	0	0.872905	NaN	0.883861	0.823859	0.0199429	-0.217242	-0.196103	NaN	-0.178109	-0.279531	1	1	1	1	7.6991	NaN	12.426	14.617	13.3	13.3	13.3	13.3	IPI00013890;IPI00411765	14-3-3 protein sigma;Epithelial cell marker protein 1;Stratifin	HME1;SFN	Isoform 1 of 14-3-3 protein sigma;Isoform 2 of 14-3-3 protein sigma	P31947-1;P31947;P31947-2
1	0	NaN	NaN	0.886682	NaN	#DIV/0!	-0.173511	NaN	NaN	-0.173511	NaN	0	0	3	1	NaN	NaN	15.362	NaN	0	0	7.4	5	IPI00013891;IPI00220447	Transformer-2 protein homolog A;Transformer-2 protein homolog alpha;cDNA FLJ50614, highly similar to Transformer-2 protein homolog;cDNA FLJ50682, highly similar to Transformer-2 protein homolog;cDNA FLJ50689, highly similar to Transformer-2 protein homolog;cDNA, FLJ95674, Homo sapiens transformer-2 alpha (htra-2 alpha) (HSU53209), mRNA;Putative MAPK activating protein;Putative uncharacterized pro…	TRA2A;hCG_37979;HSU53209	Isoform Long of Transformer-2 protein homolog alpha;Isoform Short of Transformer-2 protein homolog alpha	Q13595-1;Q13595;B4DQI6;B4DUA9;Q549U1;Q13595-2
4	0	1.01308	1.03587	0.880902	0.918864	0.369446	-0.0556223	0.0187467	0.0508457	-0.182946	-0.122076	22	26	24	18	30.25	40.209	18.639	37.262	51.2	61.5	48.8	35.9	IPI00013894;IPI00479946;IPI00908463	Hsc70/Hsp90-organizing protein;Renal carcinoma antigen NY-REN-11;Stress-induced-phosphoprotein 1;Transformation-sensitive protein IEF SSP 3521;cDNA FLJ76863, highly similar to Homo sapiens stress-induced-phosphoprotein 1 (Hsp70/Hsp90-organizing protein) (STIP1), mRNA;STIP1 protein;cDNA FLJ54451, highly similar to Stress-induced-phosphoprotein 1	STIP1	Stress-induced-phosphoprotein 1;STIP1 protein;cDNA FLJ54451, highly similar to Stress-induced-phosphoprotein 1	P31948;A8K690;Q3ZCU9;B4DM70
4	0	0.93006	0.924214	0.907606	1.00744	0.0801322	-0.0856977	-0.104605	-0.113701	-0.139862	0.0106868	9	15	7	9	48.168	21.835	20.356	29.17	59	86.7	56.2	88.6	IPI00013895	Calgizzarin;Metastatic lymph node gene 70 protein;Protein S100-A11;Protein S100-C;S100 calcium-binding protein A11;cDNA, FLJ92471, highly similar to Homo sapiens S100 calcium binding protein A11 (calgizzarin) (S100A11), mRNA	MLN70;S100A11;S100C	Protein S100-A11	P31949;B2R5H0
4	0	0.897827	1.75049	0.856384	1.09051	0.598089	0.200131	-0.15549	0.807756	-0.22367	0.125007	3	2	5	6	43.432	33.598	97.603	9.4029	13.5	9.5	20.2	26.9	IPI00013912;IPI00914884;IPI00914909	Uncharacterized protein C1orf198;cDNA FLJ38847 fis, clone MESAN2007597;cDNA FLJ75046	C1orf198	Uncharacterized protein C1orf198;hypothetical protein LOC84886 isoform 2;hypothetical protein LOC84886 isoform 3	Q9H425;B3KTW1;A8K8R8
4	0	1.00092	1.006	0.942596	0.91508	0.225533	-0.0496833	0.00132811	0.00862457	-0.0852885	-0.128029	13	14	13	15	19.815	49.453	18.657	28.033	84.1	84.1	81.8	84.1	IPI00013917;IPI00157456	40S ribosomal protein S12	RPS12	40S ribosomal protein S12	P25398
1	0	NaN	NaN	13.1297	NaN	#DIV/0!	3.71477	NaN	NaN	3.71477	NaN	0	1	2	1	NaN	NaN	8.9614	NaN	0	0.3	0.7	0.3	IPI00013933;IPI00217182;IPI00746877	250/210 kDa paraneoplastic pemphigus antigen;Desmoplakin;cDNA FLJ53584, highly similar to Desmoplakin;cDNA FLJ51487, highly similar to Desmoplakin;cDNA FLJ61543, highly similar to Desmoplakin;DSP variant protein	DSP;DSP variant protein	Isoform DPI of Desmoplakin;Isoform DPII of Desmoplakin	P15924-1;P15924;P15924-2;B4DKX6;B4DWT7;B4E2A0;Q4LE79
4	0	0.917263	1.1575	0.88347	1.11201	0.886153	0.0251164	-0.124593	0.211013	-0.178746	0.153174	5	5	5	7	27.438	22.203	105.64	84.619	21.7	22.7	16.9	23	IPI00013949;IPI00908410	Alpha-SGT;Small glutamine-rich tetratricopeptide repeat-containing protein alpha;Vpu-binding protein;cDNA FLJ56566, highly similar to Small glutamine-rich tetratricopeptiderepeat-containing protein A	SGT;SGT1;SGTA	Small glutamine-rich tetratricopeptide repeat-containing protein alpha;cDNA FLJ56566, highly similar to Small glutamine-rich tetratricopeptiderepeat-containing protein A	O43765;B4DEA6
1	0	NaN	0.768226	NaN	NaN	#DIV/0!	-0.380397	NaN	-0.380397	NaN	NaN	1	2	1	1	NaN	12.499	NaN	NaN	1.1	1.8	0.7	1.1	IPI00853454;IPI00013976	Laminin B1 chain;Laminin subunit beta-1;Laminin-1 subunit beta;Laminin-10 subunit beta;Laminin-12 subunit beta;Laminin-2 subunit beta;Laminin-6 subunit beta;Laminin-8 subunit beta;LAMB1 protein	LAMB1	200 kDa protein;Laminin subunit beta-1	P07942;Q8TAS6
2	0	1.17876	2.19819	NaN	NaN	0.368953	0.75572	0.237269	1.13632	NaN	NaN	2	3	0	0	0	60.18	NaN	NaN	5.3	14.7	0	0	IPI00014053;IPI00376117	Mitochondrial import receptor subunit TOM40 homolog;p38.5;Protein Haymaker;Translocase of outer membrane 40 kDa subunit homolog	C19orf1;PEREC1;TOM40;TOMM40	Isoform 1 of Mitochondrial import receptor subunit TOM40 homolog;Isoform 2 of Mitochondrial import receptor subunit TOM40 homolog	O96008-1;O96008;O96008-2
2	0	NaN	NaN	0.861475	0.732547	0.215566	-0.327329	NaN	NaN	-0.215119	-0.449007	1	1	2	2	NaN	NaN	3.4921	6.8219	6	6	22.4	31.9	IPI00790491;IPI00792465;IPI00014147;IPI00793987;IPI00645835;IPI00791178	Hepatitis C virus NS5A-transactivated protein 9;Overexpressed in anaplastic thyroid carcinoma 1;p15PAF;PCNA-associated factor	KIAA0101;L5;NS5ATP9;PAF	13 kDa protein;12 kDa protein;PCNA-associated factor;9 kDa protein	Q15004
4	0	1.20282	1.29291	1.26847	1.012	0.0533318	0.255864	0.26642	0.37062	0.343092	0.0172121	2	2	2	2	1.3605	2.5759	25.747	1.3453	10.4	10.4	10.4	10.4	IPI00014149	Tetratricopeptide repeat protein 35;cDNA FLJ76169;KIAA0103 variant	KIAA0103;TTC35	Tetratricopeptide repeat protein 35	Q15006;A8K4K9;Q53HG5
4	0	1.32802	1.35678	1.0363	0.995818	0.151371	0.237845	0.409278	0.440186	0.0514445	-0.00604658	2	2	9	9	34.539	69.686	32.789	32.621	6.4	6.4	26.2	24.7	IPI00014151;IPI00793381;IPI00795037;IPI00794383;IPI00946249;IPI00794344;IPI00947396;IPI00945689;IPI00793676	26S proteasome non-ATPase regulatory subunit 6;26S proteasome regulatory subunit RPN7;26S proteasome regulatory subunit S10;Breast cancer-associated protein SGA-113M;p42A;Phosphonoformate immuno-associated protein 4;Proteasome regulatory particle subunit p44S10;Proteasome (Prosome, macropain) 26S subunit, non-ATPase, 6, isoform CRA_b;Putative uncharacterized protein PSMD6;KIAA0107 isoform;Proteas…	KIAA0107;PFAAP4;PSMD6;hCG_23509	26S proteasome non-ATPase regulatory subunit 6;Putative uncharacterized protein PSMD6;34 kDa protein;Proteasome (Prosome, macropain) 26S subunit, non-ATPase, 6, isoform CRA_d;cDNA FLJ37740 fis, clone BRHIP2021870, highly similar to 26S proteasome non-ATPas	Q15008;A8K2E0;C9IZE4;Q6UV22;B3KT66
4	0	1.07162	1.00802	1.09941	1.07702	0.0459781	0.0895209	0.099788	0.01153	0.136728	0.107042	17	19	18	21	27.962	39.914	20.785	16.508	59.6	57.3	58.8	61.9	IPI00871851;IPI00014177;IPI00894340;IPI00893645;IPI00893658;IPI00894199;IPI00893096;IPI00894055;IPI00892810;IPI00894322;IPI00894283;IPI00892518;IPI00893902;IPI00892932;IPI00893477;IPI00893240;IPI00893788;IPI00894088;IPI00893329;IPI00893734	Neural precursor cell expressed developmentally down-regulated protein 5;Septin-2;Putative uncharacterized protein SEPT2	DIFF6;KIAA0158;NEDD5;SEPT2	Isoform 2 of Septin-2;Isoform 1 of Septin-2;Putative uncharacterized protein SEPT2;Putative uncharacterized protein SEPT2;Putative uncharacterized protein SEPT2	Q15019-2;Q15019;Q15019-1;B5MCX3;C9J2Q4;C9JNU4
4	0	1.44626	0.982125	0.923702	1.14524	0.383135	0.169067	0.532324	-0.026021	-0.1145	0.195649	5	5	8	7	40.603	65.469	27.727	59.787	49.2	49.2	59.3	59.3	IPI00014197;IPI00798278;IPI00795684;IPI00793920;IPI00794676;IPI00479935;IPI00795163	Protein CDV3 homolog	CDV3;H41	Isoform 1 of Protein CDV3 homolog;Isoform 2 of Protein CDV3 homolog	Q9UKY7-1;Q9UKY7;Q9UKY7-2
1	0	NaN	NaN	2.21784	NaN	#DIV/0!	1.14915	NaN	NaN	1.14915	NaN	0	0	1	1	NaN	NaN	11.938	NaN	0	0	2.2	2.2	IPI00014199	Arf-GAP with coiled-coil, ANK repeat and PH domain-containing protein 1;Centaurin-beta-1	ACAP1;CENTB1;KIAA0050	Arf-GAP with coiled-coil, ANK repeat and PH domain-containing protein 1	Q15027
1	0	NaN	NaN	NaN	1.06235	#DIV/0!	0.0872578	NaN	NaN	NaN	0.0872578	0	0	1	2	NaN	NaN	NaN	29.572	0	0	2.6	6.2	IPI00014219	Sorting nexin-17;cDNA FLJ51047, highly similar to Sorting nexin-17;cDNA FLJ53821, highly similar to Sorting nexin-17;cDNA FLJ61770, highly similar to Sorting nexin-17;Sorting nexin 17, isoform CRA_a;cDNA FLJ53824, highly similar to Sorting nexin-17;cDNA FLJ57319, highly similar to Sorting nexin-17;cDNA FLJ56223, highly similar to Sorting nexin-17;cDNA FLJ51943, highly similar to Sorting nexin-17;…	KIAA0064;SNX17;hCG_1784432	Sorting nexin-17	Q15036;B4DDM3;B4DE48;B4DLL7;B4DQ37;B4DQM7;B4DTB8;B4DUG8;B7ZAQ8
4	0	1.0238	1.17528	1.05334	1.00561	0.181085	0.0901885	0.0339381	0.233007	0.0749726	0.00807234	3	4	2	3	27.924	26.163	12.193	18.282	29.4	34.8	14.5	19.1	IPI00014230;IPI00796075;IPI00796630	Complement component 1 Q subcomponent-binding protein, mitochondrial;GC1q-R protein;Glycoprotein gC1qBP;Hyaluronan-binding protein 1;Mitochondrial matrix protein p32;p33;cDNA FLJ75700, highly similar to Homo sapiens complement component 1, q subcomponent binding protein (C1QBP), nuclear gene encoding mitochondrial protein, mRNA	C1QBP;GC1QBP;HABP1;SF2P32	Complement component 1 Q subcomponent-binding protein, mitochondrial;20 kDa protein;16 kDa protein	Q07021;A8K651
1	0	NaN	1.19447	NaN	NaN	#DIV/0!	0.256373	NaN	0.256373	NaN	NaN	1	1	1	0	NaN	19.719	NaN	NaN	4.9	4.9	4.9	0	IPI00014232;IPI00922598	ADP-ribosylation factor-like protein 6-interacting protein 1;cDNA FLJ76399, highly similar to Homo sapiens ADP-ribosylation factor-like 6 interacting protein (ARL6IP), mRNA;cDNA FLJ51781, highly similar to ARL-6-interacting protein 1;cDNA FLJ50719, highly similar to ARL-6-interacting protein 1;cDNA FLJ50699, moderately similar to ARL-6-interacting protein 1	ARL6IP;ARL6IP1;KIAA0069	ADP-ribosylation factor-like protein 6-interacting protein 1;cDNA FLJ50699, moderately similar to ARL-6-interacting protein 1	Q15041;A8K522;B7Z6R9;B7Z791;B7Z6S5
1	0	NaN	NaN	NaN	0.9081	#DIV/0!	-0.139077	NaN	NaN	NaN	-0.139077	0	1	1	2	NaN	NaN	NaN	30.114	0	1.1	1.9	3	IPI00927682;IPI00014235	Putative uncharacterized protein RAB3GAP1;RAB3 GTPase-activating protein 130 kDa subunit;Rab3 GTPase-activating protein catalytic subunit;Rab3-GAP p130;RAB3GAP1 protein;RAB3 GTPase activating protein subunit 1;RAB3 GTPase activating protein subunit 1 (Catalytic), isoform CRA_d	RAB3GAP1;KIAA0066;RAB3GAP;hCG_25660	Putative uncharacterized protein RAB3GAP1;Isoform 1 of Rab3 GTPase-activating protein catalytic subunit	C9J837;Q15042-1;Q15042;A6H8Z3;B9A6J2
4	0	1.08668	0.79233	1.03373	1.10864	0.968532	0.00769114	0.119934	-0.335826	0.0478608	0.148784	7	10	6	3	67.252	62.936	19.7	21.597	16.1	19.8	13.4	7.5	IPI00014238;IPI00307092;IPI00445108	Lysine--tRNA ligase;Lysyl-tRNA synthetase	KARS;KIAA0070	Isoform Cytoplasmic of Lysyl-tRNA synthetase;Isoform Mitochondrial of Lysyl-tRNA synthetase	Q15046-1;Q15046;Q15046-2
0	0	NaN	NaN	NaN	NaN	#DIV/0!	NaN	NaN	NaN	NaN	NaN	0	1	1	1	NaN	NaN	NaN	NaN	0	6.8	6.8	6.8	IPI00014253	Ribosome biogenesis regulatory protein homolog	KIAA0112;RRR;RRS1	Ribosome biogenesis regulatory protein homolog	Q15050
4	0	0.846453	0.859919	1.00115	0.975324	0.140452	-0.119178	-0.240497	-0.217727	0.00165959	-0.0360461	8	9	7	7	24.746	62.22	16.035	23.602	54.4	54.4	51.2	51.2	IPI00014263	Eukaryotic translation initiation factor 4H;Williams-Beuren syndrome chromosomal region 1 protein;Putative uncharacterized protein WBSCR1	EIF4H;KIAA0038;WBSCR1;WSCR1	Isoform Long of Eukaryotic translation initiation factor 4H	Q15056-1;Q15056;Q75MU2
0	0	NaN	NaN	NaN	NaN	#DIV/0!	NaN	NaN	NaN	NaN	NaN	0	0	0	0	NaN	NaN	NaN	NaN	0	0	0	0	IPI00014340;IPI00879023;IPI00879187;IPI00953027;IPI00443045	Protein phosphatase 1 myosin-binding subunit of 85 kDa;Protein phosphatase 1 regulatory subunit 12C;cDNA FLJ59720, highly similar to Homo sapiens protein phosphatase 1, regulatory (inhibitor) subunit 12C (PPP1R12C), mRNA;cDNA FLJ60300, highly similar to Homo sapiens protein phosphatase 1, regulatory (inhibitor) subunit 12C (PPP1R12C), mRNA;Putative uncharacterized protein PPP1R12C	LENG3;MBS85;PPP1R12C	Isoform 1 of Protein phosphatase 1 regulatory subunit 12C;Isoform 4 of Protein phosphatase 1 regulatory subunit 12C;Isoform 3 of Protein phosphatase 1 regulatory subunit 12C;Putative uncharacterized protein PPP1R12C;Isoform 2 of Protein phosphatase 1 regul	Q9BZL4-1;Q9BZL4;Q9BZL4-4;B4DME2;Q9BZL4-3;B4DLW4;B5MEC7;Q9BZL4-2
2	0	NaN	NaN	0.969368	0.903098	0.3114	-0.0950608	NaN	NaN	-0.0448836	-0.147046	1	1	4	3	NaN	NaN	9.4307	38.757	3.7	3.7	16.2	11.8	IPI00014361;IPI00909958;IPI00791788	GDP-4-keto-6-deoxy-D-mannose-3,5-epimerase-4-reductase;GDP-L-fucose synthase;Protein FX;Red cell NADP(H)-binding protein;Short-chain dehydrogenase/reductase family 4E member 1;cDNA FLJ57685, highly similar to GDP-L-fucose synthetase (EC 1.1.1.271);cDNA FLJ39433 fis, clone PROST2004142, highly similar to GDP-L-fucose synthetase (EC 1.1.1.271)	SDR4E1;TSTA3	GDP-L-fucose synthetase;cDNA FLJ57685, highly similar to GDP-L-fucose synthetase;cDNA FLJ39433 fis, clone PROST2004142, highly similar to GDP-L-fucose synthetase	Q13630;B4DZW9;B3KU96
2	0	1.01415	1.32989	NaN	NaN	0.468657	0.228997	0.0202668	0.41131	NaN	NaN	3	3	1	1	23.008	43.262	NaN	NaN	25.8	25.8	9.3	9.3	IPI00014377;IPI00939888;IPI00027981;IPI00024775	Ras-related protein Rab-32;cDNA, FLJ92490, highly similar to Homo sapiens RAB32, member RAS oncogene family (RAB32), mRNA	RAB32	Ras-related protein Rab-32	Q13637;B2R5I8
2	0	NaN	NaN	0.87558	1.0264	0.623282	-0.0724986	NaN	NaN	-0.191689	0.0375917	1	1	2	3	NaN	NaN	15.928	14.094	3.6	3.6	6.1	16.8	IPI00014399	Four and a half LIM domains protein 3;Skeletal muscle LIM-protein 2;FHL3 protein;LIM-only protein FHL3	FHL3;SLIM2	Four and a half LIM domains protein 3	Q13643;Q96C98;Q9P100
4	0	0.867679	0.828157	0.987167	1.1145	0.444908	-0.0749473	-0.204767	-0.272023	-0.0186342	0.156402	2	4	7	7	10.483	20.179	29.452	29.248	7.4	19.3	46.7	46.7	IPI00014439;IPI00902534	Dihydropteridine reductase;HDHPR;Quinoid dihydropteridine reductase;cDNA FLJ55000, highly similar to Dihydropteridine reductase (EC 1.5.1.34);Quinoid dihydropteridine reductase, isoform CRA_c;cDNA FLJ42391 fis, clone 3NB692002806, highly similar to Dihydropteridine reductase (EC 1.5.1.34);Quinoid dihydropteridine reductase, isoform CRA_e	DHPR;QDPR;hCG_39606	Dihydropteridine reductase;Quinoid dihydropteridine reductase, isoform CRA_e	P09417;B7Z415;B3KW71
1	0	NaN	NaN	NaN	1.2288	#DIV/0!	0.297254	NaN	NaN	NaN	0.297254	0	0	1	2	NaN	NaN	NaN	44.121	0	0	6.8	11.7	IPI00014458;IPI00853417	Protein SCO2 homolog, mitochondrial;Putative uncharacterized protein SCO2	SCO2	Protein SCO2 homolog, mitochondrial;Putative uncharacterized protein SCO2	O43819;C9JBU1
0	0	NaN	NaN	NaN	NaN	#DIV/0!	NaN	NaN	NaN	NaN	NaN	0	1	0	1	NaN	NaN	NaN	NaN	0	2.9	0	2.9	IPI00014474	A-kinase anchor protein 8;A-kinase anchor protein 95 kDa;cDNA FLJ50339, highly similar to A-kinase anchor protein 8;AKAP8 protein;Putative uncharacterized protein DKFZp586B1222	AKAP8;AKAP95;DKFZp586B1222	A-kinase anchor protein 8	O43823;B7Z8L8;Q8NE02;Q9UG73
4	0	1.01061	0.810307	1.11285	0.973331	0.682393	-0.0339004	0.0152278	-0.303459	0.154266	-0.038998	6	6	8	9	22.117	197.49	32.877	18.374	20.1	20.1	26.7	26.7	IPI00014572	Basement-membrane protein 40;Osteonectin;Secreted protein acidic and rich in cysteine;SPARC;cDNA, FLJ96669, highly similar to Homo sapiens secreted protein, acidic, cysteine-rich (osteonectin)(SPARC), mRNA;cDNA FLJ55667, highly similar to Secreted protein acidic and rich in cysteine;Cysteine-rich protein	ON;SPARC	SPARC	P09486;B2RDL6;B4DRV4;Q6QE20
4	0	0.93633	0.860141	0.81248	0.644662	0.0737829	-0.297958	-0.0949116	-0.217355	-0.299596	-0.633385	5	6	7	7	11.808	28.993	20.167	18.328	28.6	33.5	40.8	40.8	IPI00014577;IPI00844361;IPI00921855;IPI00478787;IPI00922175;IPI00479988;IPI00922800;IPI00382462	Ras-related protein Rab-18;RAB18 long isoform 1;cDNA FLJ53088, highly similar to Ras-related protein Rab-18;RAB18, member RAS oncogene family;cDNA FLJ51678, highly similar to Ras-related protein Rab-18;RAB18, member RAS oncogene family variant;cDNA FLJ50154, moderately similar to Ras-related protein Rab-18	RAB18;RP11-148B2.1-005;RP11-148B2.1-003	Ras-related protein Rab-18;RAB18 long isoform 1;cDNA FLJ53088, highly similar to Ras-related protein Rab-18;RAB18, member RAS oncogene family;cDNA FLJ51678, highly similar to Ras-related protein Rab-18;RAB18, member RAS oncogene family;cDNA FLJ50154, moder	Q9NP72;Q56UN9;B7Z5V3;Q5W0I9;B7Z4P9;Q59EW3;Q5W0J0;B7Z333
4	0	0.936593	1.08461	1.14384	0.957121	0.620867	0.0434011	-0.0945065	0.117176	0.193883	-0.0632268	4	3	5	5	4.9329	10.319	29.026	59.449	19.1	15.4	14.3	14.3	IPI00014624;IPI00872560	Adapter-related protein complex 3 sigma-1 subunit;AP-3 complex subunit sigma-1;AP-3 complex subunit sigma-3A;Clathrin-associated/assembly/adapter protein, small 3;Sigma-3A-adaptin;Sigma-adaptin 3a;cDNA, FLJ92106, highly similar to Homo sapiens adaptor-related protein complex 3, sigma 1 subunit(AP3S1), mRNA	AP3S1;CLAPS3	AP-3 complex subunit sigma-1	Q92572;B2R4I8
4	0	1.02562	1.72049	0.970685	1.07761	0.328277	0.261351	0.0364963	0.782819	-0.0429245	0.107834	4	3	4	3	27.717	37.723	4.2536	5.7055	26.4	19	26.4	20.3	IPI00014808	PAF acetylhydrolase 29 kDa subunit;PAF-AH subunit gamma;Platelet-activating factor acetylhydrolase IB subunit gamma	PAFAH1B3;PAFAHG	Platelet-activating factor acetylhydrolase IB subunit gamma	Q15102
4	0	0.954381	0.905551	0.836051	0.998203	0.121216	-0.114744	-0.0673634	-0.143132	-0.258338	-0.00259442	12	11	8	7	42.088	33.18	29.794	25.154	59.6	65.6	53.6	42.4	IPI00643342;IPI00014850;IPI00552198	cDNA FLJ38560 fis, clone HCHON2003642, highly similar to Astrocytic phosphoprotein PEA-15;Phosphoprotein enriched in astrocytes 15;Phosphoprotein enriched in astrocytes 15, isoform CRA_b;PEA15 protein;15 kDa phosphoprotein enriched in astrocytes;Astrocytic phosphoprotein PEA-15;Phosphoprotein enriched in diabetes;cDNA, FLJ92023, Homo sapiens phosphoprotein enriched in astrocytes 15 (PEA15),mRNA;P…	hCG_39732;PEA15;RP11-536C5.8-002;RP11-536C5.8-001;RP11-536C5.8-003	Phosphoprotein enriched in astrocytes 15, isoform CRA_b;Astrocytic phosphoprotein PEA-15;Phosphoprotein enriched in astrocytes 15	B1AKZ3;Q6FHL9;Q15121;B1AKZ4;B1AKZ5
4	0	0.965158	0.980969	1.85302	1.25649	0.284978	0.337892	-0.0511634	-0.0277203	0.889878	0.329396	3	4	0	0	38.478	38.605	51.077	28.361	67.1	70.6	13.1	24.9	IPI00014898;IPI00186711;IPI00398778;IPI00398777;IPI00398775;IPI00420096;IPI00398776;IPI00398002;IPI00887421	Hemidesmosomal protein 1;Plectin-1;HCG1994702;Plectin isoform 1b;Similar to plectin 1, intermediate filament binding protein, 500kD	PLEC1;hCG_1994702	Isoform 1 of Plectin-1;Isoform 2 of Plectin-1;Isoform 6 of Plectin-1;Isoform 5 of Plectin-1;Isoform 9 of Plectin-1;Isoform 8 of Plectin-1;Isoform 7 of Plectin-1;Isoform 3 of Plectin-1	Q15149-1;Q15149;Q15149-2;Q15149-6;Q15149-5;Q8WXV5;Q15149-9;Q15149-8;Q15149-7;Q96IE3;Q15149-3
4	0	0.885661	0.937998	1.02201	1.03021	0.423234	-0.0454763	-0.175173	-0.0923428	0.031415	0.0429328	6	6	9	9	20.258	16.411	28.966	18.242	33.3	33.3	49.5	49.5	IPI00014938;IPI00795769;IPI00798360;IPI00844412;IPI00797742;IPI00796857	Cytokine-induced protein of 29 kDa;Nuclear protein Hcc-1;Proliferation-associated cytokine-inducible protein CIP29;SAP domain-containing ribonucleoprotein;CIP29 protein	HCC1;HSPC316;SARNP;CIP29	SAP domain-containing ribonucleoprotein;52 kDa protein;18 kDa protein	P82979;Q567R9
2	0	NaN	NaN	1.11839	1.07615	0.130445	0.133919	NaN	NaN	0.161427	0.105877	1	1	3	3	NaN	NaN	24.476	18.839	4.3	4.3	10.4	10.4	IPI00742670;IPI00290945;IPI00014958;IPI00844348;IPI00925904;IPI00924709	Aromatic esterase 2;Serum aryldialkylphosphatase 2;Serum paraoxonase/arylesterase 2;cDNA, FLJ96200, highly similar to Homo sapiens paraoxonase 2 (PON2), mRNA;cDNA FLJ54305, highly similar to Serum paraoxonase/arylesterase 2 (EC 3.1.1.2);cDNA FLJ55597, highly similar to Serum paraoxonase/arylesterase 2 (EC 3.1.1.2);cDNA FLJ78444, highly similar to Homo sapiens paraoxonase 2, transcript variant 1, …	PON2;tcag7.307	cDNA FLJ55597, highly similar to Serum paraoxonase/arylesterase 2;paraoxonase 2 isoform 1;Isoform 1 of Serum paraoxonase/arylesterase 2;39 kDa protein	Q15165-2;Q15165;B2RCP9;B4DKM6;B4DW02;A4D1H7;B4DJD5;Q5FBX7;Q15165-1
4	0	1.14521	1.25053	0.927558	1.04378	0.29163	0.126668	0.195616	0.322541	-0.108491	0.0618121	7	8	11	9	27.257	53.147	17.898	11.12	34.9	48.1	48.4	37.7	IPI00015018;IPI00643288;IPI00878867	Inorganic pyrophosphatase;Pyrophosphate phospho-hydrolase	IOPPP;PP;PPA1	Inorganic pyrophosphatase	Q15181
4	0	1.04104	0.960061	0.945448	1.10233	0.795081	0.0175215	0.0580227	-0.0588014	-0.0809306	0.140555	6	6	5	5	162.78	58.884	30.941	22.941	29.7	29.7	30.9	33.3	IPI00789101;IPI00789698;IPI00015029;IPI00908647;IPI00790462;IPI00910575;IPI00910005	cDNA FLJ40895 fis, clone UTERU2002294, highly similar to Prostaglandin E synthase 3 (EC 5.3.99.3);Prostaglandin E synthase 3 (Cytosolic), isoform CRA_c;Cytosolic prostaglandin E2 synthase;Hsp90 co-chaperone;Progesterone receptor complex p23;Prostaglandin E synthase 3;Telomerase-binding protein p23;cDNA FLJ59942, highly similar to Prostaglandin E synthase 3 (EC 5.3.99.3);cDNA FLJ50819, highly simi…	hCG_2016483;PTGES3;P23;TEBP	Prostaglandin E synthase 3 (Cytosolic), isoform CRA_c;19 kDa protein;Prostaglandin E synthase 3;cDNA FLJ59942, highly similar to Prostaglandin E synthase 3;Prostaglandin E synthase 3 (Cytosolic), isoform CRA_d;cDNA FLJ59888, moderately similar to Prostagla	B3KUY2;Q15185;B4DP11;B4DP21;B4DHP2;B4DDC6
4	0	0.907359	0.849979	0.720928	0.8371	0.0292368	-0.270832	-0.140255	-0.234501	-0.472072	-0.256528	3	3	4	3	16.218	22.287	13.555	26.718	82.3	86.7	85	73.5	IPI00015077;IPI00798174;IPI00457347;IPI00879317	A121;Eukaryotic translation initiation factor 1;Protein translation factor SUI1 homolog;Sui1iso1;cDNA, FLJ92128, Homo sapiens putative translation initiation factor (SUI1), mRNA;Eukaryotic translation initiation factor 1, isoform CRA_a;Putative translation initiation factor;SUI1 protein	EIF1;SUI1;hCG_1771529	Eukaryotic translation initiation factor 1;8 kDa protein	P41567;Q6IAV3
2	0	NaN	NaN	1.04333	0.734376	0.58692	-0.169984	NaN	NaN	0.0611942	-0.445409	0	0	3	1	NaN	NaN	30.772	6.776	0	0	6.7	2.2	IPI00015102;IPI00944977;IPI00807403;IPI00791964;IPI00795504	Activated leukocyte cell adhesion molecule;CD166 antigen;cDNA FLJ30070 fis, clone ASTRO2000046, highly similar to CD166 ANTIGEN;cDNA FLJ59249, highly similar to CD166 antigen;cDNA, FLJ79012, highly similar to CD166 antigen;Activated leukocyte cell adhesion molecule soluble isoform;ALCAM protein;cDNA FLJ52980, highly similar to CD166 antigen	ALCAM;MEMD	Isoform 1 of CD166 antigen;cDNA, FLJ79012, highly similar to CD166 antigen;Isoform 2 of CD166 antigen;Activated leukocyte cell adhesion molecule soluble isoform;cDNA FLJ52980, highly similar to CD166 antigen	Q13740-1;Q13740;B3KNN9;B4DTU0;Q13740-2;Q6PEY4;B4DX43
4	0	0.870171	0.988435	1.01133	0.772678	0.209353	-0.135027	-0.20063	-0.0167816	0.0162496	-0.372061	2	3	2	2	27.376	26.065	21.645	36.503	39.1	53.3	39.1	39.1	IPI00015148;IPI00942831;IPI00412525;IPI00796349;IPI00940725;IPI00908754;IPI00816182	GTP-binding protein smg p21B;Ras-related protein Rap-1b;cDNA FLJ50711, moderately similar to Ras-related protein Rap-1b;cDNA, FLJ79346, highly similar to Ras-related protein Rap-1b;cDNA, FLJ79442, highly similar to Ras-related protein Rap-1b;Ras-related protein Rap-1b-like protein;cDNA FLJ51696, highly similar to Ras-related protein Rap-1b;cDNA FLJ50714, moderately similar to Ras-related protein …	OK/SW-cl.11;RAP1B	Ras-related protein Rap-1b;cDNA FLJ50711, moderately similar to Ras-related protein Rap-1b;Ras-related protein Rap-1b-like protein;18 kDa protein;16 kDa protein;cDNA FLJ50714, moderately similar to Ras-related protein Rap-1b	P61224;B4DW74;B7ZAY2;B7ZB78;A6NIZ1;B4DQI8;B4DW94
2	0	NaN	NaN	1.16771	0.774174	0.846715	-0.0425462	NaN	NaN	0.223677	-0.369271	1	1	2	2	NaN	NaN	28.025	27.326	1.5	1.5	3.9	3.9	IPI00015195;IPI00382661;IPI00651748	CF-1 77 kDa subunit;Cleavage stimulation factor 77 kDa subunit;Cleavage stimulation factor subunit 3;cDNA FLJ58134, highly similar to Cleavage stimulation factor 77 kDa subunit;cDNA FLJ58400, highly similar to Cleavage stimulation factor 77 kDa subunit;Cleavage stimulation factor, 3 pre-RNA, subunit 3, 77kDa;Cleavage stimulation factor, 3 pre-RNA, subunit 3, 77kDa, isoform CRA_b	CSTF3;hCG_27317	Cleavage stimulation factor 77 kDa subunit;cleavage stimulation factor subunit 3 isoform 2;cleavage stimulation factor subunit 3 isoform 3	Q12996;B4DFQ5;B4DMA4;Q96QK4
4	0	0.946701	1.01217	1.03011	1.05207	0.706976	0.014728	-0.0790197	0.0174459	0.0427984	0.0732266	18	18	14	15	56.486	33.545	29.957	38.898	61.8	61.2	51.8	55.8	IPI00910593;IPI00015262;IPI00398735;IPI00910272	cDNA FLJ52765, highly similar to Calponin-2;Calponin H2, smooth muscle;Calponin-2;Neutral calponin;cDNA FLJ52469, highly similar to Calponin-2;Calponin 2 isoform a variant;CNN2 protein;Calponin 2;Calponin 2, isoform CRA_a;cDNA FLJ44427 fis, clone UTERU2007724, highly similar to Homo sapiens calponin 2 (CNN2), transcript variant 2, mRNA;Putative uncharacterized protein CNN2;cDNA FLJ52495, highly s…	CNN2;hCG_21577	cDNA FLJ52765, highly similar to Calponin-2;Calponin-2;calponin 2 isoform b;cDNA FLJ52701, highly similar to Calponin-2	B4DUT8;Q99439;A5D8U8;B4DDF4;Q53GK7;Q6FHC3;Q6FHE4;A6NFI4;B4DHU5;B4DN57
1	0	NaN	NaN	NaN	1.19809	#DIV/0!	0.26074	NaN	NaN	NaN	0.26074	0	0	1	3	NaN	NaN	NaN	4.2006	0	0	2.3	9	IPI00015285;IPI00795358	CTP:phosphoethanolamine cytidylyltransferase;Ethanolamine-phosphate cytidylyltransferase;Phosphorylethanolamine transferase;cDNA FLJ36009 fis, clone TESTI2015675, highly similar to Ethanolamine-phosphate cytidylyltransferase (EC 2.7.7.14);cDNA FLJ55495, highly similar to Ethanolamine-phosphate cytidylyltransferase (EC 2.7.7.14);cDNA FLJ51364, highly similar to Ethanolamine-phosphate cytidylyltran…	PCYT2	Ethanolamine-phosphate cytidylyltransferase;32 kDa protein	Q99447;B3KSC8;B7Z4W6;B7Z7A5;B7ZAS0;Q6IBM3
3	0	NaN	0.848824	0.995619	1.04391	0.573123	-0.0547166	NaN	-0.236462	-0.00633404	0.0619932	2	2	3	2	NaN	33.215	13.46	28.49	11.4	10	16.6	12.3	IPI00015351;IPI00643524;IPI00910270	UPF0424 protein C1orf128	AD039;C1orf128;HT014;PP603	Isoform 1 of UPF0424 protein C1orf128;Isoform 2 of UPF0424 protein C1orf128	Q9GZP4-1;Q9GZP4;Q9GZP4-2
4	0	0.777847	0.783331	0.862292	0.895175	0.0125388	-0.269406	-0.362442	-0.352307	-0.213752	-0.159758	2	4	6	6	23.343	22.737	13.764	4.4153	14.3	31.2	38.3	38.3	IPI00015361;IPI00030303;IPI00792988;IPI00791925;IPI00028183;IPI00793611	C-Myc-binding protein Mm-1;Myc modulator 1;Prefoldin subunit 5;MM-1 gamma;Prefoldin subunit 5, isoform CRA_c	MM1;PFD5;PFDN5;hCG_23361;mm-1	Prefoldin subunit 5;prefoldin subunit 5 isoform gamma;11 kDa protein;10 kDa protein	Q99471;Q9C083
2	0	NaN	NaN	1.07014	1.19028	0.263733	0.176588	NaN	NaN	0.0977955	0.251299	0	1	2	1	NaN	NaN	10.888	6.2853	12.8	24	28.8	24	IPI00015423;IPI00415014	Autophagy-related protein LC3 A;Autophagy-related ubiquitin-like modifier LC3 A;MAP1 light chain 3-like protein 1;MAP1A/MAP1B light chain 3 A;Microtubule-associated protein 1 light chain 3 alpha;Microtubule-associated proteins 1A/1B light chain 3A	MAP1LC3A	Isoform 2 of Microtubule-associated proteins 1A/1B light chain 3A;Isoform 1 of Microtubule-associated proteins 1A/1B light chain 3A	Q9H492-2;Q9H492;Q9H492-1
4	0	1.1523	0.962649	1.02204	0.7122	0.637541	-0.0554477	0.204515	-0.0549179	0.0314446	-0.489646	3	3	4	3	17.054	24.447	32.434	11.385	11	11	8.1	6.1	IPI00015602;IPI00793189;IPI00791887	Mitochondrial import receptor subunit TOM70;Mitochondrial precursor proteins import receptor;Translocase of outer membrane 70 kDa subunit;cDNA FLJ90621 fis, clone PLACE1002547, highly similar to Mitochondrial proteins import receptor;cDNA FLJ57240, highly similar to Mitochondrial proteins import receptor;cDNA FLJ90599 fis, clone PLACE1001340, highly similar to Mitochondrial proteins importreceptor	KIAA0719;TOMM70A	Mitochondrial import receptor subunit TOM70;cDNA FLJ90599 fis, clone PLACE1001340, highly similar to Mitochondrial proteins importreceptor	O94826;B3KQK5;B4DZ87;B3KQK0
2	0	NaN	NaN	1.12939	0.93301	0.829736	0.0443276	NaN	NaN	0.17555	-0.100036	0	0	1	2	NaN	NaN	41.711	11.472	0	0	3	6.2	IPI00015736;IPI00791004;IPI00383579;IPI00946703;IPI00945700;IPI00945538	ThiFP1;Ubiquitin-activating enzyme E1 domain-containing protein 1;Ubiquitin-like modifier-activating enzyme 5;UFM1-activating enzyme;Putative uncharacterized protein UBA5	UBA5;UBE1DC1	Isoform 1 of Ubiquitin-like modifier-activating enzyme 5;Ubiquitin-activating enzyme 5 isoform 2;Isoform 2 of Ubiquitin-like modifier-activating enzyme 5;Putative uncharacterized protein UBA5;Putative uncharacterized protein UBA5;Putative uncharacterized p	Q9GZZ9-1;Q9GZZ9;Q9GZZ9-2;C9JRV9;C9J5W5;C9J0F6
3	0	1.25247	NaN	1.1309	1.26402	0.0321251	0.281902	0.324781	NaN	0.177474	0.338014	2	1	4	4	33.077	NaN	12.471	14.104	17.4	11.3	26.7	26.7	IPI00015773;IPI00514949;IPI00514459;IPI00903231;IPI00922834	COMM domain-containing protein 3;Protein Bup;Protein PIL;COMM domain containing 3;cDNA FLJ45471 fis, clone BRSTN2016892, highly similar to COMM domain-containing protein 3;cDNA FLJ53739, weakly similar to COMM domain-containing protein 3	BUP;C10orf8;COMMD3;RP11-573G6.3-003;RP11-573G6.3-002	COMM domain-containing protein 3;COMM domain containing 3;COMM domain containing 3 (Fragment);cDNA FLJ45471 fis, clone BRSTN2016892, highly similar to COMM domain-containing protein 3;cDNA FLJ53739, weakly similar to COMM domain-containing protein 3	Q9UBI1;Q5T8Y8;Q5T8Z0;B3KY73;B7Z2U1
4	0	0.964692	0.896218	1.1255	0.953925	0.726211	-0.0216797	-0.0518592	-0.158079	0.170572	-0.0680516	11	11	9	11	27.878	27.787	37.464	28.993	58.6	52.6	27.2	31	IPI00926903;IPI00015833;IPI00926408;IPI00927150;IPI00921826;IPI00927721	Putative uncharacterized protein CHCHD3;Coiled-coil-helix-coiled-coil-helix domain-containing protein 3, mitochondrial;Coiled-coil-helix-coiled-coil-helix domain containing 3;Coiled-coil-helix-coiled-coil-helix domain containing 3, isoform CRA_d;cDNA FLJ53726, highly similar to Coiled-coil-helix-coiled-coil-helixdomain-containing protein 3	CHCHD3;hCG_2014841;tcag7.1158	Putative uncharacterized protein CHCHD3;Coiled-coil-helix-coiled-coil-helix domain-containing protein 3, mitochondrial;26 kDa protein;Putative uncharacterized protein CHCHD3;cDNA FLJ53726, highly similar to Coiled-coil-helix-coiled-coil-helixdomain-contain	C9JRZ6;Q9NX63;A4D1N4;C9J4B7;B7Z1X9
4	0	0.993147	1.03986	1.11501	1.09534	0.113708	0.0852062	-0.00992039	0.0563865	0.157062	0.131376	10	11	12	12	27.359	19.935	75.268	83.771	42	39.3	43.2	46.8	IPI00015842	Reticulocalbin-1;cDNA FLJ55835, highly similar to Reticulocalbin-1;Proliferation-inducing gene 20 protein	RCN;RCN1	Reticulocalbin-1	Q15293;B7Z1M1;Q5J7V8
1	0	NaN	NaN	1.67743	NaN	#DIV/0!	0.746253	NaN	NaN	0.746253	NaN	1	0	1	2	NaN	NaN	29.415	NaN	3.2	0	2.2	5.5	IPI00015856;IPI00658215;IPI00658188;IPI00029820	Aspartyl aminopeptidase;cDNA FLJ56420, highly similar to Aspartyl aminopeptidase (EC 3.4.11.21);Putative uncharacterized protein DNPEP;DNPEP protein	ASPEP;DAP;DNPEP	cDNA FLJ56420, highly similar to Aspartyl aminopeptidase;52 kDa protein;48 kDa protein;DNPEP protein (Fragment)	Q9ULA0;B7Z7F0;Q53SB6;Q9BSS9
2	0	NaN	NaN	0.824198	0.847601	0.0495932	-0.258598	NaN	NaN	-0.278936	-0.238542	0	0	2	2	NaN	NaN	37.598	26.454	0	0	5.5	5.5	IPI00015865	[Protein ADP-ribosylarginine] hydrolase-like protein 2;ADP-ribosylhydrolase 3;Poly(ADP-ribose) glycohydrolase ARH3;cDNA FLJ51852, highly similar to Homo sapiens ADP-ribosylhydrolase like 2 (ADPRHL2), mRNA;ADP-ribosylhydrolase like 2, isoform CRA_a;cDNA, FLJ79248, highly similar to Homo sapiens ADP-ribosylhydrolase like 2 (ADPRHL2), mRNA	ADPRHL2;ARH3;hCG_38289	Poly(ADP-ribose) glycohydrolase ARH3	Q9NX46;B4DHV5;B7ZAN4
0	0	NaN	NaN	NaN	NaN	#DIV/0!	NaN	NaN	NaN	NaN	NaN	0	0	1	1	NaN	NaN	NaN	NaN	0	0	9.2	9.2	IPI00015866;IPI00845377	ADP-ribosylation factor-like protein 2-binding protein;Binder of ARF2 protein 1	ARL2BP;BART;BART1	Isoform 1 of ADP-ribosylation factor-like protein 2-binding protein;Isoform 2 of ADP-ribosylation factor-like protein 2-binding protein	Q9Y2Y0-1;Q9Y2Y0;Q9Y2Y0-2
2	0	NaN	1.19469	0.916674	NaN	0.789592	0.0781729	NaN	0.256631	-0.125519	NaN	1	2	3	1	NaN	4.6822	2.5882	NaN	9	13.4	20.9	9	IPI00015891	Prefoldin subunit 4;Protein C-1;cDNA, FLJ92340, highly similar to Homo sapiens prefoldin 4 (PFDN4), mRNA	PFD4;PFDN4	Prefoldin subunit 4	Q9NQP4;B2R548
4	0	1.01503	1.47571	0.924471	1.32733	0.260743	0.245662	0.0215266	0.561409	-0.1133	0.408531	4	4	5	3	14.729	38.253	14.455	14.422	19.6	19.6	22.6	13.9	IPI00015897;IPI00885057;IPI00869333	CHORD domain-containing protein 1;Cysteine and histidine-rich domain-containing protein 1;Uncharacterized bone marrow protein BM028	CHORDC1;CHP1	Isoform 1 of Cysteine and histidine-rich domain-containing protein 1;Isoform 2 of Cysteine and histidine-rich domain-containing protein 1	Q9UHD1-1;Q9UHD1;Q9UHD1-2;Q9NZ93
4	0	0.932749	0.866551	1.14507	0.993443	0.746182	-0.0226057	-0.100439	-0.206643	0.195435	-0.00949047	5	8	5	5	12.057	9.8544	34.197	10.957	7.3	10.7	6.4	6.1	IPI00015902;IPI00909967	Beta-type platelet-derived growth factor receptor;CD140 antigen-like family member B;Tyrosine-protein kinase receptor;Platelet-derived growth factor receptor beta variant	PDGFRB	Beta-type platelet-derived growth factor receptor	P09619;A8KAM8;Q59F04
4	0	0.858222	0.928678	1.04073	0.889917	0.167316	-0.105648	-0.220578	-0.10675	0.0576014	-0.168257	4	5	8	6	27.245	38.042	22.932	158.13	10	18.3	17.3	16.5	IPI00015911;IPI00926319;IPI00909143;IPI00926810;IPI00927039	Dihydrolipoamide dehydrogenase;Dihydrolipoyl dehydrogenase, mitochondrial;Glycine cleavage system L protein;Dihydrolipoyl dehydrogenase;cDNA FLJ50515, highly similar to Dihydrolipoyl dehydrogenase, mitochondrial (EC 1.8.1.4);cDNA FLJ56112, highly similar to Dihydrolipoyl dehydrogenase, mitochondrial (EC 1.8.1.4)	DLD;GCSL;LAD;PHE3	Dihydrolipoyl dehydrogenase, mitochondrial;cDNA FLJ56112, highly similar to Dihydrolipoyl dehydrogenase, mitochondrial;Dihydrolipoyl dehydrogenase	P09622;B2R5X0;B4DFL1;B4DHG0;B4DMK9;B4DT69
4	0	0.819001	0.742446	0.876271	1.05125	0.14261	-0.197201	-0.288063	-0.429643	-0.190551	0.0721031	5	2	5	6	22.451	25.889	33.708	8.5125	17.6	6.5	17.1	21.8	IPI00015947;IPI00910075	DnaJ homolog subfamily B member 1;DnaJ protein homolog 1;Heat shock 40 kDa protein 1;Human DnaJ protein 1;cDNA FLJ59093, highly similar to DnaJ homolog subfamily B member 1;cDNA, FLJ93008, Homo sapiens DnaJ (Hsp40) homolog, subfamily B, member 1 (DNAJB1),mRNA;DnaJ (Hsp40) homolog, subfamily B, member 1, isoform CRA_a;DNAJB1 protein	DNAJ1;DNAJB1;HDJ1;HSPF1;hCG_1776318	DnaJ homolog subfamily B member 1	P25685;B4DX52;Q6FHS4;Q6FI51
4	0	1.33009	0.865801	0.950751	0.841468	0.858	-0.0042957	0.411522	-0.207893	-0.0728604	-0.249021	2	2	5	3	31.148	1.0658	14.951	37.696	4.2	4.2	9.5	6.1	IPI00015953;IPI00477179;IPI00031554	DEAD box protein 21;Gu-alpha;Nucleolar RNA helicase 2;Nucleolar RNA helicase Gu;Nucleolar RNA helicase II;RH II/Gu;DDX21 protein;DEAD/H(Asp-Glu-Ala-Asp/His)box polypeptide 21	DDX21;OK/SW-cl.65	Isoform 1 of Nucleolar RNA helicase 2;Isoform 2 of Nucleolar RNA helicase 2	Q9NR30-1;Q9NR30;Q3SWU7;Q8NI92;Q9NR30-2
3	0	0.808277	1.01118	NaN	0.81726	0.206257	-0.186217	-0.307079	0.0160455	NaN	-0.291132	3	2	1	1	13.483	14.787	NaN	13.078	34.3	31.3	6.1	15.7	IPI00015954;IPI00644667;IPI00513941	COPII-associated small GTPase;GTP-binding protein SAR1a;cDNA, FLJ92825, highly similar to Homo sapiens SAR1a gene homolog 1 (S. cerevisiae) (SARA1), mRNA;cDNA FLJ58922, highly similar to GTP-binding protein SAR1a;SAR1 gene homolog A (S. cerevisiae);SAR1 gene homolog A (S. cerevisiae), isoform CRA_a;Small GTP-binding protein;SARA1 protein;GTP binding protein;GTP-binding protein Sara;Masra2	SAR1;SAR1A;SARA;SARA1;hCG_1787550;RP11-367H5.4-001;RP11-367H5.4-004;RP11-367H5.4-005	GTP-binding protein SAR1a;SAR1 gene homolog A;SAR1 gene homolog A	Q9NR31;B2R679;B4DQ19;Q5SQT9;Q6FID4;Q8NG23;Q5SQT8;Q5SQU0
4	0	0.774593	0.790701	0.846525	0.845809	0.00290787	-0.296178	-0.368489	-0.338795	-0.240375	-0.241596	6	6	3	4	15.71	11.068	19.16	12.986	49.3	38.7	21.3	33.3	IPI00015972	Cytochrome c oxidase polypeptide VIc;Cytochrome c oxidase subunit 6C	COX6C	Cytochrome c oxidase subunit 6C	P09669
4	0	0.956114	1.24942	0.818264	1.32349	0.60939	0.120115	-0.0647448	0.321261	-0.289362	0.404344	4	3	2	4	21.51	31.387	20.876	38.429	6.9	5.5	3.5	5.7	IPI00015973;IPI00556351;IPI00788953;IPI00747462;IPI00444820;IPI00383844;IPI00022133	Band 4.1-like protein 2;Generally expressed protein 4.1;4.1G isoform;Putative uncharacterized protein DKFZp781H1755;cDNA FLJ58484, highly similar to Band 4.1-like protein 2;EPB41L2 protein variant;cDNA FLJ54004, moderately similar to Band 4.1-like protein 2;Protein 4.1-G	EPB41L2;DKFZp781H1755	Band 4.1-like protein 2;Putative uncharacterized protein DKFZp781H1755;erythrocyte membrane protein band 4.1-like 2 isoform b;cDNA FLJ54004, moderately similar to Band 4.1-like protein 2	O43491;Q6R5J7;Q68DV2;B4DHI8;Q59FD8;B4DJ76;O60642
2	0	NaN	NaN	0.8371	1.01826	0.564554	-0.108303	NaN	NaN	-0.256528	0.0261017	1	1	2	2	NaN	NaN	7.8348	12.85	24.1	24.1	24.1	24.1	IPI00016046;IPI00515096	Protein MGR2 homolog;Reactive oxygen species modulator 1	C20orf52;ROMO1	Isoform 1 of Reactive oxygen species modulator 1;Isoform 2 of Reactive oxygen species modulator 1	P60602-1;P60602;P60602-2
2	0	1.01858	1.17454	NaN	NaN	0.427468	0.132981	0.0265579	0.232091	NaN	NaN	2	3	2	1	27.223	33.968	NaN	NaN	7	11.5	5.9	2.8	IPI00016077;IPI00925757;IPI00926887;IPI00926531;IPI00925073;IPI00926675	Glioblastoma-amplified sequence;Protein NipSnap homolog 2;Glioblastoma amplified sequence, isoform CRA_a;Putative uncharacterized protein GBAS	GBAS;NIPSNAP2;hCG_18231	Protein NipSnap homolog 2;Putative uncharacterized protein GBAS	O75323;C9IYJ3
0	0	NaN	NaN	NaN	NaN	#DIV/0!	NaN	NaN	NaN	NaN	NaN	0	1	0	1	NaN	NaN	NaN	NaN	0	0.9	0	0.7	IPI00016112;IPI00791587;IPI00952632	Melanoma-associated antigen MG50;p53-responsive gene 2 protein;Peroxidasin homolog;Vascular peroxidase 1	KIAA0230;MG50;PRG2;PXDN;VPO;VPO1	Isoform 1 of Peroxidasin homolog;Isoform 2 of Peroxidasin homolog;Putative uncharacterized protein PXDN	Q92626-1;Q92626;Q92626-2;C9JRH4
4	0	0.984543	1.03097	0.918442	1.04399	0.830221	-0.00797518	-0.0224743	0.0440024	-0.122739	0.0621134	5	12	6	7	16.037	32.561	17.371	24.101	74.5	85.7	43.9	50	IPI00016179	Protein S100-A13;S100 calcium-binding protein A13	S100A13	Protein S100-A13	Q99584
4	0	0.937471	0.987264	0.760109	0.881912	0.125408	-0.165387	-0.0931545	-0.0184917	-0.395721	-0.181294	3	3	1	3	12.258	27.002	7.0985	16.14	13.7	15	3.5	10.1	IPI00016249;IPI00945864;IPI00942025;IPI00554715;IPI00479630;IPI00939674;IPI00947512;IPI00947266;IPI00797887;IPI00412343;IPI00215721;IPI00783298;IPI00215724;IPI00215723;IPI00215720;IPI00215725;IPI00645666;IPI00937480;IPI00945836;IPI00946011	Fragile X mental retardation syndrome-related protein 1;cDNA FLJ58644, highly similar to Fragile X mental retardation syndrome-related protein 1;cDNA FLJ58772, highly similar to Fragile X mental retardation syndrome-related protein 1;cDNA FLJ58021, highly similar to Fragile X mental retardation syndrome-related protein 1;cDNA FLJ58199, highly similar to Fragile X mental retardation syndrome-relat…	FXR1	Isoform 1 of Fragile X mental retardation syndrome-related protein 1;cDNA FLJ58644, highly similar to Fragile X mental retardation syndrome-related protein 1;Putative uncharacterized protein FXR1 (Fragment);Isoform 2 of Fragile X mental retardation syndrom	P51114-1;P51114;B4DXZ6;C9JLJ3;P51114-2;P51114-3;C9JK72;B4DGH9;B4DM21;B4DM78;Q14341
0	0	NaN	NaN	NaN	NaN	#DIV/0!	NaN	NaN	NaN	NaN	NaN	1	0	1	0	NaN	NaN	NaN	NaN	4.2	3	3.6	1.1	IPI00016250	Fragile X mental retardation syndrome-related protein 2;Fragile X mental retardation, autosomal homolog 2	FMR1L2;FXR2	Fragile X mental retardation syndrome-related protein 2	P51116;Q86V09
4	0	0.985804	1.05986	0.998802	0.86798	0.597437	-0.0319288	-0.0206267	0.0838751	-0.00173011	-0.204266	9	8	7	5	16.415	24.35	17.673	14.325	63	51.4	53.2	38.4	IPI00016339;IPI00789439;IPI00924852;IPI00797838;IPI00927292;IPI00927919	L1880;RAB5L;Ras-related protein Rab-5C	RAB5C;RABL	Ras-related protein Rab-5C;19 kDa protein	P51148
4	0	0.889601	0.872296	1.02724	0.82413	0.110822	-0.146695	-0.16877	-0.19711	0.0387775	-0.279055	16	16	14	12	32.123	29.876	22.455	76.971	69.1	78.7	69.1	63.8	IPI00016342;IPI00945574;IPI00945735;IPI00947210;IPI00945337;IPI00946911;IPI00946776;IPI00792578;IPI00945392;IPI00791850;IPI00795370	Ras-related protein Rab-7a;cDNA FLJ55895, highly similar to Ras-related protein Rab-7;Putative uncharacterized protein RAB7A	RAB7;RAB7A	Ras-related protein Rab-7a;Putative uncharacterized protein RAB7A;Putative uncharacterized protein RAB7A;Putative uncharacterized protein RAB7A;Putative uncharacterized protein RAB7A;Putative uncharacterized protein RAB7A	P51149;B4DPH9;C9J8S3;C9J592;C9JUH2;C9J4V0;C9IZZ0
4	0	1.24148	1.21798	0.926355	1.05059	0.254444	0.14939	0.312061	0.284493	-0.110363	0.0711943	2	5	3	3	10.929	14.732	19.05	37.155	6.9	22.2	13.1	13.1	IPI00016346;IPI00902466;IPI00796241	Proline synthase co-transcribed bacterial homolog protein;cDNA FLJ78340, highly similar to Homo sapiens proline synthetase co-transcribed homolog (PROSC), mRNA;cDNA FLJ11861 fis, clone HEMBA1006885, highly similar to Proline synthetase co-transcribed bacterial homolog protein	PROSC	Proline synthetase co-transcribed bacterial homolog protein;cDNA FLJ11861 fis, clone HEMBA1006885, highly similar to Proline synthetase co-transcribed bacterial homolog protein	O94903;A8K520;B3KMP6
3	0	0.851426	NaN	1.07119	0.863334	0.395957	-0.106792	-0.232047	NaN	0.0992157	-0.212009	2	1	3	3	4.8799	NaN	15.416	74.719	12.9	7.5	18.9	18.9	IPI00016372;IPI00014603	Ras-related protein Rab-9A	RAB9;RAB9A	Ras-related protein Rab-9A	P51151
4	0	0.842034	0.996711	0.900414	0.860511	0.0639575	-0.152135	-0.248049	-0.00475299	-0.151339	-0.216734	4	3	2	3	25.749	31.106	7.2481	24.263	32.5	23.2	22.2	27.6	IPI00016373;IPI00877662;IPI00941177;IPI00556414;IPI00790414;IPI00910170;IPI00061114;IPI00871276;IPI00023504	Cell growth-inhibiting gene 4 protein;Ras-related protein Rab-13;RAB13 protein	GIG4;RAB13	Ras-related protein Rab-13;similar to RAB13, member RAS oncogene family;Putative uncharacterized protein ENSP00000395798 (Fragment)	P51153;Q504R6;C9JHK4
2	0	NaN	0.929973	1.17107	NaN	0.77433	0.0711058	NaN	-0.104739	0.227827	NaN	0	2	2	1	NaN	9.3039	31.49	NaN	0	8.4	9.6	4.8	IPI00954530;IPI00016405;IPI00816523;IPI00816371	OCIA domain-containing protein 1;Ovarian carcinoma immunoreactive antigen;Putative uncharacterized protein OCIAD1;cDNA FLJ58028, highly similar to Homo sapiens OCIA domain containing 1 (OCIAD1), mRNA	OCIA;OCIAD1	OCIA domain containing 1 isoform 4;Isoform 1 of OCIA domain-containing protein 1;OCIA domain containing 1 isoform 2;Isoform 2 of OCIA domain-containing protein 1	Q9NX40-1;Q9NX40;C9K030;Q9NX40-2;B4DND1
2	0	NaN	NaN	1.12696	1.14103	0.0313823	0.181418	NaN	NaN	0.172441	0.190339	1	1	3	2	NaN	NaN	11.287	4.5141	8.2	8.2	14.2	8.2	IPI00871891;IPI00016447	Putative uncharacterized protein COMMD8;COMM domain-containing protein 8	COMMD8;MDS022	Putative uncharacterized protein COMMD8;COMM domain-containing protein 8	A8MQB6;Q9NX08
4	0	0.978378	0.889284	0.922935	0.851426	0.0482692	-0.13526	-0.0315363	-0.169284	-0.115699	-0.232047	6	8	2	2	13.423	14.324	18.388	9.9581	29.5	32.5	17	17	IPI00016513	Ras-related protein Rab-10;Putative uncharacterized protein RAB10;GTP-binding protein RAB10	RAB10	Ras-related protein Rab-10	P61026;Q53SX4;Q53T70;Q9UL28
4	0	1.3886	1.09243	0.946163	0.907441	0.54089	0.11591	0.473631	0.127541	-0.0798389	-0.140124	4	5	4	4	42.215	36.741	5.843	39.724	33.6	38.6	18.8	18.8	IPI00016568;IPI00738805	Adenylate kinase 3-like;Adenylate kinase isoenzyme 4, mitochondrial;ATP-AMP transphosphorylase	AK3;AK3L1;AK3L2;AK4	Adenylate kinase isoenzyme 4, mitochondrial;25 kDa protein	P27144;B2R927
4	0	0.893735	0.947239	0.923873	1.88765	0.625486	0.218004	-0.162081	-0.0781998	-0.114234	0.916589	1	1	2	1	9.5077	0.46894	48.042	33.57	15.1	15.1	23.3	15.1	IPI00925251;IPI00745343;IPI00016572;IPI00924895;IPI00925525;IPI00878380	Putative uncharacterized protein SNRPG;Small nuclear ribonucleoprotein G-like protein;Sm protein G;Small nuclear ribonucleoprotein G;SNRPG protein	SNRPG;PBSCG	Putative uncharacterized protein SNRPG;Small nuclear ribonucleoprotein G-like protein;Small nuclear ribonucleoprotein G;SNRPG protein;Putative uncharacterized protein SNRPG;6 kDa protein	C9J303;A8MWD9;P62308;Q49AN9;C9JVQ0
4	0	0.937647	1.21588	0.979144	0.981643	0.721886	0.0406516	-0.0928838	0.282	-0.0304066	-0.0267292	2	2	5	5	15.779	19.609	14.789	16.305	23.8	25	44.4	44.4	IPI00016605;IPI00514522	UPF0587 protein C1orf123;Chromosome 1 open reading frame 123	C1orf123;RP5-1024G6.3-007	UPF0587 protein C1orf123;Chromosome 1 open reading frame 123	Q9NWV4;B1ARP7
2	0	0.90082	NaN	1.20881	NaN	0.820507	0.0769898	-0.15069	NaN	0.273588	NaN	1	1	1	1	6.3709	NaN	55.256	NaN	4.5	4.5	6	6	IPI00016608;IPI00797864;IPI00909375	Membrane protein p24A;Transmembrane emp24 domain-containing protein 2;cDNA, FLJ93436, Homo sapiens coated vesicle membrane protein (RNP24), mRNA;RNP24 protein;Transmembrane emp24 domain trafficking protein 2, isoform CRA_a;cDNA FLJ52153, highly similar to Transmembrane emp24 domain-containing protein 2;cDNA FLJ52154, moderately similar to Transmembrane emp24 domain-containing protein 2	RNP24;TMED2;hCG_1743563	Transmembrane emp24 domain-containing protein 2;cDNA FLJ52153, highly similar to Transmembrane emp24 domain-containing protein 2;cDNA FLJ52154, moderately similar to Transmembrane emp24 domain-containing protein 2	Q15363;Q6FHT8;B4DP27;B4E020
4	0	0.956572	1.02575	1.0428	1.01161	0.676732	0.0131859	-0.0640551	0.0366735	0.060457	0.0166575	11	12	9	9	35.063	50.352	29.291	16.628	64.3	74.7	60.7	60.7	IPI00016610	Alpha-CP1;Heterogeneous nuclear ribonucleoprotein E1;Nucleic acid-binding protein SUB2.3;Poly(rC)-binding protein 1;cDNA, FLJ94964, highly similar to Homo sapiens poly(rC) binding protein 1 (PCBP1), mRNA;Poly(RC) binding protein 1;Putative uncharacterized protein PCBP1	PCBP1;hCG_1776997	Poly(rC)-binding protein 1	Q15365;Q53SS8
4	0	0.951928	1.32046	0.887469	1.049	0.680953	0.073429	-0.0710762	0.401044	-0.172231	0.0690133	2	2	6	6	5.0462	10.878	85.261	15.71	10.3	10.3	23.2	23.2	IPI00016613;IPI00744507;IPI00741317;IPI00784195;IPI00472911	cDNA, FLJ92904, highly similar to Homo sapiens casein kinase 2, alpha 1 polypeptide (CSNK2A1), mRNA;Casein kinase II alpha 1 subunit isoform a;CSNK2A1 protein;Casein kinase II subunit alpha;Casein kinase 2 alpha isoform;Casein kinase II alpha subunit;HCG21984;Casein kinase 2, alpha 1 polypeptide, isoform CRA_b;cDNA FLJ57289, highly similar to Casein kinase II subunit alpha (EC 2.7.11.1)	CSNK2A1;CK2A1;hCG_21984;hCG_39868	CSNK2A1 protein;Casein kinase II subunit alpha;Casein kinase 2 alpha isoform;HCG21984;casein kinase II alpha 1 subunit isoform b	B2R6D7;B5BUH5;Q5U5J2;P68400;Q2I0Y7;Q8NEV1;B4DYS6
4	0	1.10377	1.46141	1.1163	0.906125	0.300878	0.197739	0.142433	0.547362	0.15872	-0.142217	5	4	2	3	16.517	15.706	31.128	26.712	17.9	16.4	8.3	8.5	IPI00016621;IPI00914938;IPI00914952;IPI00952763;IPI00943035;IPI00902707;IPI00166396;IPI00556111	100 kDa coated vesicle protein C;Adapter-related protein complex 2 alpha-2 subunit;Adaptor protein complex AP-2 subunit alpha-2;Alpha2-adaptin;Alpha-adaptin C;AP-2 complex subunit alpha-2;Clathrin assembly protein complex 2 alpha-C large chain;Huntingtin yeast partner J;Huntingtin-interacting protein 9;Huntingtin-interacting protein J;Plasma membrane adaptor HA2/AP2 adaptin alpha C subunit;cDNA F…	ADTAB;AP2A2;CLAPA2;HIP9;HYPJ;KIAA0899;DKFZp564D1864	Isoform 2 of AP-2 complex subunit alpha-2;Isoform 1 of AP-2 complex subunit alpha-2;Isoform 3 of AP-2 complex subunit alpha-2;Putative uncharacterized protein AP2A2;cDNA FLJ57955, highly similar to Adapter-relatedprotein complex 2 alpha- 2 subunit	O94973-2;O94973;O94973-1;B7Z5S9;O94973-3;C9J1S3;B7Z1Q4;Q9UFK5
2	0	NaN	NaN	1.31069	1.26107	0.0487965	0.362751	NaN	NaN	0.390321	0.334644	0	0	2	2	NaN	NaN	53.961	18.501	0	0	11.5	11.5	IPI00016635;IPI00909768	Butyrate response factor 1;EGF-response factor 1;Protein TIS11B;cDNA FLJ14140 fis, clone MAMMA1002858, highly similar to Butyrate response factor 1;cDNA FLJ54231, highly similar to Butyrate response factor 1;cDNA FLJ59254, highly similar to Butyrate response factor 1	BERG36;BRF1;ERF1;RNF162B;TIS11B;ZFP36L1	Butyrate response factor 1;cDNA FLJ59254, highly similar to Butyrate response factor 1	Q07352;B3KNA8;B4E1N3;B4DG15
2	0	NaN	0.992162	NaN	1.09563	0.554718	0.0619752	NaN	-0.0113525	NaN	0.131755	1	2	1	2	NaN	13.518	NaN	30.487	9.2	9.2	8.7	17.4	IPI00016669;IPI00947020	GTP-binding protein Rheb;Ras homolog enriched in brain;cDNA FLJ77896, highly similar to Homo sapiens Ras homolog enriched in brain (RHEB), mRNA;Putative uncharacterized protein RHEB	RHEB;RHEB2	GTP-binding protein Rheb;Putative uncharacterized protein RHEB	Q15382;A8K005;Q6NZ61;C9J931
4	0	1.08122	1.06511	1.18451	0.915667	0.373886	0.0862773	0.112661	0.0910024	0.244292	-0.127105	8	8	8	8	28.954	35.496	33.323	24.031	67.1	68.3	75.2	75.2	IPI00016670	p27Kip1-releasing factor from RhoA;RhoA activator C11orf59;cDNA FLJ51311	C11orf59;PP7157	RhoA activator C11orf59	Q6IAA8;B4DUK2
0	0	NaN	NaN	NaN	NaN	#DIV/0!	NaN	NaN	NaN	NaN	NaN	0	1	1	1	NaN	NaN	NaN	NaN	0	9	9	9	IPI00016676	Mitochondrial 20 kDa outer membrane protein;Mitochondrial import receptor subunit TOM20 homolog;Outer mitochondrial membrane receptor Tom20	KIAA0016;TOMM20	Mitochondrial import receptor subunit TOM20 homolog	Q15388
1	0	NaN	NaN	0.919287	NaN	#DIV/0!	-0.121413	NaN	NaN	-0.121413	NaN	1	1	2	2	NaN	NaN	9.3546	NaN	8.6	8.6	17.1	17.1	IPI00016726	Uncharacterized protein C14orf119	C14orf119;My028	Uncharacterized protein C14orf119	Q9NWQ9
4	0	1.0864	1.3372	0.94402	1.01541	0.350098	0.131931	0.119557	0.419217	-0.0831111	0.0220681	11	11	4	5	49.572	47.43	29.331	26.624	39.4	39.4	29.7	35.2	IPI00909484;IPI00016786;IPI00910473;IPI00007189;IPI00642590;IPI00027952;IPI00249526;IPI00555566;IPI00877816;IPI00880127	cDNA FLJ54776, highly similar to Cell division control protein 42 homolog;Cell division control protein 42 homolog;G25K GTP-binding protein;cDNA FLJ55107, highly similar to Cell division control protein 42 homolog;cDNA, FLJ79348, highly similar to Cell division control protein 42 homolog;Putative uncharacterized protein	CDC42	cDNA FLJ54776, highly similar to Cell division control protein 42 homolog;Isoform 2 of Cell division control protein 42 homolog;cDNA FLJ55107, highly similar to Cell division control protein 42 homolog;Isoform 1 of Cell division control protein 42 homolog	B4E1U9;P60953-2;P60953;B4DMH5;B7ZAY4;P60953-1;Q9UJM1
4	0	0.951747	0.871536	1.04878	0.918021	0.245562	-0.077771	-0.0713507	-0.198368	0.0687107	-0.123401	6	10	16	16	20.022	32.766	17.791	26.159	16.8	27.4	34.8	38.4	IPI00016801;IPI00027146;IPI00746092	Glutamate dehydrogenase 1, mitochondrial;cDNA FLJ37463 fis, clone BRAWH2011400, highly similar to Glutamate dehydrogenase 1, mitochondrial (EC 1.4.1.3);cDNA FLJ16138 fis, clone BRALZ2017531, highly similar to Glutamate dehydrogenase 1, mitochondrial (EC 1.4.1.3);Glutamate dehydrogenase 1, isoform CRA_a;cDNA FLJ55203, highly similar to Glutamate dehydrogenase 1, mitochondrial (EC 1.4.1.3);cDNA FLJ…	GLUD;GLUD1;hCG_1993805;GLUD2;GLUDP1	Glutamate dehydrogenase 1, mitochondrial;Glutamate dehydrogenase 2, mitochondrial	P00367;B3KT18;B3KV55;B4DGN5;B4DMF5;B4DMG8;B4E0N9;Q14400;Q53GW3;Q9UQV0;P49448;Q9BSD0
4	0	1.11663	1.26253	1.05644	1.18746	0.034208	0.208849	0.159154	0.336319	0.079204	0.247885	10	12	11	11	47.359	57.754	33.92	82.605	37.2	38.3	42.8	42.8	IPI00472442;IPI00871889;IPI00016832;IPI00910408;IPI00910833	30 kDa prosomal protein;Macropain subunit C2;Multicatalytic endopeptidase complex subunit C2;Proteasome component C2;Proteasome nu chain;Proteasome subunit alpha type-1;Proteasome subunit alpha type	HC2;NU;PROS30;PSC2;PSMA1	Isoform Long of Proteasome subunit alpha type-1;Proteasome subunit alpha type;Isoform Short of Proteasome subunit alpha type-1	P25786-2;P25786;A8MVJ4;Q53YE8;P25786-1
4	0	1.13375	1.14945	1.12166	1.00048	0.0586985	0.139252	0.1811	0.200946	0.165629	0.000692327	2	2	3	1	6.8717	23.094	12.384	0.0061648	5.7	5.7	8.2	2.3	IPI00016862;IPI00953236;IPI00759575;IPI00953628;IPI00953696;IPI00794573	Glutathione reductase, mitochondrial;Glutathion reductase delta8 alternative splicing variant;Glutathione reductase;Glutathion reductase delta9 alternative splicing varian;Glutathion reductase delta8+9 alternative splicing variant	GLUR;GRD1;GSR	Isoform Mitochondrial of Glutathione reductase, mitochondrial;Glutathion reductase delta8 alternative splicing variant;Isoform Cytoplasmic of Glutathione reductase, mitochondrial;Glutathion reductase delta9 alternative splicing varian;Glutathion reductase	P00390-1;P00390;C8KIL8;P00390-2;Q03504;C8KIL9;C8KIM0
4	0	0.818599	0.869717	0.854263	0.805088	0.00218292	-0.256844	-0.288772	-0.201383	-0.227248	-0.312781	14	16	10	10	25.835	24.872	21.78	12.896	18.8	19.8	11.5	12.4	IPI00016910;IPI00646839;IPI00922360;IPI00910003;IPI00873286;IPI00939953	eIF3 p110;Eukaryotic translation initiation factor 3 subunit 8;Eukaryotic translation initiation factor 3 subunit C;Cell migration-inducing protein 17;cDNA FLJ30804 fis, clone FEBRA2001267, highly similar to Eukaryotic translation initiation factor 3 subunit 8;cDNA FLJ55450, highly similar to Eukaryotic translation initiation factor 3 subunit 8;cDNA FLJ54400, highly similar to Eukaryotic translat…	EIF3C;EIF3CL;EIF3S8	Eukaryotic translation initiation factor 3 subunit C;Putative uncharacterized protein EIF3CL;cDNA FLJ54488, highly similar to Eukaryotic translation initiation factor 3 subunit 8;Putative uncharacterized protein EIF3CL;cDNA FLJ55750, highly similar to Euka	Q99613;A1KYQ7;B3KNZ4;B4DVQ5;B4E1D5;B4E2Z6;Q3B7B9;B5ME19;B4DDN4;B4DVU3;C9J1F3;B4DRU0;C9JJ55
2	0	NaN	NaN	0.900739	0.964972	0.290739	-0.100275	NaN	NaN	-0.15082	-0.0514416	1	0	3	4	NaN	NaN	21.644	13.446	3.4	0	12.7	16.1	IPI00016912	Tetratricopeptide repeat protein 1;Tetratricopeptide repeat domain 1 variant	TPR1;TTC1	Tetratricopeptide repeat protein 1	Q99614;Q53GE7;Q53HD9
3	0	NaN	0.729022	1.09977	0.949217	0.528175	-0.110911	NaN	-0.455965	0.137203	-0.0751905	0	3	5	5	NaN	21.563	37.463	11.331	0	17	27.3	27.3	IPI00016915	IGFBP-rP1;Insulin-like growth factor-binding protein 7;MAC25 protein;PGI2-stimulating factor;Prostacyclin-stimulating factor;Tumor-derived adhesion factor;cDNA FLJ56737, highly similar to Insulin-like growth factor-binding protein 7;cDNA, FLJ78981, highly similar to Insulin-like growth factor-binding protein 7	IGFBP7;MAC25;PSF	Insulin-like growth factor-binding protein 7	Q16270;B4E1N2;B7Z9W7
4	0	0.900576	0.878117	0.828363	1.00922	0.0879036	-0.145493	-0.151079	-0.187514	-0.271665	0.0132464	5	4	5	5	8.6948	7.8427	9.2192	7.9707	58.7	40.5	63.5	63.5	IPI00016925;IPI00796572	Protein C10	C10;C12orf57	Protein C10;12 kDa protein	Q99622
4	0	0.998104	1.17669	1.09424	1.07341	0.0978373	0.118507	-0.00273852	0.234737	0.129924	0.102203	3	3	3	1	25.879	42.621	9.0682	16.228	16.6	14.3	14.3	4.6	IPI00017160;IPI00844002;IPI00643263	Dopamine-responsive gene 1 protein;LYST-interacting protein 5;SKD1-binding protein 1;Vacuolar protein sorting-associated protein VTA1 homolog;LYST-interacting protein LIP5	C6orf55;HSPC228;My012;VTA1	Vacuolar protein sorting-associated protein VTA1 homolog;LYST-interacting protein LIP5 (Fragment)	Q9NP79;Q9C063
4	0	0.968054	0.976944	0.976467	1.11496	0.843254	0.0130797	-0.0468403	-0.0336521	-0.0343565	0.156997	8	5	12	14	16.236	65.421	33.842	26.34	24.5	20.4	35	43.6	IPI00017184;IPI00657915;IPI00853165;IPI00852957;IPI00853038;IPI00853100	EH domain-containing protein 1;PAST homolog 1;Testilin;cDNA FLJ40523 fis, clone TESTI2046872, highly similar to EH-domain-containing protein 1;cDNA, FLJ92624, highly similar to Homo sapiens EH-domain containing 1 (EHD1), mRNA;EH-domain containing 1, isoform CRA_b;cDNA FLJ53363, highly similar to EH-domain-containing protein 1;cDNA FLJ53643, highly similar to EH-domain-containing protein 1;cDNA FL…	CDABP0131;EHD1;PAST;PAST1;hCG_23386	EH domain-containing protein 1;cDNA FLJ55166, highly similar to EH-domain-containing protein 1;Putative uncharacterized protein EHD1	Q9H4M9;B2R5U3;B4DMV9;B4DR44;B4DTR4;B4DZH9;C9JC03;C9J2Z4
4	0	1.00629	1.20699	1.00627	1.09749	0.189004	0.11004	0.0090447	0.271409	0.00901602	0.134208	11	11	9	10	65.357	52.644	24.086	18.768	56.3	61.4	50.9	50.9	IPI00017256;IPI00847168;IPI00377066;IPI00478433;IPI00457006	Ras suppressor protein 1;RSU1 protein;cDNA FLJ77304, highly similar to Homo sapiens Ras suppressor protein 1 (RSU1), transcript variant 2, mRNA;Ras suppressor protein 1, isoform CRA_b;Putative uncharacterized protein RSU1;Ras suppressor protein 1 variant 5	RSP1;RSU1;hCG_2017814;RP11-197M22.1-003	Ras suppressor protein 1;RSU1 protein (Fragment);ras suppressor protein 1 isoform 2;Ras suppressor protein 1 variant 5	Q15404;Q32Q10;A8KA46;A6NDA7
4	0	1.17711	0.942951	1.01857	0.947957	0.759556	0.0308959	0.235247	-0.0847447	0.0265437	-0.0771063	3	3	3	3	39.49	22.915	24.652	38.331	4.5	4.5	4.5	4.5	IPI00017283	Isoleucine--tRNA ligase;Isoleucyl-tRNA synthetase, mitochondrial;cDNA FLJ75180, highly similar to Homo sapiens mitochondrial isoleucine tRNA synthetase, mRNA	IARS2	Isoleucyl-tRNA synthetase, mitochondrial	Q9NSE4;A8K5W7
4	0	0.882223	0.916926	0.790639	0.821423	0.0172817	-0.229716	-0.180784	-0.125122	-0.338909	-0.283803	3	5	5	3	25.784	35.685	36.701	17.377	5.6	8.5	8.7	6.1	IPI00017292;IPI00927799;IPI00219893;IPI00788993;IPI00792321	Beta-catenin;Catenin beta-1;cDNA FLJ57878, highly similar to Beta-catenin;cDNA FLJ59415, highly similar to Beta-catenin;cDNA FLJ59565, highly similar to Beta-catenin	CTNNB;CTNNB1;OK/SW-cl.35;PRO2286	Isoform 1 of Catenin beta-1;cDNA FLJ57878, highly similar to Beta-catenin;cDNA FLJ59565, highly similar to Beta-catenin;46 kDa protein	P35222-1;P35222;A8K1L7;B5BU28;B2ZRG2;B4DGU4;B4DSW9;B4DL06
4	0	1.0201	1.07278	1.03913	0.977135	0.269421	0.0388372	0.0287049	0.10135	0.0553817	-0.03337	12	12	13	13	19.037	24.089	19.465	15.274	23.8	23.8	25.8	25.8	IPI00789551;IPI00017297;IPI00470923	Putative uncharacterized protein MATR3;Matrin-3;cDNA FLJ10526 fis, clone NT2RP2000931, highly similar to Matrin-3;cDNA FLJ55637, highly similar to Matrin-3;cDNA FLJ53172, highly similar to Matrin-3;cDNA, FLJ79319, highly similar to Matrin-3;Putative uncharacterized protein DKFZp686K0542;Putative uncharacterized protein DKFZp686K23100;Clone CDABP0107 mRNA sequence	MATR3;KIAA0723;DKFZp686K0542;DKFZp686K23100	Putative uncharacterized protein MATR3;Matrin-3	A8MXP9;P43243;B3KM87;B4DF66;B4DRS1;B7ZAV5;Q5CZA7;Q68D11;Q9H4N1
1	0	NaN	NaN	1.02477	NaN	#DIV/0!	0.0352987	NaN	NaN	0.0352987	NaN	0	0	2	1	NaN	NaN	13.931	NaN	0	0	11.4	5.7	IPI00017331;IPI00917767;IPI00917900	22 kDa FK506-binding protein;FK506-binding protein 14;Peptidyl-prolyl cis-trans isomerase FKBP14;Rotamase	FKBP14;FKBP22;UNQ322/PRO381	FK506-binding protein 14;Putative uncharacterized protein FKBP14;Putative uncharacterized protein FKBP14	Q9NWM8;C9JF08;C9J7W2
4	0	0.897424	0.977422	1.09102	1.06506	0.921274	0.0111145	-0.156138	-0.0329473	0.125683	0.0909415	18	21	12	12	22.504	16.377	17.99	16.64	90.8	93.8	61	51.1	IPI00017334;IPI00793658;IPI00791634;IPI00793442;IPI00909721;IPI00386679	Prohibitin;cDNA FLJ78511, highly similar to Homo sapiens prohibitin (PHB), mRNA;cDNA, FLJ93035, Homo sapiens prohibitin (PHB), mRNA;Prohibitin, isoform CRA_a;Prohibitin variant;PHB protein;Putative uncharacterized protein PHB	PHB;hCG_29613	Prohibitin;Putative uncharacterized protein PHB;Putative uncharacterized protein PHB;Putative uncharacterized protein PHB	P35232;A8K401;Q53FV0;Q6FHP5;Q6PUJ7;C9JW96;C9JZ20;A8MUL1
2	0	NaN	NaN	0.951475	1.09656	0.815022	0.0342423	NaN	NaN	-0.0717626	0.132989	0	1	2	2	NaN	NaN	14.105	13.329	0	5.4	8.7	8.7	IPI00017339	Pre-mRNA-splicing factor SF3b 49 kDa subunit;SF3b50;Spliceosome-associated protein 49;Splicing factor 3B subunit 4;cDNA FLJ39996 fis, clone STOMA2002166, highly similar to Splicing factor 3B subunit 4;Splicing factor 3b, subunit 4 variant	SAP49;SF3B4	Splicing factor 3B subunit 4	Q15427;B3KUJ0;Q53FG6
4	0	1.0637	1.21683	1.01906	0.974469	0.281911	0.0956058	0.0890981	0.283123	0.0272333	-0.037312	6	6	5	5	18.768	18.2	24.429	18.049	51.8	51.8	40.8	40.8	IPI00017342	Rho-related GTP-binding protein RhoG;ARHG protein;Ras homolog gene family, member G (Rho G);Ras homolog gene family, member G (Rho G), isoform CRA_a	ARHG;RHOG;hCG_16162	Rho-related GTP-binding protein RhoG	P84095;Q6ICQ8
4	0	0.874202	1.12182	0.954836	0.844167	0.422547	-0.0758913	-0.193961	0.165839	-0.0666748	-0.2444	5	3	2	2	9.496	10.094	5.5349	6.4121	42.3	25.1	17.7	22.8	IPI00017344;IPI00908835	Ras-related protein Rab-5B;RAB5B protein;cDNA FLJ60627, highly similar to Ras-related protein Rab-5B;RAB5B, member RAS oncogene family, isoform CRA_b	RAB5B;hCG_25009	Ras-related protein Rab-5B;RAB5B, member RAS oncogene family, isoform CRA_b	P61020;Q6FI54;B4DKD7
4	0	0.881368	0.928419	0.87184	0.895977	0.00387021	-0.161006	-0.182184	-0.107152	-0.197865	-0.158466	3	7	5	5	11.963	15.055	19.155	24.752	21.5	32.8	23.5	25.3	IPI00017367;IPI00903145;IPI00869155	Radixin isoform b;Radixin isoform e;Radixin isoform f;Radixin, isoform CRA_a;Radixin isoform d;Radixin;cDNA, FLJ93349, Homo sapiens radixin (RDX), mRNA;Radixin, isoform CRA_b;cDNA FLJ58499, highly similar to Radixin;cDNA, FLJ78960, highly similar to Radixin;RDX protein;Putative uncharacterized protein DKFZp434I0812	hCG_39182;RDX;DKFZp434I0812	Radixin, isoform CRA_a;Radixin	A7YIJ8;A7YIK3;P35241;B0YJ88;B7Z2S7;B7Z9U6;Q05CU6;Q6PKD3;Q9NST9
1	0	NaN	NaN	0.83717	NaN	#DIV/0!	-0.256407	NaN	NaN	-0.256407	NaN	0	0	3	2	NaN	NaN	6.4071	NaN	0	0	35.5	22.3	IPI00017373;IPI00894460	Replication factor A protein 3;Replication protein A 14 kDa subunit;cDNA, FLJ92105, Homo sapiens replication protein A3, 14kDa (RPA3), mRNA;Replication protein A3, 14kDa;Replication protein A3, 14kDa, isoform CRA_b;Putative uncharacterized protein RPA3;Replication protein A3, 14kDa, isoform CRA_a	REPA3;RPA14;RPA3;hCG_17407;tcag7.136	Replication protein A 14 kDa subunit;Replication protein A3, 14kDa, isoform CRA_a	P35244;A4D105;B5MC59
4	0	0.95229	0.994135	1.00138	1.12709	0.677605	0.0267639	-0.0705267	-0.0084869	0.00199243	0.172604	8	10	4	3	23.004	104.29	10.469	19.216	32.8	43.5	21.2	19.3	IPI00017375;IPI00017376;IPI00642931	Protein transport protein Sec23A;SEC23-related protein A;cDNA FLJ45429 fis, clone BRHIP3039057, highly similar to Protein transport protein Sec23A;cDNA FLJ55960, highly similar to Protein transport protein Sec23A;cDNA FLJ53608, highly similar to Protein transport protein Sec23A	SEC23A	Protein transport protein Sec23A	Q15436;B3KXI2;B4DF60;B4DSQ5
4	0	0.92687	0.900171	0.825151	0.90212	0.0180765	-0.17043	-0.109561	-0.151729	-0.277271	-0.148609	10	10	9	9	29.042	15.661	20.571	29.265	85.5	85.5	81.9	81.9	IPI00017448;IPI00387084;IPI00937239;IPI00396086;IPI00387085	40S ribosomal protein S21;Ribosomal protein S21;Ribosomal protein S21, isoform CRA_d;RPS21 protein;Ribosomal protein S21, isoform CRA_e	RPS21;hCG_41768;RP5-908M14.8-003	40S ribosomal protein S21;Ribosomal protein S21, isoform CRA_e	P63220;Q6FGH5;Q8WVC2;Q9BYK1
4	0	1.0021	1.0992	0.870701	0.870701	0.487911	-0.0578763	0.00303224	0.136458	-0.199751	-0.199751	2	2	1	3	8.4034	48.107	4.8971	13.113	3.3	3.4	2	4.4	IPI00017451;IPI00470590;IPI00878677	SF3a120;Spliceosome-associated protein 114;Splicing factor 3A subunit 1;cDNA FLJ55438, highly similar to Splicing factor 3 subunit 1	SAP114;SF3A1	Splicing factor 3 subunit 1;splicing factor 3a, subunit 1, 120kDa isoform 2	Q15459;B4E091;C9JAT6
4	0	1.00545	1.08668	0.993641	0.988338	0.484261	0.0264861	0.00784134	0.119934	-0.00920383	-0.0169242	3	3	7	8	19.149	26.449	12.177	13.617	22.2	22.2	37.2	43.7	IPI00017469;IPI00909276	Sepiapterin reductase;Putative uncharacterized protein SPR;Sepiapterin Reductase;cDNA FLJ56734, moderately similar to Sepiapterin reductase (EC 1.1.1.153)	SPR	Sepiapterin reductase;cDNA FLJ56734, moderately similar to Sepiapterin reductase	P35270;Q93041;Q9UEC5;B4DSF0
4	0	1.06618	1.04774	0.914244	0.935716	0.789854	-0.0130892	0.0924483	0.0672739	-0.129349	-0.0958569	5	5	2	3	23.376	13.728	17.059	23.249	23.3	23.3	13.2	17.6	IPI00017510	Cytochrome c oxidase polypeptide II;Cytochrome c oxidase subunit 2	COII;COXII;MTCO2;MT-CO2;COX2;CO2	Cytochrome c oxidase subunit 2	P00403;A0S0W7;A0S2P1;A0S3T1;A0SA07;A1Z455;A1Z4V2;A4ZKZ0;A6YW54;A6YWD1;A6YXV0;A6Z3M5;A6Z6E8;A6ZEU4;A6ZF47;A6ZFK3;A6ZHA9;A7LDC6;A7LF11;A7LFA2;B0Z6W4;B1W855;B2CB37;B2WRY8;B2XHF9;B2XHT9;B2XIR3;B2XL43;B2XP28;B2XPS3;B2YKU2;B3DE06;B3GUF3;B5M7M0;C5H6K5;C5H6K6;C5H6K7;C5H6L3;C5H6M3;C5H6M4;C5H6M5;C5H6M7;C5H6M8;C8XWJ6;C8Y3G4;C8Y3Q5;C8YBL1;C9D661;Q06TE6;Q09U41;Q0Z7D8;Q0Z7F1;Q0Z7J0;Q0Z7K3;Q0Z7S0;Q14XI3;Q14XT3;…
4	0	1.02349	1.00591	1.01785	1.80418	0.348611	0.278408	0.0334956	0.00849406	0.0255292	0.851339	3	5	2	2	4.5544	13.881	1.9038	74.603	11.6	15.3	4.6	4.3	IPI00017567;IPI00219625	Endoglin;cDNA FLJ75401, highly similar to Homo sapiens endoglin (Osler-Rendu-Weber syndrome 1), mRNA;cDNA FLJ57432, highly similar to Endoglin;cDNA FLJ57670, highly similar to Endoglin;cDNA FLJ58696, highly similar to Endoglin;ENG protein (Endoglin) (Osler-Rendu-Weber syndrome 1) variant;Endoglin (Osler-Rendu-Weber syndrome 1);ENG protein;Endoglin (Osler-Rendu-Weber syndrome 1), isoform CRA_b	END;ENG;hCG_18549;RP11-228B15.2-001	Isoform Long of Endoglin;Isoform Short of Endoglin	P17813-1;P17813;A8K2X4;B4DTC8;B4DYI8;B7Z6Y5;Q53G87;Q5T9C0;Q96CG0;P17813-2;Q5T9B9;Q71V36
2	0	NaN	NaN	1.09377	0.851934	0.824659	-0.0397086	NaN	NaN	0.129308	-0.231187	1	1	2	3	NaN	NaN	12.169	45.192	2	2	3.7	5.7	IPI00017592	LETM1 and EF-hand domain-containing protein 1, mitochondrial;Leucine zipper-EF-hand-containing transmembrane protein 1	LETM1	Isoform 1 of LETM1 and EF-hand domain-containing protein 1, mitochondrial	O95202-1;O95202
4	0	1.08776	1.06265	0.90212	0.990688	0.85896	0.0155056	0.121362	0.0876719	-0.148609	-0.013498	9	11	11	11	31.491	42.768	31.482	29.955	54.5	59.7	56.7	57.5	IPI00017596;IPI00910350	APC-binding protein EB1;End-binding protein 1;Microtubule-associated protein RP/EB family member 1;MAPRE1 protein;cDNA FLJ52068, highly similar to Microtubule-associated protein RP/EB family member 1	MAPRE1	Microtubule-associated protein RP/EB family member 1;cDNA FLJ52068, highly similar to Microtubule-associated protein RP/EB family member 1	Q15691;A2VCR0;B4DM33
4	0	0.91391	0.887469	0.924471	0.847961	0.00982525	-0.162537	-0.129876	-0.172231	-0.1133	-0.237931	6	8	8	9	17.284	18.538	17.444	37.29	17.8	21.3	26.1	28.8	IPI00017617;IPI00798375	DEAD box protein 5;Probable ATP-dependent RNA helicase DDX5;RNA helicase p68;cDNA FLJ53366, highly similar to Probable ATP-dependent RNA helicase DDX5 (EC 3.6.1.-);ATP-dependent RNA helicase DDX5;Putative uncharacterized protein;Putative uncharacterized protein DKFZp686J01190;cDNA FLJ59339, highly similar to Probable ATP-dependent RNA helicase DDX5 (EC 3.6.1.-);cDNA FLJ59357, highly similar to Pr…	DDX5;G17P1;HELR;HLR1;DKFZp686J01190	Probable ATP-dependent RNA helicase DDX5;cDNA FLJ59357, highly similar to Probable ATP-dependent RNA helicase DDX5	P17844;B4DN41;B5BUE6;Q59E92;Q7Z2V5;B4DLW8;B4DNG2
3	0	0.753409	NaN	1.78763	1.68788	0.429888	0.495325	-0.408494	NaN	0.838047	0.755211	2	1	1	2	27.955	NaN	74.501	53.579	2.6	0.9	0.9	1.8	IPI00017640;IPI00409710;IPI00409709;IPI00941932;IPI00952936;IPI00953481	Multiple epidermal growth factor-like domains protein 5;Slit homolog 3 protein	KIAA0814;MEGF5;SLIL2;SLIT3;UNQ691/PRO1336	Isoform 1 of Slit homolog 3 protein;Isoform 3 of Slit homolog 3 protein;Isoform 2 of Slit homolog 3 protein;Putative uncharacterized protein SLIT3 (Fragment);Putative uncharacterized protein SLIT3 (Fragment);Putative uncharacterized protein SLIT3 (Fragment	O75094-1;O75094;O75094-3;O75094-2;C9JFN7;C9JIT5;C9JRE0
3	0	0.982801	0.96609	0.747161	NaN	0.325843	-0.154114	-0.0250288	-0.0497701	-0.420509	NaN	2	2	3	1	2.4106	13.641	14.306	NaN	10.9	10.9	14.3	3.4	IPI00017672	Inosine phosphorylase;Purine nucleoside phosphorylase;cDNA FLJ25678 fis, clone TST04067, highly similar to PURINE NUCLEOSIDE PHOSPHORYLASE (EC 2.4.2.1);PRO1837	NP;PNP	cDNA FLJ25678 fis, clone TST04067, highly similar to PURINE NUCLEOSIDE PHOSPHORYLASE	P00491;Q8N7G1;Q9P1G4
4	0	0.887784	0.907771	0.856311	0.866476	0.00219478	-0.185104	-0.171719	-0.1396	-0.223793	-0.206768	10	11	8	7	16.765	24.228	15.018	16.202	57.7	49.3	45.1	52.1	IPI00017704	Coactosin-like protein	CLP;COTL1	Coactosin-like protein	Q14019
4	0	0.938615	1.17465	1.01379	0.937383	0.840063	0.0230535	-0.0913952	0.232226	0.019756	-0.0932898	9	10	6	6	73.997	46.784	11.618	14.121	55.6	55.6	36.4	36.4	IPI00017726;IPI00336094;IPI00639797	17-beta-hydroxysteroid dehydrogenase 10;3-hydroxy-2-methylbutyryl-CoA dehydrogenase;3-hydroxyacyl-CoA dehydrogenase type II;3-hydroxyacyl-CoA dehydrogenase type-2;Endoplasmic reticulum-associated amyloid beta-peptide-binding protein;Mitochondrial ribonuclease P protein 2;Short-chain type dehydrogenase/reductase XH98G2;Type II HADH;HADH2 protein;Hydroxyacyl-Coenzyme A dehydrogenase, type II, isofo…	ERAB;HADH2;HSD17B10;MRPP2;SCHAD;XH98G2;hCG_19788;RP3-339A18.2-001;RP3-339A18.2-004	Isoform 1 of 3-hydroxyacyl-CoA dehydrogenase type-2;Isoform 2 of 3-hydroxyacyl-CoA dehydrogenase type-2;Hydroxysteroid (17-beta) dehydrogenase 10	Q99714-1;Q99714;Q6IBS9;Q99714-2;Q5H928
4	0	1.13675	1.21096	0.999301	1.00077	0.193779	0.12028	0.184916	0.276154	-0.00100952	0.00111189	5	5	6	7	16.837	18.052	24.931	18.029	26.2	26.2	26.2	29	IPI00017763;IPI00941463;IPI00798071;IPI00789437;IPI00788840;IPI00790016	Nucleosome assembly protein 1-like 4;Nucleosome assembly protein 1-like 4b;Putative uncharacterized protein NAP1L4;cDNA, FLJ92975, highly similar to Homo sapiens nucleosome assembly protein 1-like 4 (NAP1L4), mRNA;cDNA FLJ59403, highly similar to Nucleosome assembly protein 1-like 4;cDNA, FLJ79141, highly similar to Nucleosome assembly protein 1-like 4;cDNA, FLJ79223, highly similar to Nucleosome…	NAP1L4;NAP1L4b;NAP2	Putative uncharacterized protein NAP1L4;Nucleosome assembly protein 1-like 4;Putative uncharacterized protein NAP1L4;Putative uncharacterized protein NAP1L4;Putative uncharacterized protein NAP1L4	A8CGI3;A8MZ22;B2R6J4;B4DS05;B7ZAC7;B7ZAK9;B7ZB83;Q99733;A8MXH2;C9JZI7;C9J6D1
4	0	1.16596	1.15304	1.12649	1.00353	0.0560182	0.153492	0.221522	0.205448	0.17184	0.00508662	2	5	5	6	164.43	19.431	40.669	65.782	3.5	9.6	12.2	12.8	IPI00790739;IPI00017855;IPI00909879;IPI00382844	Aconitase 2, mitochondrial;Aconitate hydratase, mitochondrial;Citrate hydro-lyase;cDNA, FLJ95737, highly similar to Homo sapiens aconitase 2, mitochondrial (ACO2), nuclear geneencoding mitochondrial protein, mRNA;cDNA FLJ60429, highly similar to Aconitate hydratase, mitochondrial (EC 4.2.1.3);cDNA FLJ54329, highly similar to Aconitate hydratase, mitochondrial(EC 4.2.1.3);cDNA FLJ52327, highly sim…	ACO2;RP3-347H13.8-002	Aconitase 2, mitochondrial;Aconitate hydratase, mitochondrial;cDNA FLJ50886, highly similar to Aconitate hydratase, mitochondrial	A2A274;Q99798;B2RBW5;B4DEC3;B4DJW1;B4DLY4;B4DZ08;Q71UF1;B4DW08
1	0	NaN	1.13368	NaN	NaN	#DIV/0!	0.181019	NaN	0.181019	NaN	NaN	0	2	1	0	NaN	0.7549	NaN	NaN	0	0.9	0.3	0	IPI00025190;IPI00880059;IPI00017891;IPI00793844	Adenomatous polyposis coli protein 2;Adenomatous polyposis coli protein-like;Putative uncharacterized protein APC2;APC2 protein	APC2;APCL	Isoform 1 of Adenomatous polyposis coli protein 2;Isoform 3 of Adenomatous polyposis coli protein 2;Isoform 2 of Adenomatous polyposis coli protein 2;132 kDa protein	O95996-1;O95996;O95996-3;O95996-2;B5MDS5;Q9UNL8
4	0	1.05029	1.12557	1.18347	1.20834	0.0244911	0.191459	0.070785	0.170653	0.243028	0.273029	7	6	9	10	121.32	17.062	59.109	62.054	45.8	55.9	55.9	61.9	IPI00017963;IPI00040897;IPI00930678;IPI00742239	Small nuclear ribonucleoprotein Sm D2;snRNP core protein D2	SNRPD1;SNRPD2	Small nuclear ribonucleoprotein Sm D2;hypothetical protein LOC119358;small nuclear ribonucleoprotein D2 isoform 2	P62316
4	0	0.936505	1.04543	1.66689	2.00981	0.203111	0.500455	-0.0946416	0.0641034	0.737158	1.00706	3	5	4	4	20.004	12.212	100.06	119.88	12.6	30.9	26.9	26.9	IPI00879750;IPI00017964;IPI00878876;IPI00879063	Small nuclear ribonucleoprotein Sm D3;snRNP core protein D3;cDNA FLJ51872, highly similar to Small nuclear ribonucleoprotein Sm D3	SNRPD3	Putative uncharacterized protein SNRPD3;Small nuclear ribonucleoprotein Sm D3;cDNA FLJ51872, highly similar to Small nuclear ribonucleoprotein Sm D3	C9JQC3;P62318;B5BU13;B4DJP7
4	0	0.90967	0.884173	0.934143	0.895335	0.00358744	-0.142687	-0.136585	-0.177599	-0.0982848	-0.1595	22	22	21	18	38.275	32.826	39.042	23.229	73.5	73.5	70.6	79.2	IPI00018146;IPI00796727;IPI00651755	14-3-3 protein tau;14-3-3 protein T-cell;14-3-3 protein theta;Protein HS1;cDNA FLJ52118, highly similar to 14-3-3 protein theta;cDNA FLJ51144, highly similar to 14-3-3 protein theta;cDNA, FLJ79057, highly similar to 14-3-3 protein theta;Putative uncharacterized protein YWHAQ	YWHAQ	14-3-3 protein theta;Putative uncharacterized protein YWHAQ	P27348;B4DMT8;B4DY04;Q53S41;Q53RR5
4	0	0.990491	1.62647	1.07961	1.22142	0.18023	0.298068	-0.0137839	0.701741	0.11051	0.288558	2	2	3	4	33.519	45.818	20.437	22.988	12.5	12.5	20.2	27	IPI00018188;IPI00073436;IPI00922268;IPI00386318	Adaptin ear-binding coat-associated protein 2;NECAP endocytosis-associated protein 2;Putative uncharacterized protein;cDNA FLJ53612, highly similar to Adaptin ear-binding coat-associated protein 2;cDNA FLJ52763, highly similar to Adaptin ear-binding coat-associated protein 2	NECAP2	Isoform 1 of Adaptin ear-binding coat-associated protein 2;Isoform 2 of Adaptin ear-binding coat-associated protein 2;NECAP endocytosis associated 2 isoform 3;cDNA FLJ52763, highly similar to Adaptin ear-binding coat-associated protein 2	Q9NVZ3-1;Q9NVZ3;Q53FE5;Q9NVZ3-2;B4DY19;Q9NVZ3-3;B4DUR7
2	0	NaN	NaN	1.12869	0.786968	0.797877	-0.0621571	NaN	NaN	0.174654	-0.345623	1	0	4	5	NaN	NaN	20.332	49.687	5.5	3.4	14.5	19.5	IPI00018195;IPI00304111;IPI00742900;IPI00793141;IPI00003431	ERT2;Extracellular signal-regulated kinase 1;Insulin-stimulated MAP2 kinase;MAP kinase isoform p44;Microtubule-associated protein 2 kinase;Mitogen-activated protein kinase 1;Mitogen-activated protein kinase 3;p44-ERK1;cDNA FLJ33690 fis, clone BRAWH2002967, highly similar to Mitogen-activated protein kinase 3 (EC 2.7.11.24);Mitogen-activated protein kinase 3, isoform CRA_b;Putative uncharacterized…	ERK1;MAPK3;PRKM3;hCG_1983753;DKFZp686O0215	Mitogen-activated protein kinase 3;mitogen-activated protein kinase 3 isoform 3;mitogen-activated protein kinase 3 isoform 2;MAPK3 protein	P27361;B0LPG3;B3KR49;Q7Z3H5;A8CZ58;Q8NHX0;Q8NHX1;Q9BWJ1
4	0	0.832293	0.910249	0.994332	0.92885	0.0929819	-0.125902	-0.264837	-0.135666	-0.00820002	-0.106482	6	8	8	7	22.593	30.256	12.705	26.385	21.2	27.9	25.1	23	IPI00018206;IPI00910267;IPI00908623	Aspartate aminotransferase, mitochondrial;Fatty acid-binding protein;Glutamate oxaloacetate transaminase 2;Plasma membrane-associated fatty acid-binding protein;Transaminase A;cDNA FLJ78439, highly similar to Homo sapiens glutamic-oxaloacetic transaminase 2;cDNA FLJ40994 fis, clone UTERU2015640, highly similar to Aspartate aminotransferase, mitochondrial (EC 2.6.1.1);cDNA FLJ55692, highly similar…	GOT2	Aspartate aminotransferase, mitochondrial;Aspartate aminotransferase	P00505;A8K482;B3KUZ8;B4DJA6
2	0	NaN	NaN	0.954836	1.17879	0.674375	0.0933054	NaN	NaN	-0.0666748	0.237303	0	0	2	2	NaN	NaN	17.757	35.852	0	0	19.4	19.4	IPI00018214;IPI00219929	Class D basic helix-loop-helix protein 4;Myc-associated factor X;Protein max;MYC associated factor X	BHLHD4;MAX	Isoform 1 of Protein max;Isoform 2 of Protein max	P61244-1;P61244;A8K824;P61244-2;A8K265;Q8TAX8
4	0	0.8296	0.528709	2.42172	0.715922	0.849478	0.168626	-0.269512	-0.919454	1.27603	-0.482125	6	7	3	3	23.507	17.366	1.3289	13.014	18.6	20.5	6	6	IPI00018219;IPI00940091;IPI00873923;IPI00556324	Kerato-epithelin;RGD-containing collagen-associated protein;Transforming growth factor-beta-induced protein ig-h3;Transforming growth factor, beta-induced, 68kDa variant;Putative uncharacterized protein TGFBI;Transforming growth factor, beta-induced, 68kDa, isoform CRA_a;Transforming growth factor beta	BIGH3;TGFBI;hCG_41400	Transforming growth factor-beta-induced protein ig-h3;60 kDa protein;Transforming growth factor, beta-induced, 68kDa, isoform CRA_a;Transforming growth factor, beta-induced, 68kDa variant (Fragment)	Q15582;Q53GU8;Q53XM1;B9ZVW9;C7FFS5;Q59F63
1	0	NaN	NaN	NaN	1.63776	#DIV/0!	0.711724	NaN	NaN	NaN	0.711724	1	1	0	2	NaN	NaN	NaN	58.617	10.9	10.9	0	15.5	IPI00018235	PEF protein with a long N-terminal hydrophobic domain;Peflin;Penta-EF hand domain-containing protein 1	ABP32;PEF1;UNQ1845/PRO3573	Peflin	Q9UBV8
0	0	NaN	NaN	NaN	NaN	#DIV/0!	NaN	NaN	NaN	NaN	NaN	1	1	1	1	NaN	NaN	NaN	NaN	10.4	10.4	10.4	10.4	IPI00018236	Cerebroside sulfate activator protein;Ganglioside GM2 activator;Ganglioside GM2 activator isoform short;GM2-AP;Shingolipid activator protein 3;cDNA, FLJ92855, highly similar to Homo sapiens GM2 ganglioside activator protein (GM2A), mRNA;cDNA FLJ51277, highly similar to Ganglioside GM2 activator;GM2-activator protein;GM2 activator protein	GM2A	Ganglioside GM2 activator	P17900;B2R699;B4DQM5;Q14427;Q6LBL5
4	0	0.957304	0.902446	0.916842	0.881912	0.0139324	-0.128746	-0.0629507	-0.148088	-0.125254	-0.181294	10	18	11	16	15.288	41.041	22.464	23.554	18.2	31.1	16	25	IPI00018246;IPI00220665;IPI00220663;IPI00220667;IPI00903226;IPI00555601;IPI00005118	Brain form hexokinase;Hexokinase type I;Hexokinase-1;cDNA FLJ56506, highly similar to Hexokinase-1 (EC 2.7.1.1);Hexokinase;cDNA FLJ78173, highly similar to Homo sapiens hexokinase 1 (HK1) mRNA;Hexokinase 1;Hexokinase 1 isoform HKI variant;cDNA FLJ33948 fis, clone CTONG2018379, highly similar to Hexokinase-1 (EC 2.7.1.1);cDNA FLJ46359 fis, clone TESTI4049786, highly similar to Hexokinase-1 (EC 2.7…	HK1;RP11-404C6.1-003;HK1-ta;HK1-tb;RP11-404C6.1-016;RP11-404C6.1-004	Isoform 1 of Hexokinase-1;Isoform 3 of Hexokinase-1;Isoform 2 of Hexokinase-1;Isoform 4 of Hexokinase-1;cDNA FLJ46359 fis, clone TESTI4049786, highly similar to Hexokinase-1	P19367-1;P19367;B4DG62;Q71V75;P19367-3;A8K7J7;B1AR61;P78542;Q59FD4;P19367-2;B1AR63;P19367-4;B1AR62;B3KRA9;B3KXY9
4	0	0.958773	0.909008	1.02367	1.02849	0.517227	-0.0291695	-0.0607391	-0.137635	0.0337465	0.0405264	2	3	2	3	9.097	22.277	6.367	6.234	11.5	18.8	11.5	14.9	IPI00018272;IPI00793232;IPI00792667;IPI00940387	Pyridoxamine-phosphate oxidase;Pyridoxine-5-phosphate oxidase;cDNA FLJ59601, highly similar to Pyridoxine-5-phosphate oxidase (EC 1.4.3.5);Pyridoxine 5-phosphate oxidase variant;cDNA FLJ59109, highly similar to Pyridoxine-5-phosphate oxidase (EC 1.4.3.5);cDNA FLJ59599, highly similar to Pyridoxine-5-phosphate oxidase (EC 1.4.3.5)	PNPO	Pyridoxine-5-phosphate oxidase;cDNA FLJ59109, highly similar to Pyridoxine-5-phosphate oxidase;cDNA FLJ59599, highly similar to Pyridoxine-5-phosphate oxidase;13 kDa protein	Q9NVS9;B4E1D7;Q53FP0;B4E0V0;B4E152
2	0	3.41752	0.77101	NaN	NaN	0.632758	1.06644	1.77295	-0.375179	NaN	NaN	2	4	1	0	108.97	6.5002	NaN	NaN	2.2	4	0.7	0	IPI00018274;IPI00924546;IPI00221347;IPI00943104;IPI00221348;IPI00221346;IPI00016371;IPI00215722;IPI00816395;IPI00300384;IPI00845478;IPI00941360;IPI00926683	Epidermal growth factor receptor;Proto-oncogene c-ErbB-1;Receptor tyrosine-protein kinase erbB-1;cDNA FLJ76780, highly similar to Homo sapiens epidermal growth factor receptor (erythroblastic leukemia viral (v-erb-b) oncogene homolog, avian) (EGFR), transcript variant 1, mRNA;Cell proliferation-inducing protein 61;cDNA FLJ55514, highly similar to Epidermal growth factor receptor (EC 2.7.10.1);Cel…	EGFR;ERBB1	Isoform 1 of Epidermal growth factor receptor;EGFR protein	P00533-1;P00533;A8K2T7;A9CB80;B7Z2I3;Q2TTR7;Q59FL8;Q75MF2;A2VCQ7;A7VN06;Q147T7;Q504U8
4	0	1.01315	1.09236	0.924984	0.932401	0.785702	-0.0134454	0.0188492	0.127447	-0.1125	-0.100978	1	2	3	3	12.346	9.4201	18.437	48.475	16.6	32.6	22.1	22.1	IPI00913961;IPI00218448;IPI00018278;IPI00249267;IPI00926183;IPI00141938;IPI00398798;IPI00398806;IPI00927887	Histone H2A.Z;H2A.F/Z;Histone H2A.V;Histone H2A	H2AFZ;H2AZ;H2AFV;H2AV;hCG_19242	18 kDa protein;Histone H2A.Z;Histone H2A.V;13 kDa protein;Putative uncharacterized protein H2AFV;H2A histone family, member V isoform 2;H2A histone family, member V isoform 3;H2A histone family, member V isoform 5;Putative uncharacterized protein H2AFV	P0C0S5;Q71UI9;C9J0D1;A6NN01;A6NKY0;A6NFA8;C9J386
0	0	NaN	NaN	NaN	NaN	#DIV/0!	NaN	NaN	NaN	NaN	NaN	1	1	1	1	NaN	NaN	NaN	NaN	2.1	2.1	4.5	4.5	IPI00922383;IPI00018288;IPI00922399	cDNA FLJ57430, highly similar to DNA-directed RNA polymerase II 33 kDa polypeptide (EC 2.7.7.6);DNA-directed RNA polymerase II 33 kDa polypeptide;DNA-directed RNA polymerase II subunit C;DNA-directed RNA polymerase II subunit RPB3;RPB31;cDNA FLJ76636, highly similar to Homo sapiens polymerase (RNA) II (DNA directed) polypeptide C, 33kDa (POLR2C), transcript variant alpha, mRNA;HCG2025883, isoform…	A-152E5.7;POLR2C;hCG_2025883	cDNA FLJ57430, highly similar to DNA-directed RNA polymerase II 33 kDa polypeptide;DNA-directed RNA polymerase II subunit RPB3;cDNA FLJ57937, highly similar to DNA-directed RNA polymerase II 33 kDa polypeptide	B7Z6D1;P19387;Q6FGR6;B7Z377
4	0	0.933358	1.20185	1.12826	1.23379	0.175066	0.169047	-0.0994972	0.265258	0.174101	0.303098	2	2	4	6	6.5885	34.927	7.7125	27.255	25.7	25.7	42.6	53.7	IPI00018331	SNARE-associated protein Snapin;Synaptosomal-associated protein 25-binding protein	SNAP25BP;SNAPAP;SNAPIN	SNARE-associated protein Snapin	O95295
4	0	0.977231	0.924214	1.02013	1.05764	0.837965	-0.00751691	-0.0332292	-0.113701	0.0287488	0.08085	12	15	11	12	23.226	29.401	23.305	19.234	65.2	69.5	65.2	65.2	IPI00640817;IPI00018342;IPI00515036	Adenylate kinase 1 variant;Adenylate kinase 1;Adenylate kinase isoenzyme 1;ATP-AMP transphosphorylase 1;Myokinase;Adenylate kinase 1, isoform CRA_b;AK1 protein;cDNA, FLJ94359, Homo sapiens adenylate kinase 1 (AK1), mRNA	AK1;RP11-203J24.1-009;hCG_2039407;RP11-203J24.1-008;RP11-203J24.1-011	Adenylate kinase 1;Adenylate kinase isoenzyme 1;Adenylate kinase 1	Q53EY8;Q5T9B7;P00568;Q6FGX9;Q5T9B8
2	0	NaN	NaN	0.768699	0.747217	0.0325157	-0.399811	NaN	NaN	-0.37951	-0.420402	0	0	3	4	NaN	NaN	13.904	15.643	0	0	5.2	6.5	IPI00018349;IPI00795318	CDC21 homolog;DNA replication licensing factor MCM4;P1-CDC21;cDNA FLJ12837 fis, clone NT2RP2003228, highly similar to DNA replication licensing factor MCM4;Minichromosome maintenance protein 4;cDNA FLJ54365, highly similar to DNA replication licensing factor MCM4	CDC21;MCM4	DNA replication licensing factor MCM4;cDNA FLJ54365, highly similar to DNA replication licensing factor MCM4	P33991;B3KMX0;A4FS09;B4DLA6
4	0	0.811557	0.915416	0.974659	1.13757	0.539828	-0.0591954	-0.301236	-0.127501	-0.0370308	0.18595	8	12	14	12	10.736	32.384	50.236	29.573	48.4	57	65	53.4	IPI00018352;IPI00657702	Neuron cytoplasmic protein 9.5;PGP 9.5;Ubiquitin carboxyl-terminal hydrolase isozyme L1;Ubiquitin thioesterase L1;cDNA, FLJ96414, highly similar to Homo sapiens ubiquitin carboxyl-terminal esterase L1 (ubiquitin thiolesterase) (UCHL1), mRNA;cDNA FLJ30017 fis, clone 3NB692000484, highly similar to Ubiquitin carboxyl-terminal hydrolase isozymeL1 (EC 3.4.19.12);Putative uncharacterized protein UCHL1…	UCHL1;hCG_33087	Ubiquitin carboxyl-terminal hydrolase isozyme L1;Ubiquitin carboxyl-terminal esterase L1 (Ubiquitin thiolesterase), isoform CRA_a	P09936;B2RD14;A6NKP9
3	0	NaN	1.15845	0.946701	1.01962	0.592076	0.0587878	NaN	0.2122	-0.0790197	0.0280273	1	2	2	2	NaN	2.6945	2.4376	38.942	7.7	16.4	15.3	15.3	IPI00018364	Ras-related protein Rap-2b;Putative uncharacterized protein DKFZp547A0616	RAP2B;DKFZp547A0616	Ras-related protein Rap-2b	P61225;Q5JQ44
4	0	1.14296	1.08851	1.82475	1.50191	0.0853068	0.474599	0.192777	0.122349	0.8677	0.586795	2	2	2	2	3.6892	15.999	30.491	25.244	1.7	1.7	1.9	1.9	IPI00412650;IPI00018370	Archvillin;p205/p250;Supervillin;cDNA FLJ60365, highly similar to Supervillin;cDNA FLJ53284, highly similar to Supervillin;cDNA FLJ53285, highly similar to Supervillin;SVIL protein;Putative uncharacterized protein DKFZp686A17191;Putative uncharacterized protein DKFZp586H1823	SVIL;DKFZp686A17191;DKFZp586H1823	Isoform 1 of Supervillin;Isoform 2 of Supervillin	O95425-1;O95425;O95425-2;B4DXQ4;B4E3H1;B4E3N7;Q569J5;Q63HL8;Q659E9
4	0	1.08402	1.07939	1.00221	0.9739	0.303878	0.0494623	0.116395	0.110215	0.00317764	-0.0381552	7	7	12	13	32.01	37.538	22.716	42.064	29.6	28.5	39.4	41	IPI00018398	26S protease regulatory subunit 6A;26S proteasome AAA-ATPase subunit RPT5;Proteasome 26S subunit ATPase 3;Proteasome subunit P50;Tat-binding protein 1;cDNA FLJ75299, highly similar to Xenopus laevis proteasome (prosome, macropain) 26S subunit, ATPase 3, mRNA	PSMC3;TBP1	26S protease regulatory subunit 6A	P17980;A8K781
1	0	NaN	NaN	0.690369	NaN	#DIV/0!	-0.53456	NaN	NaN	-0.53456	NaN	0	0	2	1	NaN	NaN	14.638	NaN	0	0	4.8	2.9	IPI00922443;IPI00018402	cDNA FLJ59210, highly similar to Tubulin-specific chaperone E;Tubulin-folding cofactor E;Tubulin-specific chaperone E;cDNA FLJ76932, highly similar to Homo sapiens tubulin-specific chaperone e (TBCE), mRNA	TBCE	cDNA FLJ59210, highly similar to Tubulin-specific chaperone E;Tubulin-specific chaperone E	B7Z3P1;Q15813;A8K8C2
3	0	0.793588	NaN	0.842957	1.04429	0.287636	-0.162281	-0.333538	NaN	-0.246469	0.0625196	1	1	2	2	10.282	NaN	0.12024	1.5546	3.1	3.1	5.6	5.6	IPI00018434;IPI00219826	ESCRT-I complex subunit TSG101;Tumor susceptibility gene 101 protein	TSG101	Isoform 1 of Tumor susceptibility gene 101 protein;Isoform 2 of Tumor susceptibility gene 101 protein	Q99816-1;Q99816;Q99816-2
4	0	1.01957	1.18627	1.14653	1.01821	0.117628	0.12782	0.0279538	0.24643	0.197269	0.0260295	2	3	6	5	6.0305	24.551	47.876	27.851	6.6	12.5	15.9	14.2	IPI00894409;IPI00018452;IPI00917016;IPI00852917;IPI00892994;IPI00646121;IPI00643325;IPI00645712;IPI00645270;IPI00642976;IPI00647692;IPI00644561;IPI00643422;IPI00552982;IPI00642168;IPI00642736;IPI00640313;IPI00917163;IPI00645385	Copine I;HCG38213, isoform CRA_b;Copine-1;Copine I variant	CPNE1;hCG_38213;RP1-309K20.2-005;CPN1;RP1-309K20.2-032;RP1-309K20.2-013;RP1-309K20.2-007;RP1-309K20.2-009;RP1-309K20.2-008;RP1-309K20.2-016;RP1-309K20.2-012	copine I isoform b;Copine-1;59 kDa protein;Copine I;47 kDa protein;Copine I;Copine I;Copine I;Copine I;Copine I;Copine I	B0QZ18;Q99829;Q59EI4;A6PVH9;Q5JX45;Q5JX44;Q5JX60;Q5JX59;Q5JX58;Q5JX56
4	0	1.01515	0.975515	0.912742	0.844238	0.192755	-0.0940174	0.0216872	-0.0357646	-0.131721	-0.244278	15	15	18	18	19.077	21.239	16.614	18.028	46	41.3	43.8	43.3	IPI00018465;IPI00552072;IPI00952607;IPI00952671;IPI00946633;IPI00916908	CCT-eta;HIV-1 Nef-interacting protein;T-complex protein 1 subunit eta;Chaperonin containing TCP1, subunit 7 (Eta) variant;CCT7 protein;cDNA FLJ54832, highly similar to T-complex protein 1 subunit eta;Putative uncharacterized protein CCT7;cDNA FLJ59454, highly similar to T-complex protein 1 subunit eta;Chaperonin containing TCP1, subunit 7 (Eta), isoform CRA_a;cDNA FLJ54074, highly similar to T-co…	CCT7;CCTH;NIP7-1;hCG_1997313	T-complex protein 1 subunit eta;Putative uncharacterized protein CCT7;chaperonin containing TCP1, subunit 7 isoform d;chaperonin containing TCP1, subunit 7 isoform c	Q99832;Q53HV2;Q6IBT3;A8MWI8;B7Z1C9;B8ZZC9;B7Z4T9;B7Z4Z7;B7Z7I4
2	0	NaN	NaN	0.947239	1.27961	0.637767	0.155002	NaN	NaN	-0.0781998	0.355701	0	0	5	4	NaN	NaN	47.801	35.194	0	0	18.6	15.9	IPI00018522;IPI00942520;IPI00382516;IPI00215734;IPI00914913;IPI00909470	Interferon receptor 1-bound protein 4;Protein arginine N-methyltransferase 1;cDNA FLJ55610, highly similar to Protein arginine N-methyltransferase 1 (EC 2.1.1.-);PRMT1 protein;Protein arginine methyltransferase 1 isoform 4;cDNA FLJ60588, highly similar to Protein arginine N-methyltransferase 1 (EC 2.1.1.-)	HMT2;HRMT1L2;IR1B4;PRMT1	HMT1 hnRNP methyltransferase-like 2 isoform 1;cDNA FLJ55610, highly similar to Protein arginine N-methyltransferase 1;HMT1 hnRNP methyltransferase-like 2 isoform 3;Isoform 2 of Protein arginine N-methyltransferase 1;Isoform 3 of Protein arginine N-methyltr	Q99873-1;Q99873;B4E3C3;C9J957;Q8WUW5;Q99873-2;Q99873-3;Q5U8W9;B4DJ87
4	0	0.958497	0.985416	0.956572	0.927644	0.037404	-0.0633608	-0.0611542	-0.0211953	-0.0640551	-0.108357	3	2	3	3	9.0747	39.93	34.809	10.34	24.3	17.2	22.5	24.3	IPI00018627;IPI00793985;IPI00945622;IPI00470922;IPI00952974;IPI00946830;IPI00946268;IPI00947437;IPI00946447	N-acetyltransferase 13;N-acetyltransferase 5;N-acetyltransferase san homolog;N-alpha-acetyltransferase 50, NatE catalytic subunit;Putative uncharacterized protein NAA50;cDNA FLJ51877, highly similar to Homo sapiens Mak3 homolog (MAK3), mRNA;cDNA, FLJ79525, highly similar to Homo sapiens Mak3 homolog (MAK3), mRNA	MAK3;NAA50;NAT13;NAT5	Isoform 1 of N-acetyltransferase 13;19 kDa protein;Putative uncharacterized protein NAT13;Isoform 2 of N-acetyltransferase 13;Putative uncharacterized protein NAT13 (Fragment);cDNA, FLJ79525, highly similar to Homo sapiens Mak3 homolog (MAK3), mRNA;Putativ	Q9GZZ1-1;Q9GZZ1;C9J5D1;Q9GZZ1-2;C9J2S9;B0AZT5;C9J5J3
4	0	1.11303	0.894215	0.93188	1.10536	0.919775	0.015956	0.15449	-0.161307	-0.101785	0.14452	6	6	4	6	11.811	64.25	39.888	27.172	30	30	27.1	39	IPI00790757;IPI00018671;IPI00796237	Dual specificity protein phosphatase 3;Dual specificity protein phosphatase VHR;Dual specificity phosphatase 3;DUSP3 protein	DUSP3;VHR	23 kDa protein;Dual specificity protein phosphatase 3;DUSP3 protein	P51452;B5BUI8;Q8IYJ9
3	0	NaN	1.79292	0.91416	0.993937	0.523042	0.302959	NaN	0.84231	-0.129481	-0.00877368	1	2	3	2	NaN	45.41	22.952	8.9447	3	8.9	13	8.9	IPI00513805;IPI00018691;IPI00642295	Mitochondrial ribosomal protein S18A;28S ribosomal protein S18-3, mitochondrial;28S ribosomal protein S18a, mitochondrial	MRPS18A;RP1-261G23.2-002	Mitochondrial ribosomal protein S18A;28S ribosomal protein S18a, mitochondrial	A6XND3;Q5QPA5;Q9NVS2
0	0	NaN	NaN	NaN	NaN	#DIV/0!	NaN	NaN	NaN	NaN	NaN	0	0	1	1	NaN	NaN	NaN	NaN	0	0	5.8	5.8	IPI00018744;IPI00374856	TNFRSF1A-associated via death domain;Tumor necrosis factor receptor type 1-associated DEATH domain protein;cDNA FLJ33354 fis, clone BRACE2005124, highly similar to Tumor necrosis factor receptor type1-associated DEATH domain protein	TRADD	Tumor necrosis factor receptor type 1-associated DEATH domain protein;cDNA FLJ33354 fis, clone BRACE2005124, highly similar to Tumor necrosis factor receptor type1-associated DEATH domain protein	Q15628;B3KQZ9
3	0	0.920133	0.95039	0.841255	NaN	0.10708	-0.145724	-0.120086	-0.0734089	-0.249385	NaN	5	7	5	2	18.516	18.654	34.267	NaN	26.3	43.9	31.1	11.4	IPI00018768;IPI00917623;IPI00916061;IPI00922875	Translin;Translin variant;cDNA FLJ34596 fis, clone KIDNE2009191, highly similar to TRANSLIN;Translin, isoform CRA_b;cDNA FLJ59957, highly similar to Translin	TSN;hCG_37642	Translin;cDNA FLJ59957, highly similar to Translin	Q15631;Q53GR3;B3KRM8;B7Z5D9
0	0	NaN	NaN	NaN	NaN	#DIV/0!	NaN	NaN	NaN	NaN	NaN	0	0	0	0	NaN	NaN	NaN	NaN	1.8	1.8	0	0	IPI00018769;IPI00642455	Thrombospondin-2;Putative uncharacterized protein DKFZp686G02190;Thrombospondin 2	THBS2;TSP2;DKFZp686G02190;XXyac-YX65C7_A.1-002	Thrombospondin-2;Thrombospondin 2	P35442;Q6MZL6;Q5RI53
4	0	0.847099	0.90269	1.03144	1.13253	0.695031	-0.0314463	-0.239398	-0.147697	0.0446571	0.179548	5	4	6	6	15.82	29.419	10.575	27.437	24.7	17.5	32	32	IPI00018783;IPI00797679;IPI00375446	Inosine triphosphate pyrophosphatase;Putative oncogene protein hlc14-06-p;Inosine triphosphatase (Nucleoside triphosphate pyrophosphatase);Inosine triphosphatase (Nucleoside triphosphate pyrophosphatase), isoform CRA_b	C20orf37;ITPA;My049;OK/SW-cl.9;hCG_39262;RP4-794I6.1-007	Inosine triphosphate pyrophosphatase;Inosine triphosphatase (Nucleoside triphosphate pyrophosphatase), isoform CRA_b	Q9BY32;A2A2N2
2	0	NaN	NaN	1.40921	1.16194	0.237424	0.362411	NaN	NaN	0.494881	0.216536	1	1	2	2	NaN	NaN	19.946	8.6962	14.5	14.5	26.1	26.1	IPI00018801	Protein FAM176B	C1orf78;FAM176B	Protein FAM176B	Q9NVM1
3	0	NaN	0.842886	1.04141	1.04268	0.716847	-0.035555	NaN	-0.246591	0.0585326	0.0602923	0	2	3	4	NaN	2.5123	15.103	34.534	0	8.4	7.3	9.3	IPI00018813;IPI00743825	Alien homolog;COP9 signalosome complex subunit 2;JAB1-containing signalosome subunit 2;Thyroid receptor-interacting protein 15;COP9 constitutive photomorphogenic homolog subunit 2 variant;cDNA, FLJ93029, highly similar to Homo sapiens COP9 constitutive photomorphogenic homolog subunit 2 (Arabidopsis) (COPS2), mRNA;cDNA FLJ52928, highly similar to COP9 signalosome complex subunit 2	COPS2;CSN2;TRIP15	Isoform 2 of COP9 signalosome complex subunit 2;Isoform 1 of COP9 signalosome complex subunit 2	P61201-2;P61201;Q59EL2;P61201-1;B2R6N0;B4DIH5;Q53HJ0
1	0	1.68379	NaN	NaN	NaN	#DIV/0!	0.751708	0.751708	NaN	NaN	NaN	0	1	0	0	29.564	NaN	NaN	NaN	13.1	27.3	0	0	IPI00018842;IPI00874031;IPI00171277	High mobility group nucleosome-binding domain-containing protein 3;Thyroid receptor-interacting protein 7;Putative uncharacterized protein DKFZp686E20226	HMGN3;PNAS-24;TRIP7;DKFZp686E20226	Isoform 1 of High mobility group nucleosome-binding domain-containing protein 3;11 kDa protein;Isoform 2 of High mobility group nucleosome-binding domain-containing protein 3	Q15651-1;Q15651;Q5HYD3;Q15651-2
[truncated: 1,835 more rows]

## Sheet: C-HA 5d
IDs	Reg >=3	Ratio H/L Normalized C-HA 5d_1	Ratio H/L Normalized C-HA 5d_2	Ratio H/L Normalized C-HA 5d_3	Ratio H/L Normalized C-HA 5d_4	T-Test	Average FC	Log2_FC_1	Log2_FC_2	Log2_FC_3	Log2_FC_4	Unique Peptides C-HA 5d_1	Unique Peptides C-HA 5d_2	Unique Peptides C-HA 5d_3	Unique Peptides C-HA 5d_4	Ratio H/L Variability [%] C-HA 5d_1	Ratio H/L Variability [%] C-HA 5d_2	Ratio H/L Variability [%] C-HA 5d_3	Ratio H/L Variability [%] C-HA 5d_4	Sequence Coverage C-HA 5d_1 [%]	Sequence Coverage C-HA 5d_2 [%]	Sequence Coverage C-HA 5d_3 [%]	Sequence Coverage C-HA 5d_4 [%]	Protein IDs	Protein Names	Gene Names	Protein Descriptions	Uniprot
[truncated: 2,536 more rows]

[truncated: 5 more sheets: C-hsHA 1d, C-hsHA 5d, C-hsHA vs C-HA 1d, C-hsHA vs C-HA 5d, western blot and zymography]
